# Supplementary material for: Comparative Serum Proteome Analysis Indicates a Negative Correlation between a Higher Immune Level and Feed Efficiency in Pigs
Source: Vet Sci. 2023 May 10;10(5):338. doi: 10.3390/vetsci10050338 (PMC10222693; doi:10.3390/vetsci10050338)
Supplement: Supplementary file 1 [file vetsci-10-00338-s001.zip › Supplementary Table S1.xlsx]

## Sheet: Sheet9
	RFI	FCR	ADFI	ADG	100kg BF	on-BW	off-BW	metamid-BW
RFI		0.798**	0.564**	0.06186	0.21272	0.25538	0.27701	0.3086
		1.56535e-08	2.11338e-09	0.7282	0.22709	0.14492	0.11274	0.07577
FCR	0.798**		0.294*	-0.446**	0.20443	0.20094	-0.2391	-0.09124
	1.56535e-08		0.01496	5.1551e-06	0.24615	0.2545	0.17307	0.60784
ADFI	0.564**	0.294*		0.541**	0.425*	0.394*	0.733**	0.700**
	2.11338e-09	0.01496		0.00094	0.01231	0.02105	8.22973e-07	4.1551e-06
ADG	0.06186	-0.446**	0.541**		0.25362	-0.08635	0.783**	0.536**
	0.7282	5.1551e-06	0.00094		0.1478	0.62729	4.43403e-08	0.00108
100kg BF	0.21272	0.20443	0.425*	0.25362		0.05546	0.18948	0.16152
	0.22709	0.24615	0.01231	0.1478		0.7554	0.28315	0.36147
on-BW	0.25538	0.35094**	0.394*	-0.08635	0.05546		0.482**	.768**
	0.14492	0.0000	0.02105	0.62729	0.7554		0.00386	1.12509e-07
off-BW	0.27701	-0.23919	0.733**	0.783**	0.18948	.482**		.931**
	0.11274	0.17307	8.22973e-07	4.43403e-08	0.28315	0.00386		1.3746e-15
metamid-BW	0.3086	-0.09124	0.700**	0.536**	0.16152	0.768**	0.931**
	0.07577	0.60784	4.1551e-06	0.00108	0.36147	1.12509e-07	1.3746e-15
**. P < 0.01 (double tail), the correlation was very significant.
*. P < 0.05 (double tail), the correlation was significant.
