# Supplementary material for: Comparative Serum Proteome Analysis Indicates a Negative Correlation between a Higher Immune Level and Feed Efficiency in Pigs
Source: Vet Sci. 2023 May 10;10(5):338. doi: 10.3390/vetsci10050338 (PMC10222693; doi:10.3390/vetsci10050338)
Supplement: Supplementary file 1 [file vetsci-10-00338-s001.zip › Supplementary Table S2.xlsx]

## Sheet: Sheet8
sample	electrical tag number	RFI	FCR	ADFI	ADG	100kg BF	onBW	offBW	metamidBW
1	YYGXRX618236601	0.0243273	2.3	2.275	0.972	8.68	34	97.8	49.425
2	YYGXRX618237401	0.0588171	2.6	2.694	1.03	10.61	47.4	114.4	60.675
3	YYGXRX618237402	0.0143466	2.6	2.69	1.04	13.98	43.4	114	59.025
4	YYGXRX618240206	0.00558427	2.5	2.344	0.923	9.99	40.8	103.4	54.075
5	YYGXRX618236908	0.300819	2.836	2.298	0.804	7.27	37.6	92.8	48.9
6	YYGXRX618239010	0.10029	2.573	2.378	0.901	12.63	37.8	94.4	49.575
7	YYGXRX618239014	0.290823	2.933	2.53	0.857	13.94	37.8	93	49.05
8	YYGXRX618236901	-0.0538422	2.6	2.437	0.923	11.75	46.6	110.2	58.8
9	YYGXRX618236608	0.201158	2.692	2.408	0.816	10.25	44.2	97.6	53.175
10	YYGXRX618232901	0.0580163	2.279	2.545	1.005	12.82	37.2	106	53.7
11	YYGXRX618233004	-0.0374937	2.03	2.808	1.162	14.55	39	121.6	60.225
12	YYGXRX618233009	0.21039	2.385	2.73	1.004	11.96	39.6	109.8	56.025
13	YYGXRX618233110	0.182549	2.454	2.76	0.974	11.71	47.4	112.4	59.925
14	YYGXRX618233114	0.250296	2.515	2.847	0.977	14.76	44	111	58.125
15	YYGXRX618233213	0.325521	2.422	2.958	1.039	12.62	42.4	113.4	58.425
16	YYGXRX618234408	0.0696288	2.37	2.638	1.02	11.65	44.2	108	57.075
17	YYGXRX618235206	0.145143	2.367	2.715	0.975	12.7	45.6	110.8	58.65
18	YYGXRX618232912	0.169969	2.271	2.972	1.071	14.18	47.6	119.6	62.7
19	YYGXRX618234213	0.149625	2.204	2.955	1.078	9.93	51.2	126.8	66.75
20	YYGXRX618236308	0.0834751	2.283	2.676	0.998	10.75	46.4	115	60.525
21	YYGXRX618233102	0.27138	2.127	3.086	1.2	12.76	31.4	126.8	59.325
22	YYGXRX618236112	0.0570316	2.367	2.364	0.862	11.48	43	101.2	54.075
23	YYGXRX618235204	-0.0731704	2.181	2.514	0.996	14.14	41.8	111.2	57.375
24	YYGXRX618236303	-0.0509418	1.995	2.861	1.109	12.27	53	125.8	67.05
25	YYGXRX618234605	0.0906571	2.13	2.332	0.952	8.26	29.2	109	51.825
26	YYGXRX618235101	0.0475632	2.046	2.491	1.079	10.5	25.2	112.2	51.525
27	YYGXRX618234407	0.345053	2.454	3.087	1.032	15.1	45.6	118.6	61.575
28	YYGXRX618233401	-0.131515	1.899	2.784	1.189	9.96	47.8	127.8	65.85
29	YYGXRX618235102	-0.170368	1.918	2.478	1.043	10.57	45.6	116.8	60.9
30	YYGXRX618234406	-0.00416108	2.072	2.711	1.147	11.76	38.6	114.4	57.375
31	YYGXRX618151111	0.0297672	2.265	2.602	0.958	12.44	46.2	114	60.075
32	YYGXRX618151308	0.16922	2.437	2.44	0.902	8.21	42.6	102.2	54.3
33	YYGXRX618151309	0.108012	2.275	2.537	0.957	8.61	44	111	58.125
34	YYGXRX618151412	-0.0194141	2.332	2.152	0.838	9.33	39	100	52.125
35	YYGXRX618151906	-0.061536	2.043	2.461	0.988	9.62	43.2	115.8	59.625
36	YYGXRX618153006	-0.10174	2.173	2.382	0.917	12.15	46.6	109	58.35
37	YYGXRX618153011	-0.0653856	2.039	2.524	1.017	10.03	45.2	115.6	60.3
38	YYGXRX618151306	-0.027236	2.32	2.277	0.898	9.8	42.2	101.6	53.925
39	YYGXRX618156402	-0.118349	1.994	2.484	1.09	8.77	42.4	113.8	58.575
40	YYGXRX618151301	-0.225783	1.928	2.313	1.002	9.76	43.8	114.2	59.25
41	YYGXRX618151402	-0.130937	2.098	2.425	1.019	12.25	40	110.8	56.55
42	YYGXRX618153001	-0.472325	2.104	1.558	0.737	9.7	41.4	92.8	50.325
43	YYGXRX618153101	-0.138054	1.949	2.597	1.121	9.97	43.8	120.2	61.5
44	YYGXRX618153105	-0.0239858	1.951	2.775	1.154	9.26	45	124.4	63.525
45	YYGXRX618153208	-0.209307	2.064	2.276	0.983	10.02	43	110.2	57.45
46	YYGXRX618153301	-0.121962	2.235	2.356	0.971	13.76	41.8	101.2	53.625
47	YYGXRX618153313	-0.145483	2.116	2.297	0.958	11.68	41.4	105.2	54.975
48	YYGXRX618153604	-0.309714	2.189	1.742	0.783	9.3	40	91.4	49.275
49	YYGXRX618153902	-0.249521	1.965	2.173	0.984	9.06	40	109.4	56.025
50	YYGXRX618153311	0.118456	2.42	2.714	0.962	15.77	44.4	110.4	58.05
51	YYGXRX618153410	-0.0346607	2.369	2.077	0.854	8.62	37.2	94.4	49.35
52	YYGXRX618153909	-0.0546737	2.261	2.284	0.941	10.11	38	104	53.25
53	YYGXRX618152103	-0.10368	2.077	2.019	0.912	6.95	35.2	96.8	49.5
54	YYGXRX618152115	0.0929803	2.123	2.667	1.055	9.19	42.4	114.2	58.725
55	YYGXRX618153114	-0.0150113	2.43	2.001	0.819	8.05	36.4	90.8	47.7
56	YYGXRX618151005	-0.0498902	2.066	2.448	1.012	8.53	42.8	113.2	58.5
57	YYGXRX618153906	-0.133676	2.157	2.361	0.991	10.8	41.6	109.4	56.625
58	YYGXRX618156104	0.134203	2.216	2.007	0.65	11.61	38.4	83.6	45.75
59	YYGXRX618156401	0.47537	2.012	2.714	0.847	9.17	43.8	101.4	54.45
60	YYGXRX618157901	-0.164079	1.687	2.355	0.956	11.93	44.6	110.8	58.275
61	YYGXRX618160105	-0.169394	2.198	2.058	0.84	9.23	43.8	100.8	54.225
62	YYGXRX618160305	-0.302862	1.942	2.267	1.001	10.27	48	110.6	59.475
63	YYGXRX618155603	-0.261464	2.007	2.28	1.042	12.68	37.2	107.6	54.3
64	YYGXRX618156103	-0.0933028	2.073	2.583	1.046	12.51	44.2	116	60.075
65	YYGXRX618156210	-0.298154	2.089	2.088	0.958	14.85	34.2	99	49.95
66	YYGXRX618156405	-0.187777	2.066	2.423	1.009	11.91	45.2	113.6	59.55
67	YYGXRX618160106	-0.0793581	2.135	2.31	0.98	10.33	38.2	103.2	53.025
68	YYGXRX618156211	-0.0779892	2.25	2.243	0.881	14.06	37	101.2	51.825
69	YYGXRX618156413	-0.068087	2.176	2.297	0.913	9.66	43.2	106.6	56.175
70	YYGXRX618156611	-0.186364	2.148	2.236	0.922	11.65	43.4	105.8	55.95
71	YYGXRX618156906	-0.0506248	2.346	2.426	0.883	17.08	43.4	106	56.025
72	YYGXRX618159115	-0.21518	2.037	2.456	1.061	12.72	42.2	115	58.95
73	YYGXRX618151313	0.0521262	2.26	2.745	1.059	13.46	42.4	116	59.4
74	YYGXRX618151406	-0.0594545	2.445	2.037	0.755	9.67	42.8	97	52.425
75	YYGXRX618153408	-0.0850402	2.104	2.389	0.993	11.61	38.4	108.2	54.975
76	YYGXRX618153609	-0.0664017	2.374	2.084	0.802	10.13	40.8	97.6	51.9
77	YYGXRX618160111	-0.105988	1.996	2.506	1.057	12.46	40	111.4	56.775
78	YYGXRX618154110	-0.0236501	1.921	2.93	1.173	14.98	44.8	125.2	63.75
79	YYGXRX618160101	-0.096711	1.831	2.906	1.195	13.07	48.8	127.4	66.075
80	YYGXRX618159212	0.0339592	2.217	2.703	1.089	16.63	36.4	108.4	54.3
81	YYGXRX618156203	-0.0622523	2.214	2.4	0.984	14	36.6	103.8	52.65
82	YYGXRX618190401	-0.172756	2.274	2.03	0.823	9.38	43.2	100.6	53.925
83	YYGXRX618190405	-0.0971697	2.289	2.203	0.87	10.25	45.6	99.2	54.3
84	YYGXRX618192603	0.105727	2.584	2.244	0.77	11.77	41	95.6	51.225
85	YYGXRX618193307	-0.0659172	2.308	2.163	0.875	11.31	37	97.4	50.4
86	YYGXRX618194002	-0.126033	2.269	2.531	1.011	10.45	48.6	119.6	63.075
87	YYGXRX618190414	0.202595	2.477	2.426	0.838	9.1	42	103.8	54.675
88	YYGXRX618191207	0.092249	2.529	2.545	0.894	11.51	47.6	109.2	58.8
89	YYGXRX618191208	0.177998	2.493	2.544	0.878	10.38	44.4	108.4	57.3
90	YYGXRX618191607	0.170598	2.34	2.62	0.99	9.37	41.8	108.2	56.25
91	YYGXRX618193207	0.155184	2.72	2.267	0.728	10.21	45	98.6	53.85
92	YYGXRX618191202	0.0671539	2.41	2.375	0.855	9.72	45.4	105.2	56.475
93	YYGXRX618191601	-0.0337072	2.268	2.503	0.986	10.12	47.4	110	59.025
94	YYGXRX618194004	0.040387	2.074	2.608	1.034	8.97	43.4	116.4	59.925
95	YYGXRX618193604	0.0284168	2.228	2.589	1.035	11.94	39.6	110.2	56.175
96	YYGXRX618191310	0.120221	2.61	2.231	0.777	9.4	41.2	98.6	52.425
97	YYGXRX618194013	0.000623818	2.251	2.551	0.979	11.1	47.2	110	58.95
98	YYGXRX618194014	0.0722852	2.467	2.462	0.84	10.77	50.2	108.4	59.475
99	YYGXRX618193310	0.0894612	2.729	2.281	0.794	12.82	40.4	96.6	51.375
100	YYGXRX618191312	0.0896602	2.389	2.384	0.9	8.77	41.8	104.6	54.9
101	YYGXRX618195409	-0.154359	2.235	1.988	0.897	8.75	35.2	93.6	48.3
102	YYGXRX618196008	-0.0753822	2.432	1.876	0.796	10.34	30.6	85	43.35
103	YYGXRX618199206	-0.140245	2.093	2.674	1.078	17.04	45.2	116.8	60.75
104	YYGXRX618199012	-0.139407	2.236	2.073	0.869	9.62	39.4	98.6	51.75
105	YYGXRX618199608	-0.183316	2.275	1.954	0.829	9.78	38.2	96.2	50.4
106	YYGXRX618199712	-0.348351	1.996	1.867	0.92	11.29	32.2	94.8	47.625
107	YYGXRX618200110	-0.0744724	2.195	2.485	0.973	13.71	43.2	110.4	57.6
108	YYGXRX618200610	0.105415	2.554	2.359	0.815	12.44	41.2	101.6	53.55
109	YYGXRX618201109	0.014254	2.612	2.369	0.894	20.53	34.4	93.4	47.925
110	YYGXRX618202012	-0.136426	2.264	2.281	0.894	12.17	44.6	106.6	56.7
111	YYGXRX618202005	0.00218246	2.077	2.601	1.081	7.57	44	118	60.75
112	YYGXRX618203206	0.0701055	2.384	2.361	0.951	10.24	35.6	98.6	50.325
113	YYGXRX618203208	-0.145669	2.338	2.128	0.899	12.96	36.2	95.6	49.425
114	YYGXRX618202004	-0.0643884	2.112	2.401	0.994	10.44	40.8	107.2	55.5
115	YYGXRX618204007	-0.0656308	2.391	1.849	0.73	8.43	36.4	90.4	47.55
116	YYGXRX618197305	0.0111567	2.185	2.674	1.108	14.12	35.8	111.2	55.125
117	YYGXRX618203604	0.0229168	2.318	2.272	0.905	8.61	39.4	101.6	52.875
118	YYGXRX618202202	0.051131	2.324	2.36	0.892	7.25	44.6	111	58.35
119	YYGXRX618203410	0.22854	2.373	2.9	1.019	11.82	46.2	119.2	62.025
120	YYGXRX618203403	-0.0835618	1.993	2.426	1.012	7.66	45.8	114.4	60.075
121	YYGXRX618203411	0.220342	2.184	2.987	1.035	12.42	49	123.8	64.8
122	YYGXRX618200904	-0.0273563	2.174	2.417	0.946	8.94	44.6	112.8	59.025
123	YYGXRX618195210	0.00133892	2.454	2.216	0.86	12.86	35	96.2	49.2
124	YYGXRX618201404	-0.0502285	2.295	2.351	0.92	11.48	41.6	106.4	55.5
125	YYGXRX618201408	0.162755	2.431	2.573	0.981	10.83	37.8	104.8	53.475
126	YYGXRX618199914	-0.173724	2.15	2.366	1.002	15.45	38	105.8	53.925
127	YYGXRX618201104	0.0150039	2.463	2.244	0.847	13.5	36	97.2	49.95
128	YYGXRX618203404	-0.0375497	2.066	2.8	1.152	13.34	40.8	122.8	61.35
129	YYGXRX618213402	0.0476776	2.409	2.404	0.909	9.73	43.6	105.2	55.8
130	YYGXRX618216101	0.078533	2.732	2.326	0.828	16.48	37.4	93.6	49.125
131	YYGXRX618216201	0.195001	2.426	2.589	0.95	9.65	41.2	107.2	55.65
132	YYGXRX618216204	0.0199105	2.099	2.594	1.038	9.62	43.8	113.4	58.95
133	YYGXRX618216606	0.0297748	2.453	2.265	0.858	11.8	38	98.2	51.075
134	YYGXRX618217407	0.0829401	2.239	2.78	1.046	13.24	43.4	118	60.525
135	YYGXRX618220006	-0.0489114	2.552	2.012	0.773	13.17	35.6	88	46.35
136	YYGXRX618210905	0.185299	2.569	2.582	0.911	13.96	38.8	104.2	53.625
137	YYGXRX618213905	0.242358	2.487	2.956	1.004	13.3	48.6	119.8	63.15
138	YYGXRX618204411	0.167164	2.395	2.545	0.934	11.27	38.6	105.8	54.15
139	YYGXRX618212410	0.312905	2.413	3.005	1.064	10.65	45.6	119	61.725
140	YYGXRX618213410	-0.0216526	2.233	2.406	0.971	10.81	39.6	106.4	54.75
141	YYGXRX618215111	0.277101	2.251	3.135	1.137	11.66	46.8	124.4	64.2
142	YYGXRX618213401	-0.0534317	2.174	2.409	0.993	11.91	37.6	106.8	54.15
143	YYGXRX618216001	0.186223	2.271	3.072	1.145	12.51	47	124	64.125
144	YYGXRX618217403	0.0437167	2.626	2.472	0.899	16.17	41.8	100.8	53.475
145	YYGXRX618211202	-0.0437635	2.642	1.911	0.758	9.03	38.8	85	46.425
146	YYGXRX618213307	0.227386	2.301	3.014	1.064	13.53	46.8	121.6	63.15
147	YYGXRX618220601	0.0088124	2.25	2.4	0.914	10.61	43.2	106.6	56.175
148	YYGXRX618220606	-0.0420379	2.221	2.191	0.869	8.01	43.4	102.4	54.675
149	YYGXRX618220609	0.203988	2.451	2.826	1.035	11.72	43.2	114.2	59.025
150	YYGXRX618222409	0.139417	2.474	2.314	0.899	9.89	33.6	95.6	48.45
151	YYGXRX618222911	0.0547226	2.388	2.371	0.932	9.19	39.2	104.2	53.775
152	YYGXRX618221207	0.235216	2.327	2.693	1.023	9.51	38.6	107.8	54.9
153	YYGXRX618221607	0.129339	2.685	2.252	0.819	10.65	38	93	49.125
154	YYGXRX618221202	-0.136697	2.056	2.728	1.138	17.52	41	118.6	59.85
155	YYGXRX618221402	-0.0371621	2.126	2.672	1.114	14.81	36	114.6	56.475
156	YYGXRX618221403	-0.0938832	2.139	2.268	0.974	8.77	38.4	106.2	54.225
157	YYGXRX618220614	0.372599	2.533	2.828	0.989	10.13	41.2	107.2	55.65
158	YYGXRX618226203	-0.110582	2.038	2.181	0.995	8.41	32.6	102.8	50.775
159	YYGXRX618224310	-0.107438	2.166	2.679	1.144	15.69	38.2	114.8	57.375
160	YYGXRX618231104	-0.0840822	2.051	2.419	1.116	10.11	31.6	106	51.6
161	YYGXRX618229001	0.0686699	2.059	2.898	1.215	11.2	39.4	119.2	59.475
162	YYGXRX618231409	-0.269266	1.722	2.452	1.118	10.65	42.4	118.4	60.3
163	YYGXRX618224407	-0.111957	1.832	2.875	1.281	13.85	38.4	123.4	60.675
164	YYGXRX618231209	0.0735893	2.249	2.63	0.985	12.02	45.2	109.8	58.125
165	YYGXRX618224602	-0.210704	1.627	2.587	1.219	8.42	39.2	125	61.575
166	YYGXRX618229008	0.0780136	2.113	2.805	1.166	11.01	39	114.6	57.6
167	YYGXRX618231311	-0.00852839	2.115	2.553	1.074	9.41	40.8	110.6	56.775
168	YYGXRX618229201	-0.0304106	1.885	3.033	1.232	13.51	46	132.4	66.9
169	YYGXRX618229204	0.0609815	1.992	3.084	1.201	12.07	50	130.4	67.65
170	YYGXRX618226212	0.154689	2.307	2.67	1.092	13.04	29.2	106	50.7
171	YYGXRX618230204	-0.443526	1.824	2.262	1.126	11.68	40.2	114.6	58.05
172	YYGXRX618229207	0.1669	2.326	2.702	0.991	10.03	44.6	113.4	59.25
173	YYGXRX618186203	-0.111821	2.133	2.703	1.094	17.29	42.6	117.4	60
174	YYGXRX618187003	0.145914	2.139	2.747	1.099	10.05	37.8	113.8	56.85
175	YYGXRX618187202	0.0816892	2.348	2.588	1.012	8.24	44.6	113	59.1
176	YYGXRX618190306	-0.00967274	2.459	2.321	0.926	10.09	40	102.6	53.475
177	YYGXRX618186311	-0.0675932	3.044	1.864	0.548	15.95	44.8	88.4	49.95
178	YYGXRX618187205	-0.20779	1.75	2.283	1.001	10.85	39.4	110.2	56.1
179	YYGXRX618187406	0.0660259	2.519	2.44	0.876	9.43	47.8	108.4	58.575
180	YYGXRX618186312	-0.0808901	2.691	2.027	0.731	13.12	40.8	94.4	50.7
181	YYGXRX618189905	0.21448	2.676	2.709	0.903	13.96	47.8	106	57.675
182	YYGXRX618186404	0.0312651	2.023	2.751	1.09	10.86	45.2	118.2	61.275
183	YYGXRX618189901	0.118913	1.999	3	1.209	11.9	40.4	123.8	61.575
184	YYGXRX618190101	-0.0305636	2.365	2.668	1.134	9.82	40.4	118.4	59.55
185	YYGXRX618190304	-0.0930173	2.133	2.668	1.134	12.43	40.4	118.4	59.55
186	YYGXRX618190301	0.0299704	2.18	2.698	1.087	13.19	39	113.4	57.15
187	YYGXRX618190004	0.00975618	2.23	2.772	1.133	12.68	40	118.6	59.475
188	YYGXRX618175408	0.150896	2.243	2.729	1.041	10.57	42	112.6	57.975
189	YYGXRX618176309	0.221823	2.593	2.626	0.879	14.12	43.8	103	55.05
190	YYGXRX618176511	0.0609431	2.295	2.508	0.936	11.11	43.4	108.6	57
191	YYGXRX618181611	0.0184629	2.268	2.26	0.804	10.42	45.4	102.2	55.35
192	YYGXRX618181612	0.266046	2.57	2.836	0.97	17.62	40.8	106.6	55.275
193	YYGXRX618182310	0.159037	2.526	2.623	0.908	13.95	44.2	106.2	56.4
194	YYGXRX618175008	0.219262	2.333	2.732	1.015	13.99	36	106.4	53.4
195	YYGXRX618176310	-0.0718523	2.209	2.321	0.959	12.38	37	102.4	52.275
196	YYGXRX618180112	-0.10723	2.352	1.967	0.776	10.68	36.8	95.4	49.575
197	YYGXRX618180113	0.00582807	2.381	2.266	0.881	10.74	38	101.2	52.2
198	YYGXRX618179109	-0.0249078	2.326	2.21	0.944	11.95	30.2	94.2	46.65
199	YYGXRX618175210	0.00482325	2.94	2.1	0.813	12.92	33	90.4	46.275
200	YYGXRX618179305	0.0644515	2.352	2.619	0.989	15.82	39	107.8	55.05
201	YYGXRX618175313	0.0779994	2.764	2.035	0.742	14.13	30.6	83.6	42.825
202	YYGXRX618180007	0.0896103	2.4	2.372	0.879	11	38.8	102.6	53.025
203	YYGXRX618182105	0.0357586	2.517	2.311	0.803	12.21	45	101.8	55.05
204	YYGXRX618179211	0.0576506	2.171	2.52	0.985	12.2	38.2	106.4	54.225
205	YYGXRX618175209	0.0420078	2.288	2.76	1.022	17.15	44	114.6	59.475
206	YYGXRX618180308	0.182683	2.528	2.274	0.849	12.48	30.2	89	44.7
207	YYGXRX618176112	0.0499324	2.451	2.441	0.882	14.58	41.4	103	54.15
208	YYGXRX618204408	0.289047	2.563	2.888	0.974	13.18	46.2	112.8	59.625
209	YYGXRX618205208	0.0834784	2.313	2.415	0.924	9.92	39.4	104.6	54
210	YYGXRX618206201	-0.115495	2.235	2.411	0.944	16.63	41.2	106.6	55.425
211	YYGXRX618205302	-0.022668	1.889	2.96	1.225	11.89	44.8	128.8	65.1
212	YYGXRX618209406	0.100662	2.391	2.465	0.932	13.82	36.6	99.6	51.075
213	YYGXRX618206014	-0.079033	2.19	2.503	0.985	14.22	42.2	111.6	57.675
214	YYGXRX618212401	-0.0580452	2.31	2.4	0.971	12.79	39.6	104.4	54
215	YYGXRX618207205	-0.198801	2.094	2.286	0.919	9.61	49.8	112.8	60.975
216	YYGXRX618212403	-0.124481	2.274	2.339	0.951	13.42	41.4	104.2	54.6
217	YYGXRX618206210	0.0899069	2.716	2.381	0.779	14.82	44.2	102.2	54.9
218	YYGXRX618205005	-0.0950319	2.111	2.409	0.988	12.16	40.4	108.6	55.875
219	YYGXRX618207411	0.140778	2.403	2.791	0.955	14.32	49.2	115.8	61.875
220	YYGXRX618209106	-0.0162788	2.147	2.586	1.077	11.17	39.6	111.2	56.55
221	YYGXRX618205311	0.322039	2.557	2.831	0.926	12.24	46.4	111	59.025
222	YYGXRX618205203	-0.117456	1.99	2.336	0.991	9.24	40	111.8	56.925
223	YYGXRX618205610	0.00400842	2.552	2.189	0.801	12.73	39.4	96.2	50.85
224	YYGXRX618207913	0.00165099	2.286	2.452	0.903	10.84	45.4	112.8	59.325
225	YYGXRX618207112	0.107001	2.27	2.534	0.996	11.07	36.8	105.2	53.25
226	YYGXRX618205209	-0.0433145	2.186	2.229	0.922	8.77	39	101.8	52.8
227	YYGXRX618206106	0.185735	2.325	2.814	1.046	12.71	41.4	112.8	57.825
228	YYGXRX618171107	0.0204331	2.256	2.456	1.01	12.6	35.8	100.6	51.15
229	YYGXRX618171211	0.0123868	2.488	2.342	0.874	11.06	44.8	101	54.675
230	YYGXRX618171213	-0.0663571	2.146	2.56	0.992	12.97	45.6	115	60.225
231	YYGXRX618173606	-0.0174228	2.363	2.421	0.934	14.83	40	102	53.25
232	YYGXRX618173408	0.00739053	2.32	2.447	0.969	11.66	38.8	106.8	54.6
233	YYGXRX618173613	-0.162908	2.142	2.547	1.073	11.99	45.4	115.8	60.45
234	YYGXRX618173614	0.106028	2.548	2.533	0.878	15.79	42.6	104	54.975
236	YYGXRX618176104	-0.0819891	2.539	1.868	0.746	8.43	38.4	89.6	48
237	YYGXRX618179204	-0.0411332	2.219	2.49	1.038	10.1	42	108.2	56.325
238	YYGXRX618180104	0.047791	2.354	2.75	1.106	13.48	41.6	110.2	56.925
240	YYGXRX618170303	-0.122091	2.109	2.591	1.069	18.19	38.8	111.2	56.25
241	YYGXRX618171105	-0.323028	1.996	2.449	1.093	18	39.4	114.8	57.825
242	YYGXRX618171302	-0.225598	1.958	2.437	1.114	11.57	39.8	111.6	56.775
243	YYGXRX618172402	-0.278975	2.126	2.233	0.936	13.14	44.8	109.4	57.825
244	YYGXRX618173402	-0.208939	2.078	2.175	0.972	10.71	39.2	101	52.575
245	YYGXRX618173608	0.0961254	2.366	2.68	0.966	12.42	46.4	114	60.15
246	YYGXRX618172910	0.0664324	2.381	2.579	0.966	12.86	42.8	108	56.55
247	YYGXRX618175204	-0.0516987	2.348	2.651	1.031	14.14	46.2	114.8	60.375
248	YYGXRX618172912	0.0286469	2.495	2.284	0.854	13.98	37.6	96	50.1
249	YYGXRX618172411	-0.116606	2.504	2.202	0.827	13.09	44.8	101.4	54.825
250	YYGXRX618162301	-0.229898	2.067	2.279	1.004	11.04	41.4	108.6	56.25
251	YYGXRX618163002	-0.334527	2.129	1.938	0.91	11.28	36.4	98.4	50.55
252	YYGXRX618163003	-0.233	1.96	2.328	1.046	9.03	42.4	114.6	58.875
253	YYGXRX618163004	-0.296086	1.976	2.124	0.991	10.22	37.8	106.6	54.15
254	YYGXRX618163301	-0.231115	1.874	2.408	1.076	8.58	45.8	117.2	61.125
255	YYGXRX618164104	-0.176485	2.018	2.248	1.025	10.04	36.4	104	52.65
256	YYGXRX618164203	-0.316425	1.973	2.441	1.105	14.75	41.6	114.8	58.65
257	YYGXRX618161002	-0.0690763	1.872	2.801	1.136	12.83	45	125.4	63.9
258	YYGXRX618161005	-0.040593	1.703	2.996	1.259	11.71	44	132.2	66.075
259	YYGXRX618160612	-0.0659593	2.459	2.143	0.863	14.45	34	92	47.25
260	YYGXRX618162403	0.0255331	2.238	2.688	1.009	13.22	46	115.8	60.675
261	YYGXRX618163007	-0.0637183	2.284	2.094	0.877	9.3	35.2	97	49.575
262	YYGXRX618163008	-0.0472613	2.414	2.071	0.84	10.25	35.8	93.4	48.45
263	YYGXRX618163010	-0.112916	2.212	2.18	0.924	10.42	38	99.4	51.525
264	YYGXRX618162404	0.0401557	2.133	2.592	1.001	8.86	50	110.6	60.225
265	YYGXRX618160409	-0.0392119	2.234	2.037	0.888	7.91	33.2	92.6	47.175
266	YYGXRX618160410	-0.0590733	2.122	2.309	0.991	11.11	34	101.8	50.925
267	YYGXRX618161012	-0.0994394	2.216	2.343	0.981	12.07	38.8	103.8	53.475
268	YYGXRX618161008	0.105983	2.256	2.767	1.042	10.59	46.6	117.2	61.425
269	YYGXRX618161009	0.115342	2.299	2.938	1.076	16.61	45.8	118.4	61.575
270	YYGXRX618295103	-0.0222769	2.184	2.377	0.957	9.99	39.2	108.4	55.35
271	YYGXRX618294110	0.119341	2.401	2.52	0.953	10.57	40.4	105.4	54.675
272	YYGXRX618293411	-0.000325388	2.449	2.162	0.895	11.15	34.6	88.6	46.2
273	YYGXRX618299508	0.0926375	2.407	2.711	0.981	15.1	43.8	112.8	58.725
274	YYGXRX618292914	0.263469	2.568	2.623	0.906	11.97	40.4	103.2	53.85
275	YYGXRX618295110	0.185555	2.309	2.916	1.101	14.82	39.8	114.2	57.75
276	YYGXRX618296110	0.211915	2.416	2.873	1.113	13.13	36.6	111.6	55.575
277	YYGXRX618293410	0.379907	2.334	3.201	1.124	15.58	41.6	118.4	60
278	YYGXRX618295301	-0.245574	1.771	2.477	1.081	11	45	120	61.875
279	YYGXRX618292009	0.191774	2.512	2.377	0.933	9.33	32.6	94.8	47.775
280	YYGXRX618297409	0.113442	2.429	2.508	0.944	9.87	42.2	106	55.575
281	YYGXRX618290910	0.144058	2.544	2.669	0.986	12.07	42.4	109.2	56.85
282	YYGXRX618290913	0.148243	2.29	2.769	1.029	16.3	39	109	55.5
283	YYGXRX618299504	-0.106068	2.05	2.721	1.074	11.13	51.4	126	66.525
284	YYGXRX618296101	0.0884934	2.155	2.618	1.078	8.14	40.8	110.8	56.85
285	YYGXRX618293611	0.169523	2.332	2.66	1.021	10.89	38.8	107.4	54.825
286	YYGXRX618295104	0.083729	1.917	3.116	1.248	12.17	45.8	129.4	65.7
287	YYGXRX618299403	0.0472205	2.243	2.611	1.028	12.93	39.4	109.2	55.725
288	YYGXRX618295601	-0.13079	2.185	2.205	0.932	11.89	37	100.6	51.6
289	YYGXRX618299402	-0.0154232	2.214	2.348	0.94	8.19	43.6	107.2	56.55
290	YYGXRX618296102	-0.0317482	2.018	2.64	1.112	8.97	43.8	116.8	60.225
291	YYGXRX618299301	-0.0507656	2.157	2.661	1.043	11.29	47.4	120.6	63
292	YYGXRX618292915	0.243866	2.308	2.889	1.04	14.42	40	113.6	57.6
293	YYGXRX618301307	0.144894	2.207	2.881	1.131	15.18	36.6	113.6	56.325
294	YYGXRX618303306	0.023833	2.174	2.773	1.051	9.96	51.4	123.2	65.475
295	YYGXRX618303213	0.161873	2.356	2.748	0.994	12.48	44.4	112.2	58.725
296	YYGXRX618300407	0.179543	2.245	2.795	1.095	9.93	39.8	114	57.675
297	YYGXRX618309006	-0.0959422	2.253	2.445	1.022	11.73	42	106.8	55.8
298	YYGXRX618300609	-0.135331	2.059	2.276	1.024	12.83	31.4	100.6	49.5
299	YYGXRX618305903	-0.0361936	2.13	2.442	1.007	8.69	42.4	111.2	57.6
300	YYGXRX618303507	-0.136422	2.165	2.241	0.922	12.3	40.6	101.6	53.325
302	YYGXRX618301402	0.302238	2.56	3.046	0.999	18.29	47	115.4	60.9
303	YYGXRX618303203	-0.012156	2.092	2.669	1.057	10.82	46.2	117.2	61.275
304	YYGXRX618302208	0.0797656	2.35	2.619	0.971	12.72	43.4	110.4	57.675
305	YYGXRX618301308	0.0296376	2.509	2.292	0.834	10.89	43.4	101.2	54.225
306	YYGXRX618303309	0.199974	2.598	2.519	0.852	11.29	44.8	102.6	55.275
307	YYGXRX618300313	0.0889472	2.412	2.553	0.978	17.47	33.8	101	50.55
308	YYGXRX618300608	0.018178	2.165	2.604	0.988	10.53	48	114.2	60.825
309	YYGXRX618305201	-0.0427516	2.123	2.843	1.156	10.45	47.8	127.6	65.775
310	YYGXRX618303211	-0.0723991	2.089	2.68	1.091	14.97	42	115.4	59.025
311	YYGXRX618303007	0.069425	2.073	2.699	1.085	8.8	43.2	117.2	60.15
312	YYGXRX618303506	0.134509	2.213	2.778	1.035	11.83	45	114.2	59.7
313	YYGXRX618307106	0.0231297	2.24	2.785	1.093	15.41	41.8	115.6	59.025
314	YYGXRX618300409	0.095635	2.282	2.349	0.902	7.83	41.2	103.6	54.3
315	YYGXRX618266303	0.100629	2.444	2.284	0.922	9.94	32.4	94.4	47.55
316	YYGXRX618263101	0.046798	2.072	2.677	1.132	10.02	35.4	115.8	56.7
317	YYGXRX618261308	0.101127	2.19	2.535	0.992	8.8	41.4	108.6	56.25
318	YYGXRX618260103	-0.0732599	2.075	2.615	1.065	11.5	44.4	117.2	60.6
319	YYGXRX618262109	0.225098	2.236	2.854	1.138	10.23	36.6	112	55.725
320	YYGXRX618260902	-0.0305584	2.282	2.589	1.06	9.43	44	116.4	60.15
321	YYGXRX618260104	0.00249693	2.444	2.13	0.835	10.84	36.8	92	48.3
322	YYGXRX618265009	0.156953	2.537	2.325	0.886	7.14	39.2	100.8	52.5
323	YYGXRX618266105	0.317925	2.361	3.01	1.131	13.17	36.8	112.4	55.95
325	YYGXRX618266611	0.147424	2.518	2.411	0.936	11.91	32.6	96.2	48.3
326	YYGXRX618269011	0.19754	2.421	2.591	1.021	11.26	32.8	101.4	50.325
327	YYGXRX618269003	-0.0876949	2.325	2.162	0.923	8.41	39	100	52.125
328	YYGXRX618266907	0.123441	2.423	2.35	0.949	8.78	33.2	99.2	49.65
329	YYGXRX618261208	0.393496	2.382	3.083	1.127	11.6	38.2	115.4	57.6
330	YYGXRX618262110	0.217109	2.446	2.788	1.028	13.35	38.6	110.2	55.8
331	YYGXRX618262610	0.149234	2.28	2.845	1.078	10.81	45.4	116.8	60.825
332	YYGXRX618266604	0.161677	2.475	2.781	1.033	15.57	38.2	111	55.95
333	YYGXRX618269213	0.358154	2.739	2.836	0.991	17.97	33	100.8	50.175
334	YYGXRX618260512	0.0846311	2.49	2.219	0.8	7.22	45.6	101.2	55.05
335	YYGXRX618267909	0.152405	2.58	2.572	0.937	11.33	41.8	106.2	55.5
336	YYGXRX618262403	0.0388846	2.083	2.641	1.057	8.84	45.8	114.2	60
337	YYGXRX618263108	0.146287	2.39	2.437	0.959	10.96	32.8	98.8	49.35
338	YYGXRX618260614	0.187267	2.529	2.49	0.955	11.44	33.2	99	49.575
339	YYGXRX618267901	0.0669986	2.664	2.314	0.884	10.38	39	98.6	51.6
340	YYGXRX618253111	0.0664161	2.563	2.065	0.772	10.51	34	90.2	46.575
341	YYGXRX618255313	0.335013	2.693	2.628	0.883	10.21	40.8	103.2	54
342	YYGXRX618251010	0.286535	2.558	2.82	0.996	12.31	41.4	109.4	56.55
344	YYGXRX618251008	0.149496	2.418	2.563	0.945	9.95	42.6	107.6	56.325
345	YYGXRX618256301	0.0148937	2.53	2.232	0.79	11.05	43.8	101.4	54.45
346	YYGXRX618256207	0.230426	2.582	2.568	0.907	10.26	41.4	104.2	54.6
347	YYGXRX618256208	0.133599		2.434	0.816	13.08	45.6	99.6	54.45
348	YYGXRX618251308	0.129829	2.498	2.458	0.919	10.06	41.2	101.8	53.625
349	YYGXRX618257307	0.0371427	2.103	2.567	0.975	7.56	50.4	117.4	62.925
350	YYGXRX618253012	0.127255	2.475	2.52	0.931	12.52	38.8	104.2	53.625
351	YYGXRX618251905	-0.0202706		2.215	0.916	8.45	37.4	101.4	52.05
352	YYGXRX618255202	0.0909462	2.636	2.372	0.774	9.32	53.6	105	59.475
353	YYGXRX618254608	0.387623	2.602	2.903	0.938	9.68	49.2	114.4	61.35
354	YYGXRX618255310	0.175128	2.753	2.354	0.81	10.33	42.6	96.8	52.275
355	YYGXRX618255207	0.0604001	2.251	2.635	0.929	9.67	51.6	120.8	64.65
