# Supplementary material for: Comparative Serum Proteome Analysis Indicates a Negative Correlation between a Higher Immune Level and Feed Efficiency in Pigs
Source: Vet Sci. 2023 May 10;10(5):338. doi: 10.3390/vetsci10050338 (PMC10222693; doi:10.3390/vetsci10050338)
Supplement: Supplementary file 1 [file vetsci-10-00338-s001.zip › Supplementary Table S3.xlsx]

## Sheet: LRFIgvsHRFIg
Protein accession	Protein description	LRFIg/HRFIg Ratio	Regulated Type	LRFIg/HRFIg P value	Gene name	MW [kDa]	Coverage [%]	Peptides	PSMs	Unique peptides	LRFIg1	LRFIg2	LRFIg3	HRFIg1	HRFIg4	HRFIg5
A0A075B7H9	Uncharacterized protein OS=Sus scrofa OX=9823 PE=4 SV=6	1.502	Up	0.0127805	---	12.617	38.8	4	25	3	1.445	1.241	1.079	0.818	0.902	0.787
A0A286ZJ45	EGF-containing fibulin-like extracellular matrix protein 1 precursor OS=Sus scrofa OX=9823 GN=EFEMP1 PE=1 SV=1	0.801	Down	0.0012175	EFEMP1	50.393	54.6	21	75	21	0.876	0.879	0.947	1.146	1.113	1.114
A0A286ZKQ6	Lamin tail domain containing 1 OS=Sus scrofa OX=9823 GN=LMNTD1 PE=4 SV=1	1.404	Up	0.011502	LMNTD1	36.222	2.2	1	2	1	1.12	1.144	1.402	0.829	0.896	0.887
A0A286ZLN2	Fibulin-1 OS=Sus scrofa OX=9823 GN=FBLN1 PE=1 SV=1	0.74	Down	0.0212	FBLN1	86.775	38.5	32	143	12	0.746	0.897	0.921	1.224	1.046	1.195
A0A286ZLN6	Uncharacterized protein OS=Sus scrofa OX=9823 PE=4 SV=1	1.698	Up	0.0153002	---	16.536	31.4	5	22	2	1.048	1.402	1.268	0.614	0.865	0.711
A0A286ZSB5	Transitional endoplasmic reticulum ATPase OS=Sus scrofa OX=9823 GN=VCP PE=1 SV=1	0.715	Down	0.033421	VCP	84.493	20.8	14	17	14	0.804	0.84	0.914	1.146	1.018	1.412
A0A286ZTA8	Collagen alpha-2(V) chain precursor OS=Sus scrofa OX=9823 GN=COL5A2 PE=1 SV=1	0.818	Down	0.03614	COL5A2	136.25	4.7	5	5	5	0.906	0.923	0.955	1.25	1.01	1.145
A0A286ZUI3	Elongation factor 1-alpha 1 OS=Sus scrofa OX=9823 GN=EEF1A1 PE=1 SV=1	0.773	Down	0.0186595	EEF1A1	46.661	28.4	10	18	10	0.83	0.842	0.926	0.996	1.179	1.186
A0A286ZVU6	Proteasome 26S subunit, non-ATPase 7 OS=Sus scrofa OX=9823 GN=PSMD7 PE=1 SV=1	0.747	Down	0.00161614	PSMD7	28.283	4	1	1	1	0.909	0.813	0.893	1.203	1.136	1.16
A0A286ZW71	Low molecular weight phosphotyrosine protein phosphatase OS=Sus scrofa OX=9823 GN=ACP1 PE=1 SV=1	0.776	Down	0.0077378	ACP1	7.5946	31.4	2	2	2	0.896	0.952	0.835	1.077	1.209	1.173
A0A286ZW74	Round spermatid basic protein 1 OS=Sus scrofa OX=9823 GN=RSBN1 PE=1 SV=1	0.352	Down	0.000182003	RSBN1	82.998	0.9	1	2	1	0.516	0.582	0.449	1.422	1.537	1.437
A0A286ZY90	Uncharacterized protein OS=Sus scrofa OX=9823 GN=OLFML1 PE=1 SV=1	0.799	Down	0.0186244	OLFML1	24.708	33.6	7	8	7	0.915	0.85	0.843	0.987	1.096	1.18
A0A286ZZI6	Uncharacterized protein OS=Sus scrofa OX=9823 GN=LRRFIP1 PE=1 SV=1	0.749	Down	0.0158567	LRRFIP1	44.626	15.5	5	7	5	0.758	0.892	0.94	1.161	1.084	1.215
A0A287A1E0	Eukaryotic translation elongation factor 2 OS=Sus scrofa OX=9823 GN=EEF2 PE=1 SV=1	0.802	Down	0.0169559	EEF2	93.741	24.6	18	22	18	0.91	0.86	0.938	1.192	1.018	1.166
A0A287A5I4	Nuclear mitotic apparatus protein 1 OS=Sus scrofa OX=9823 GN=NUMA1 PE=1 SV=1	1.707	Up	0.048595	NUMA1	212.67	0.7	1	3	1	1.419	1.47	1.076	0.567	1.025	0.731
A0A287A6F0	Myosin regulatory light chain 2, skeletal muscle isoform OS=Sus scrofa OX=9823 GN=MYLPF PE=1 SV=1	1.258	Up	0.0188991	MYLPF	16.89	39.6	5	5	5	1.268	1.116	1.112	0.915	0.999	0.865
A0A287ACX9	Pyruvate kinase OS=Sus scrofa OX=9823 GN=PKM PE=1 SV=1	1.383	Up	0.0062645	PKM	58.032	53.1	25	58	3	1.367	1.195	1.163	0.962	0.856	0.875
A0A287AEH1	Laminin subunit alpha 5 OS=Sus scrofa OX=9823 GN=LAMA5 PE=4 SV=1	1.767	Up	0.038401	LAMA5	395.66	2.1	6	12	6	1.274	1.67	1.216	0.554	0.843	0.957
A0A287AFK6	Uncharacterized protein OS=Sus scrofa OX=9823 PE=4 SV=1	1.39	Up	0.0165416	---	11.002	47	4	24	2	1.326	1.32	1.042	0.903	0.855	0.896
A0A287ALB9	Solute carrier family 25 member 13 OS=Sus scrofa OX=9823 GN=SLC25A13 PE=1 SV=1	1.637	Up	0.0045179	SLC25A13	65.299	3.5	1	1	1	1.434	1.375	1.152	0.727	0.823	0.869
A0A287ALS7	Uncharacterized protein OS=Sus scrofa OX=9823 PE=4 SV=1	1.376	Up	0.033763	---	12.469	39.2	3	38	2	1.223	1.414	1.042	0.84	0.971	0.863
A0A287ANU5	Uncharacterized protein OS=Sus scrofa OX=9823 PE=4 SV=1	1.54	Up	0.0142806	---	15.673	12.2	1	2	1	1.449	1.058	1.316	0.795	0.9	0.787
A0A287AP48	Poly(A) binding protein cytoplasmic 1 OS=Sus scrofa OX=9823 GN=PABPC1 PE=1 SV=1	0.781	Down	0.0052426	PABPC1	60.214	25.3	13	18	6	0.872	0.846	0.953	1.195	1.088	1.137
A0A287APF7	Kinesin-like protein OS=Sus scrofa OX=9823 GN=KIFC1 PE=3 SV=1	1.426	Up	0.0036602	KIFC1	60.384	2.4	1	3	1	1.259	1.321	1.143	0.828	0.94	0.843
A0A287AQB6	Tyrosine-protein phosphatase non-receptor type OS=Sus scrofa OX=9823 GN=PTPN11 PE=1 SV=1	0.344	Down	0.031904	PTPN11	68.011	3.9	2	2	2	0.539	0.57	0.411	0.954	1.074	2.392
A0A287ARN4	EF-hand calcium binding domain 7 OS=Sus scrofa OX=9823 GN=EFCAB7 PE=4 SV=1	1.434	Up	0.047762	EFCAB7	67.958	3.4	1	1	1	1.115	1.11	1.473	0.947	0.912	0.719
A0A287ARU4	Uncharacterized protein OS=Sus scrofa OX=9823 GN=SKP1 PE=3 SV=1	0.688	Down	0.00088239	SKP1	18.658	10.4	2	2	2	0.883	0.836	0.769	1.183	1.198	1.236
A0A287AT18	Proteasome subunit alpha type OS=Sus scrofa OX=9823 GN=PSMA7 PE=1 SV=1	0.831	Down	0.0136639	PSMA7	27.867	45.6	12	34	12	0.891	0.874	0.994	1.147	1.077	1.095
A0A287AW83	Calmodulin binding transcription activator 1 OS=Sus scrofa OX=9823 GN=CAMTA1 PE=4 SV=1	2.962	Up	0.026682	CAMTA1	184.93	0.7	1	1	1	2.332	1.372	1.19	0.433	0.374	0.845
A0A287AXS4	Uncharacterized protein OS=Sus scrofa OX=9823 GN=LOC110258651 PE=3 SV=1	1.683	Up	0.031862	LOC110258651	16.691	52.3	6	15	1	1.202	1.728	1.048	0.726	0.814	0.823
A0A287AXW3	Catechol O-methyltransferase OS=Sus scrofa OX=9823 GN=COMT PE=1 SV=1	0.757	Down	0.012579	COMT	24.466	27.6	4	5	4	0.815	0.897	0.897	1.028	1.237	1.182
A0A287AYC4	Uncharacterized protein OS=Sus scrofa OX=9823 PE=4 SV=1	1.459	Up	0.046102	---	11.245	17.3	1	1	1	1.347	1.021	1.358	0.855	0.985	0.713
A0A287B1Y4	Uncharacterized protein OS=Sus scrofa OX=9823 PE=4 SV=1	1.645	Up	0.038275	---	15.598	12.2	1	3	1	1.297	1.061	1.576	0.636	0.954	0.801
A0A287B238	NIF3-like protein 1 OS=Sus scrofa OX=9823 GN=NIF3L1 PE=1 SV=1	1.231	Up	0.0107363	NIF3L1	39.038	6.9	2	2	2	1.25	1.118	1.094	0.974	0.926	0.913
A0A287B2F5	Uncharacterized protein OS=Sus scrofa OX=9823 PE=4 SV=1	1.442	Up	0.0044753	---	19.43	23.7	3	22	2	1.266	1.172	1.153	0.785	0.927	0.778
A0A287B2U5	BCL2 like 15 OS=Sus scrofa OX=9823 GN=BCL2L15 PE=1 SV=1	0.569	Down	0.044538	BCL2L15	17.798	21.5	3	3	3	0.797	0.681	0.721	1.718	0.925	1.223
A0A287B350	LIM domain containing preferred translocation partner in lipoma OS=Sus scrofa OX=9823 GN=LPP PE=1 SV=1	0.638	Down	0.021416	LPP	61.632	10.8	5	7	5	0.66	0.884	0.783	1.038	1.409	1.201
A0A287B380	Trafficking protein particle complex subunit OS=Sus scrofa OX=9823 GN=TRAPPC3L PE=3 SV=1	0.702	Down	0.0173411	TRAPPC3L	20.571	4.4	1	1	1	0.934	0.848	0.737	1.06	1.281	1.249
A0A287B4D8	Coatomer protein complex subunit beta 2 OS=Sus scrofa OX=9823 GN=COPB2 PE=1 SV=1	0.761	Down	0.0079433	COPB2	83.333	4.1	3	3	3	0.869	0.856	0.92	1.089	1.108	1.277
A0A287B8W9	Protein kinase C delta type OS=Sus scrofa OX=9823 GN=PRKCD PE=1 SV=1	0.75	Down	0.0022789	PRKCD	77.272	1.9	1	1	1	0.893	0.915	0.82	1.117	1.169	1.218
A0A287BAU7	Uncharacterized protein OS=Sus scrofa OX=9823 PE=4 SV=1	1.407	Up	0.043618	---	13.657	50	4	73	1	1.202	1.011	1.462	0.908	0.902	0.802
A0A287BAZ6	Peroxiredoxin 2 OS=Sus scrofa OX=9823 GN=PRDX2 PE=1 SV=1	0.779	Down	0.0080755	PRDX2	21.88	40.4	8	10	8	0.835	0.867	0.976	1.193	1.131	1.114
A0A287BEA5	DEAD-box helicase 17 OS=Sus scrofa OX=9823 GN=DDX17 PE=1 SV=1	0.804	Down	0.028416	DDX17	47.355	2.2	1	1	1	0.959	0.864	0.91	1.05	1.263	1.086
A0A287BFB8	Glutaredoxin-3 OS=Sus scrofa OX=9823 GN=GLRX3 PE=1 SV=1	0.609	Down	0.0174204	GLRX3	37.196	5.7	2	2	2	0.609	0.814	0.866	1.115	1.415	1.23
A0A287BGG1	Sulfatase-modifying factor 1 precursor OS=Sus scrofa OX=9823 GN=SUMF1 PE=4 SV=1	1.265	Up	0.030738	SUMF1	35.962	9.5	2	2	2	1.156	1.267	1.094	0.951	1.004	0.826
A0A287BGV6	Collagen type XIV alpha 1 chain OS=Sus scrofa OX=9823 GN=COL14A1 PE=1 SV=1	0.808	Down	0.04866	COL14A1	190.57	30.8	44	87	44	0.884	0.867	0.957	1.197	0.97	1.183
A0A287BGW6	Lysophospholipase II OS=Sus scrofa OX=9823 GN=LYPLA2 PE=1 SV=1	0.746	Down	0.04272	LYPLA2	22.641	16.3	4	4	4	0.807	0.968	0.865	1.103	1.381	1.056
A0A287BI62	Lymphocyte-specific protein 1 OS=Sus scrofa OX=9823 GN=LSP1 PE=4 SV=1	0.703	Down	0.0020959	LSP1	38.307	12.2	3	3	3	0.819	0.782	0.909	1.226	1.138	1.206
A0A287BJ44	ATP/GTP binding protein like 2 OS=Sus scrofa OX=9823 GN=AGBL2 PE=4 SV=1	1.711	Up	0.0068353	AGBL2	80.241	1.1	1	1	1	1.271	1.506	1.257	0.691	0.925	0.742
A0A287BJL0	Joining chain of multimeric IgA and IgM OS=Sus scrofa OX=9823 GN=JCHAIN PE=1 SV=1	1.288	Up	0.038982	JCHAIN	18.001	39.9	7	53	7	1.329	1.062	1.098	0.85	0.983	0.875
A0A287BKQ9	Heterogeneous nuclear ribonucleoprotein K OS=Sus scrofa OX=9823 GN=HNRNPK PE=1 SV=1	0.598	Down	0.005444	HNRNPK	39.44	3.4	1	2	1	0.875	0.636	0.753	1.237	1.223	1.323
A0A287BKS2	Pentraxin-related protein PTX3 precursor OS=Sus scrofa OX=9823 GN=PTX3 PE=4 SV=1	0.772	Down	0.0095563	PTX3	35.023	33.3	10	13	10	0.859	0.857	0.946	1.052	1.176	1.221
A0A287BMF7	Far upstream element binding protein 1 OS=Sus scrofa OX=9823 GN=FUBP1 PE=1 SV=1	0.725	Down	0.0183365	FUBP1	58.47	12.2	7	9	4	0.932	0.716	0.835	1.185	1.06	1.178
A0A287BNU5	RAB5B, member RAS oncogene family OS=Sus scrofa OX=9823 GN=RAB5B PE=1 SV=1	0.767	Down	0.0134581	RAB5B	23.721	11.6	2	3	2	0.854	0.874	0.927	1.043	1.271	1.146
A0A287BNX9	Uncharacterized protein OS=Sus scrofa OX=9823 PE=4 SV=1	1.801	Up	0.0110439	---	11.921	20.7	3	9	1	1.196	1.553	1.376	0.937	0.693	0.66
A0A287BQ34	Fibroblast growth factor-binding protein 3 precursor OS=Sus scrofa OX=9823 GN=FGFBP3 PE=4 SV=1	0.772	Down	0.020519	FGFBP3	27.549	19.1	3	5	3	0.77	0.936	0.892	1.2	1.112	1.052
A0A287BQV2	Actinin alpha 4 OS=Sus scrofa OX=9823 GN=ACTN4 PE=1 SV=1	0.729	Down	0.031885	ACTN4	101.12	20.8	17	26	10	0.919	0.907	0.767	1.19	1.026	1.342
A0A287BS15	PDZ and LIM domain 7 OS=Sus scrofa OX=9823 GN=PDLIM7 PE=1 SV=1	0.648	Down	0.021242	PDLIM7	43.938	17.1	5	5	5	0.824	0.878	0.681	1.079	1.447	1.151
A5GFY8	D-3-phosphoglycerate dehydrogenase OS=Sus scrofa OX=9823 GN=PHGDH PE=3 SV=1	0.484	Down	0.026755	PHGDH	56.809	3.4	2	3	2	0.723	0.538	0.689	0.989	1.203	1.838
B5APU6	Actin-related protein 2/3 complex subunit OS=Sus scrofa OX=9823 GN=ARPC1B PE=1 SV=1	1.203	Up	0.0150384	ARPC1B	40.974	8.1	2	2	2	1.101	1.229	1.099	0.909	0.947	0.994
D2ST34	F-box and leucine-rich repeat protein 4 OS=Sus scrofa OX=9823 GN=FBXL4 PE=2 SV=1	0.415	Down	0.0002785	FBXL4	70.275	1.6	1	2	1	0.645	0.563	0.541	1.457	1.493	1.269
D9U8D1	Dynein light chain OS=Sus scrofa OX=9823 GN=LC8 PE=1 SV=1	0.792	Down	0.0178178	LC8	10.366	20.2	2	4	2	0.952	0.884	0.875	1.102	1.263	1.059
F1RHA9	Leukocyte cell derived chemotaxin 2 OS=Sus scrofa OX=9823 GN=LECT2 PE=4 SV=3	0.775	Down	0.021662	LECT2	16.977	23.7	4	12	4	0.929	0.88	0.833	1.037	1.097	1.273
F1RIP6	Nucleobindin-1 precursor OS=Sus scrofa OX=9823 GN=NUCB1 PE=1 SV=3	0.828	Down	0.028497	NUCB1	49.385	65	26	66	26	0.947	0.868	0.93	1.133	1.002	1.179
F1RL06	Uncharacterized protein OS=Sus scrofa OX=9823 GN=LOC100523213 PE=1 SV=3	1.749	Up	0.006422	LOC100523213	22.712	13.3	3	24	1	1.294	1.566	1.108	0.73	0.732	0.807
F1RM06	Neuronal PAS domain protein 1 OS=Sus scrofa OX=9823 GN=NPAS1 PE=4 SV=3	0.687	Down	0.00188264	NPAS1	63.423	2.4	1	3	1	0.846	0.838	0.777	1.208	1.099	1.277
F1RM86	ADAM like decysin 1 OS=Sus scrofa OX=9823 GN=ADAMDEC1 PE=4 SV=3	0.741	Down	0.019042	ADAMDEC1	51.468	17.2	6	9	6	0.98	0.82	0.774	1.236	1.091	1.146
F1RMC2	Docking protein 2 OS=Sus scrofa OX=9823 GN=DOK2 PE=1 SV=3	0.814	Down	0.021057	DOK2	45.661	5.4	2	3	2	0.868	0.963	0.927	1.035	1.214	1.138
F1RPW9	Elongation factor 1-gamma OS=Sus scrofa OX=9823 GN=EEF1G PE=4 SV=2	0.809	Down	0.0158011	EEF1G	48.458	19.8	8	12	8	0.874	0.912	0.942	1.23	1.089	1.052
F1RU03	Carboxypeptidase A6 OS=Sus scrofa OX=9823 GN=CPA6 PE=4 SV=2	0.618	Down	0.045196	CPA6	48.443	1.7	1	1	1	0.71	0.767	0.844	1.579	0.932	1.247
F1RXG7	Uncharacterized protein OS=Sus scrofa OX=9823 PE=4 SV=2	1.231	Up	0.026419	---	28.939	12.9	3	3	3	1.049	1.277	1.143	0.938	0.911	0.969
F1RXN8	ATPase H+ transporting accessory protein 2 OS=Sus scrofa OX=9823 GN=ATP6AP2 PE=1 SV=3	0.784	Down	0.0125018	ATP6AP2	34.659	9	2	2	2	0.804	0.953	0.941	1.145	1.116	1.179
F1RYP7	Secretogranin III OS=Sus scrofa OX=9823 GN=SCG3 PE=1 SV=3	0.749	Down	0.00075862	SCG3	53.47	16.8	5	7	5	0.896	0.872	0.82	1.19	1.135	1.128
F1RYV9	Tubulin alpha chain OS=Sus scrofa OX=9823 GN=TUBA1C PE=3 SV=3	0.687	Down	0.040061	TUBA1C	46.089	36.2	11	25	1	0.876	0.796	0.821	0.993	1.485	1.151
F1S0A3	Uncharacterized protein OS=Sus scrofa OX=9823 GN=SNX1 PE=1 SV=2	0.776	Down	0.0156603	SNX1	54.645	2.1	1	1	1	0.906	0.961	0.818	1.059	1.204	1.196
F1S0J1	Apolipoprotein R precursor OS=Sus scrofa OX=9823 GN=C4BPA PE=1 SV=3	1.455	Up	0.0029761	C4BPA	22.695	44	13	51	1	1.152	1.222	1.363	0.839	0.822	0.908
F1S133	Uncharacterized protein OS=Sus scrofa OX=9823 GN=CFI PE=1 SV=3	2.23	Up	0.031059	CFI	64.002	36.9	20	39	19	1.044	2.211	1.263	0.621	0.736	0.669
F1S268	Cellular repressor of E1A stimulated genes 1 OS=Sus scrofa OX=9823 GN=CREG1 PE=1 SV=1	0.82	Down	0.036595	CREG1	24.218	15.8	3	10	3	1.003	0.873	0.867	1.208	1.04	1.099
F1S3P6	Connective tissue growth factor OS=Sus scrofa OX=9823 GN=CTGF PE=4 SV=1	0.765	Down	0.0160417	CTGF	37.934	72.8	28	75	28	0.78	0.881	0.955	1.215	1.105	1.098
F1S404	Uncharacterized protein OS=Sus scrofa OX=9823 PE=4 SV=2	0.663	Down	0.034177	---	21.312	13.2	2	3	2	0.929	0.822	0.621	1.338	1.122	1.117
F1S4Y0	Acetyl-coenzyme A synthetase, cytoplasmic OS=Sus scrofa OX=9823 GN=ACSS2 PE=1 SV=2	0.748	Down	0.029283	ACSS2	78.738	1.1	1	2	1	0.891	0.785	0.938	1.143	1.037	1.314
F1S5Q2	RasGEF domain family member 1C OS=Sus scrofa OX=9823 GN=RASGEF1C PE=4 SV=3	1.243	Up	0.00165542	RASGEF1C	56.163	2.8	1	2	1	1.216	1.116	1.144	0.953	0.91	0.933
F1S8M9	Alpha-2-macroglobulin receptor-associated protein precursor OS=Sus scrofa OX=9823 GN=LRPAP1 PE=1 SV=3	1.612	Up	0.0005243	LRPAP1	41.735	3.9	1	1	1	1.337	1.326	1.261	0.77	0.883	0.781
F1S9I0	MIA family member 3, ER export factor OS=Sus scrofa OX=9823 GN=MIA3 PE=1 SV=3	0.806	Down	0.048579	MIA3	203.63	4.4	8	10	8	0.818	1.054	0.876	1.184	1.096	1.131
F1SA74	Methylenetetrahydrofolate dehydrogenase (NADP+ dependent) 1 OS=Sus scrofa OX=9823 GN=MTHFD1 PE=1 SV=3	0.579	Down	0.04846	MTHFD1	101.09	3	3	4	3	0.865	0.632	0.718	1.022	1.085	1.717
F1SAT8	CD93 molecule OS=Sus scrofa OX=9823 GN=CD93 PE=1 SV=2	1.318	Up	0.03366	CD93	68.498	2.9	1	1	1	1.382	1.138	1.064	0.954	0.85	0.915
F1SDM3	ADAM metallopeptidase domain 12 OS=Sus scrofa OX=9823 GN=ADAM12 PE=4 SV=3	1.254	Up	0.035782	ADAM12	97.399	1	1	2	1	1.155	1.262	1.087	0.923	0.931	0.94
F1SFI7	Alpha-2-HS-glycoprotein OS=Sus scrofa OX=9823 GN=AHSG PE=1 SV=3	2.52	Up	0.0147773	AHSG	38.789	35.9	12	66	12	1.527	2.164	1.05	0.691	0.612	0.578
F1SFJ8	DnaJ homolog subfamily B member 11 precursor OS=Sus scrofa OX=9823 GN=DNAJB11 PE=1 SV=1	0.745	Down	0.028465	DNAJB11	40.497	8.4	2	3	2	1.019	0.842	0.757	1.159	1.132	1.224
F1SH92	Inter-alpha-trypsin inhibitor heavy chain H4 OS=Sus scrofa OX=9823 GN=ITIH4 PE=1 SV=3	1.622	Up	0.0145159	ITIH4	100.36	47.7	46	172	1	1.419	1.462	1.075	0.72	0.888	0.831
F1SHD6	Elongation factor 1-beta OS=Sus scrofa OX=9823 GN=EEF1B2 PE=1 SV=1	0.814	Down	0.042097	EEF1B2	24.804	15.6	3	5	2	1.002	0.867	0.911	1.092	1.059	1.266
F1SHL9	Pyruvate kinase OS=Sus scrofa OX=9823 GN=PKM PE=1 SV=3	0.793	Down	0.0031156	PKM	57.877	59.1	25	58	3	0.955	0.939	0.861	1.118	1.18	1.174
F1SID4	Proteasome 26S subunit, ATPase 3 OS=Sus scrofa OX=9823 GN=PSMC3 PE=1 SV=2	0.801	Down	0.0045816	PSMC3	49.573	17.4	6	7	6	0.933	0.847	0.916	1.167	1.128	1.071
F1SJW8	Plasma protease C1 inhibitor precursor OS=Sus scrofa OX=9823 GN=SERPING1 PE=1 SV=1	1.645	Up	0.0128557	SERPING1	54.525	26.7	15	67	15	1.446	1.439	1.063	0.853	0.719	0.828
F1SM96	DIX domain containing 1 OS=Sus scrofa OX=9823 GN=DIXDC1 PE=4 SV=3	0.604	Down	0.047281	DIXDC1	73.853	1.8	1	1	1	0.527	0.893	0.865	1.282	1.094	1.41
F1SMG6	Poly(A) binding protein interacting protein 1 OS=Sus scrofa OX=9823 GN=PAIP1 PE=1 SV=2	0.585	Down	0.002198	PAIP1	44.739	5.1	2	6	2	0.826	0.737	0.638	1.232	1.303	1.225
F1SPF3	DNA helicase OS=Sus scrofa OX=9823 GN=MCM2 PE=1 SV=2	1.525	Up	0.028161	MCM2	101.53	2.7	2	2	2	1.567	1.049	1.199	0.786	0.857	0.858
F1SQ01	Peroxiredoxin 4 OS=Sus scrofa OX=9823 GN=PRDX4 PE=1 SV=1	0.793	Down	0.027424	PRDX4	30.555	25.7	5	7	3	0.825	0.948	0.777	1.132	1.001	1.083
F1SR80	Tubulin alpha chain OS=Sus scrofa OX=9823 GN=LOC100158003 PE=3 SV=2	0.696	Down	0.038638	LOC100158003	49.322	31.8	11	22	1	0.758	0.801	0.933	1.026	1.433	1.123
F1SRV9	Zyxin OS=Sus scrofa OX=9823 GN=ZYX PE=1 SV=1	0.767	Down	0.048525	ZYX	61.137	19	7	11	7	0.818	0.891	0.887	1.032	1.334	1.019
F1SS01	Arp2/3 complex 34 kDa subunit OS=Sus scrofa OX=9823 GN=ARPC2 PE=1 SV=3	1.207	Up	0.000199163	ARPC2	34.32	11	3	3	3	1.138	1.163	1.133	0.941	0.934	0.971
F2Z505	Eukaryotic translation termination factor 1 OS=Sus scrofa OX=9823 GN=ETF1 PE=1 SV=1	0.731	Down	0.0193591	ETF1	49.03	8.9	3	3	3	0.978	0.821	0.785	1.168	1.283	1.082
F2Z5J1	26S protease regulatory subunit 4 OS=Sus scrofa OX=9823 GN=PSMC1 PE=1 SV=1	0.634	Down	0.0184776	PSMC1	49.184	5.2	2	2	2	0.895	0.728	0.737	1.453	1.229	1.04
F2Z5P9	LSM8 homolog, U6 small nuclear RNA associated OS=Sus scrofa OX=9823 GN=LSM8 PE=4 SV=1	0.823	Down	0.0183792	LSM8	10.403	26	2	2	2	0.912	0.87	0.988	1.065	1.103	1.196
F6Q9P4	Myosin light chain 1/3, skeletal muscle isoform OS=Sus scrofa OX=9823 GN=MYL1 PE=1 SV=1	1.438	Up	0.0177819	MYL1	16.759	16.6	2	4	2	1.335	1.294	1.04	0.903	0.878	0.77
G9F6X8	Protein disulfide-isomerase OS=Sus scrofa OX=9823 GN=P4HB PE=2 SV=1	0.784	Down	0.022918	P4HB	56.398	41.1	22	38	22	0.821	0.916	0.939	1.175	1.022	1.218
I3LDQ1	Talin 2 OS=Sus scrofa OX=9823 GN=TLN2 PE=1 SV=2	1.525	Up	0.022199	TLN2	267.45	4.4	11	22	1	1.446	1.229	1.152	0.743	1.004	0.763
I3LEM5	Katanin p60 ATPase-containing subunit A-like 2 OS=Sus scrofa OX=9823 GN=KATNAL2 PE=3 SV=2	0.802	Down	0.046301	KATNAL2	60.675	2.2	1	1	1	0.838	0.991	0.911	1.124	1.028	1.263
I3LGB2	Proprotein convertase subtilisin/kexin type 9 OS=Sus scrofa OX=9823 GN=PCSK9 PE=1 SV=2	0.817	Down	0.0177231	PCSK9	72.847	32.6	18	48	18	0.993	0.902	0.851	1.163	1.063	1.137
I3LKU0	Rac family small GTPase 2 OS=Sus scrofa OX=9823 GN=RAC2 PE=1 SV=1	0.803	Down	0.042897	RAC2	21.424	27.6	6	9	1	1.044	0.818	0.872	1.186	1.097	1.122
I3LL55	Proteasome 26S subunit, non-ATPase 3 OS=Sus scrofa OX=9823 GN=PSMD3 PE=1 SV=2	0.799	Down	0.0031187	PSMD3	59.001	13.2	6	6	6	0.882	0.885	0.952	1.192	1.108	1.104
I3LQ17	Uncharacterized protein OS=Sus scrofa OX=9823 GN=PZP PE=1 SV=2	2.828	Up	0.049722	PZP	150.48	51.7	69	241	2	1.285	2.331	0.965	0.336	0.842	0.442
I3LRF8	Poly(rC) binding protein 3 OS=Sus scrofa OX=9823 GN=PCBP3 PE=1 SV=2	0.77	Down	0.00054447	PCBP3	37.329	9.4	3	6	3	0.896	0.901	0.88	1.105	1.168	1.203
I3LVS7	Transforming protein RhoA OS=Sus scrofa OX=9823 GN=RHOA PE=1 SV=1	0.774	Down	0.039883	RHOA	21.768	19.2	3	4	3	0.898	0.906	0.782	0.989	1.095	1.259
K7GKN3	Ceruloplasmin precursor OS=Sus scrofa OX=9823 GN=CP PE=1 SV=2	1.524	Up	0.020118	CP	113.21	51.5	59	249	59	1.193	1.516	1.114	0.741	0.907	0.86
K7GKX6	5-aminolevulinate synthase OS=Sus scrofa OX=9823 GN=ALAS2 PE=3 SV=7	0.793	Down	0.02614	ALAS2	58.283	1.9	1	1	1	0.987	0.909	0.823	1.082	1.106	1.241
K7GS80	Transcription elongation factor A like 1 OS=Sus scrofa OX=9823 GN=TCEAL1 PE=4 SV=1	0.7	Down	0.0097757	TCEAL1	18.692	11.3	1	1	1	0.804	0.891	0.818	1.115	1.368	1.108
M3VJZ7	LIM and SH3 domain protein 1 OS=Sus scrofa OX=9823 GN=LASP1 PE=2 SV=1	0.638	Down	0.0144443	LASP1	29.688	7.7	2	2	2	0.728	0.961	0.689	1.202	1.345	1.179
O02773	Mannosyl-oligosaccharide 1,2-alpha-mannosidase IA OS=Sus scrofa OX=9823 GN=MAN1A1 PE=1 SV=1	0.811	Down	0.039424	MAN1A1	73.196	7	4	5	4	0.85	0.986	0.916	1.143	1.119	1.132
O46409	Apolipoprotein A-IV OS=Sus scrofa OX=9823 GN=APOA4 PE=2 SV=1	0.756	Down	0.0101976	APOA4	43.294	72.8	34	268	2	0.854	0.962	0.791	1.124	1.12	1.205
P19205	Acylamino-acid-releasing enzyme OS=Sus scrofa OX=9823 GN=APEH PE=1 SV=2	0.821	Down	0.043098	APEH	81.243	2.9	2	2	2	1.021	0.915	0.84	1.14	1.193	1.048
P27917	Apolipoprotein C-III OS=Sus scrofa OX=9823 GN=APOC3 PE=1 SV=2	0.706	Down	0.042522	APOC3	10.704	57.3	8	61	8	0.724	0.783	0.999	1.292	1.024	1.235
P54612	Serine/threonine-protein phosphatase 2A 65 kDa regulatory subunit A alpha isoform OS=Sus scrofa OX=9823 GN=PPP2R1A PE=2 SV=2	0.824	Down	0.0198449	PPP2R1A	65.322	7	3	3	3	0.972	0.907	0.93	1.136	1.045	1.23
P79403	Neutral alpha-glucosidase AB OS=Sus scrofa OX=9823 GN=GANAB PE=1 SV=1	0.824	Down	0.0068156	GANAB	106.66	26.1	20	32	20	0.938	0.908	0.912	1.159	1.037	1.152
Q06AT0	Hippocalcin-like protein 1 OS=Sus scrofa OX=9823 GN=HPCAL1 PE=2 SV=3	0.761	Down	0.030138	HPCAL1	22.285	12.4	3	4	3	0.818	0.852	0.98	1.094	1.079	1.307
Q29092	Endoplasmin OS=Sus scrofa OX=9823 GN=HSP90B1 PE=2 SV=3	0.739	Down	0.007215	HSP90B1	92.47	28	24	49	23	0.906	0.861	0.828	1.213	1.05	1.247
Q29197	40S ribosomal protein S9 (Fragment) OS=Sus scrofa OX=9823 GN=RPS9 PE=2 SV=1	0.559	Down	0.0033227	RPS9	15.297	26.9	4	5	4	0.757	0.785	0.663	1.179	1.519	1.247
Q29277	Protein phosphatase 1 regulatory subunit 1B (Fragment) OS=Sus scrofa OX=9823 GN=PPP1R1B PE=2 SV=1	1.632	Up	0.047976	PPP1R1B	15.579	10.9	1	1	1	1.633	0.976	1.304	0.703	0.919	0.776
Q29594	Creatine kinase B-type OS=Sus scrofa OX=9823 GN=CKB PE=2 SV=2	0.832	Down	0.0034782	CKB	42.657	48.3	12	22	11	0.898	0.969	0.928	1.161	1.117	1.083
Q5S1S3	C-X-C motif chemokine OS=Sus scrofa OX=9823 GN=CXCL10 PE=2 SV=1	0.7	Down	0.0030403	CXCL10	11.646	8.7	1	1	1	0.784	0.918	0.818	1.256	1.134	1.208
Q710C4	Adenosylhomocysteinase OS=Sus scrofa OX=9823 GN=AHCY PE=3 SV=3	0.742	Down	0.0042955	AHCY	47.694	17.1	7	7	7	0.897	0.833	0.891	1.143	1.106	1.283
Q767L7	Tubulin beta chain OS=Sus scrofa OX=9823 GN=TUBB PE=2 SV=1	0.645	Down	0.02584	TUBB	49.67	41.7	13	22	3	0.863	0.739	0.743	1.049	1.498	1.09
Q7YRB2	5-beta-cholestane-3-alpha,7-alpha-diol 12-alpha-hydroxylase OS=Sus scrofa OX=9823 GN=CYP8B1 PE=2 SV=1	1.667	Up	0.0190368	CYP8B1	57.772	3.4	1	2	1	1.631	1.101	1.233	0.702	0.86	0.816
Q8MJ39	Matrix Gla protein OS=Sus scrofa OX=9823 GN=MGP PE=3 SV=1	0.694	Down	0.036857	MGP	12.142	23.3	2	5	2	0.642	0.915	0.921	1.171	1.142	1.258
Q9GJT2	S-formylglutathione hydrolase OS=Sus scrofa OX=9823 GN=ESD PE=2 SV=1	0.755	Down	0.034443	ESD	31.481	9.6	2	2	2	0.799	0.853	0.976	1.183	1.278	1.019
Q9TUZ0	Signal transducer and activator of transcription 5B OS=Sus scrofa OX=9823 GN=STAT5B PE=2 SV=1	0.765	Down	0.0408	STAT5B	89.901	1.8	1	1	1	0.785	0.98	0.894	1.025	1.18	1.269
T1UNN8	Angiopoietin like 8 OS=Sus scrofa OX=9823 GN=ANGPTL8 PE=2 SV=1	0.745	Down	0.004578	ANGPTL8	21.979	46.5	8	17	8	0.908	0.799	0.844	1.182	1.062	1.182
