# Supplementary material for: Comparative Serum Proteome Analysis Indicates a Negative Correlation between a Higher Immune Level and Feed Efficiency in Pigs
Source: Vet Sci. 2023 May 10;10(5):338. doi: 10.3390/vetsci10050338 (PMC10222693; doi:10.3390/vetsci10050338)
Supplement: Supplementary file 1 [file vetsci-10-00338-s001.zip › Supplementary Table S4.xlsx]

## Sheet: all KEGG
KEGG pathway	Mapping	Background	All Mapping	All Background	Fold enrichment	Fisher's exact test p value	-log10(p value)	Related proteins
ssc04930 Type II diabetes mellitus	3	5	73	803	6.6	0.00631752	2.2	A0A287ACX9 F1SHL9 A0A287B8W9
ssc04625 C-type lectin receptor signaling pathway	4	10	73	803	4.4	0.00867192	2.06	A0A287BI62 A0A287AQB6 I3LVS7 A0A287B8W9
ssc03015 mRNA surveillance pathway	3	6	73	803	5.5	0.0118121	1.93	A0A287AP48 F2Z505 P54612
ssc05203 Viral carcinogenesis	7	33	73	803	2.33	0.0238057	1.62	A0A287BQV2 A0A287ACX9 F1SHL9 Q9TUZ0 I3LVS7 F2Z5J1 A0A287BKQ9
ssc04979 Cholesterol metabolism	5	20	73	803	2.75	0.0283735	1.55	P27917 T1UNN8 O46409 F1S8M9 I3LGB2
ssc04728 Dopaminergic synapse	3	8	73	803	4.12	0.0289296	1.54	P54612 Q29277 A0A287AXW3
ssc04520 Adherens junction	4	15	73	803	2.93	0.0396772	1.4	A0A287BQV2 I3LVS7 A0A286ZW71 I3LKU0
ssc04062 Chemokine signaling pathway	5	22	73	803	2.5	0.0417362	1.38	Q5S1S3 Q9TUZ0 I3LVS7 A0A287B8W9 I3LKU0
ssc00860 Porphyrin and chlorophyll metabolism	2	4	73	803	5.5	0.043371	1.36	K7GKX6 K7GKN3

## Sheet: KEGG Pathway
KEGG pathway	Fisher's exact test p value	Mapping	Fold enrichment	Protein accession	Protein description	Ratio	Regulated Type	P value	Gene name	MW [kDa]	Coverage [%]	Peptides	PSMs	Unique peptides	LRFIg1	LRFIg2	LRFIg3	HRFIg1	HRFIg4	HRFIg5
ssc04071 Sphingolipid signaling pathway	0.0542864	3	3.3	P54612	Serine/threonine-protein phosphatase 2A 65 kDa regulatory subunit A alpha isoform OS=Sus scrofa OX=9823 GN=PPP2R1A PE=2 SV=2	0.824	Down	0.0198449	PPP2R1A	65.322	7	3	3	3	0.972	0.907	0.93	1.136	1.045	1.23
ssc04730 Long-term depression	0.248966	1	3.67	P54612	Serine/threonine-protein phosphatase 2A 65 kDa regulatory subunit A alpha isoform OS=Sus scrofa OX=9823 GN=PPP2R1A PE=2 SV=2	0.824	Down	0.0198449	PPP2R1A	65.322	7	3	3	3	0.972	0.907	0.93	1.136	1.045	1.23
ssc04261 Adrenergic signaling in cardiomyocytes	0.713166	1	0.85	P54612	Serine/threonine-protein phosphatase 2A 65 kDa regulatory subunit A alpha isoform OS=Sus scrofa OX=9823 GN=PPP2R1A PE=2 SV=2	0.824	Down	0.0198449	PPP2R1A	65.322	7	3	3	3	0.972	0.907	0.93	1.136	1.045	1.23
ssc04390 Hippo signaling pathway	0.435476	2	1.38	P54612	Serine/threonine-protein phosphatase 2A 65 kDa regulatory subunit A alpha isoform OS=Sus scrofa OX=9823 GN=PPP2R1A PE=2 SV=2	0.824	Down	0.0198449	PPP2R1A	65.322	7	3	3	3	0.972	0.907	0.93	1.136	1.045	1.23
ssc04350 TGF-beta signaling pathway	0.106265	3	2.54	P54612	Serine/threonine-protein phosphatase 2A 65 kDa regulatory subunit A alpha isoform OS=Sus scrofa OX=9823 GN=PPP2R1A PE=2 SV=2	0.824	Down	0.0198449	PPP2R1A	65.322	7	3	3	3	0.972	0.907	0.93	1.136	1.045	1.23
ssc05165 Human papillomavirus infection	0.590863	5	0.98	P54612	Serine/threonine-protein phosphatase 2A 65 kDa regulatory subunit A alpha isoform OS=Sus scrofa OX=9823 GN=PPP2R1A PE=2 SV=2	0.824	Down	0.0198449	PPP2R1A	65.322	7	3	3	3	0.972	0.907	0.93	1.136	1.045	1.23
ssc05160 Hepatitis C	0.435476	2	1.38	P54612	Serine/threonine-protein phosphatase 2A 65 kDa regulatory subunit A alpha isoform OS=Sus scrofa OX=9823 GN=PPP2R1A PE=2 SV=2	0.824	Down	0.0198449	PPP2R1A	65.322	7	3	3	3	0.972	0.907	0.93	1.136	1.045	1.23
ssc00510 N-Glycan biosynthesis	0.193636	2	2.44	O02773	Mannosyl-oligosaccharide 1,2-alpha-mannosidase IA OS=Sus scrofa OX=9823 GN=MAN1A1 PE=1 SV=1	0.811	Down	0.039424	MAN1A1	73.196	7	4	5	4	0.85	0.986	0.916	1.143	1.119	1.132
ssc04152 AMPK signaling pathway	0.368603	2	1.57	P54612	Serine/threonine-protein phosphatase 2A 65 kDa regulatory subunit A alpha isoform OS=Sus scrofa OX=9823 GN=PPP2R1A PE=2 SV=2	0.824	Down	0.0198449	PPP2R1A	65.322	7	3	3	3	0.972	0.907	0.93	1.136	1.045	1.23
ssc04530 Tight junction	0.142049	5	1.77	P54612	Serine/threonine-protein phosphatase 2A 65 kDa regulatory subunit A alpha isoform OS=Sus scrofa OX=9823 GN=PPP2R1A PE=2 SV=2	0.824	Down	0.0198449	PPP2R1A	65.322	7	3	3	3	0.972	0.907	0.93	1.136	1.045	1.23
ssc04728 Dopaminergic synapse	0.0289296	3	4.12	P54612	Serine/threonine-protein phosphatase 2A 65 kDa regulatory subunit A alpha isoform OS=Sus scrofa OX=9823 GN=PPP2R1A PE=2 SV=2	0.824	Down	0.0198449	PPP2R1A	65.322	7	3	3	3	0.972	0.907	0.93	1.136	1.045	1.23
ssc04114 Oocyte meiosis	0.368603	2	1.57	P54612	Serine/threonine-protein phosphatase 2A 65 kDa regulatory subunit A alpha isoform OS=Sus scrofa OX=9823 GN=PPP2R1A PE=2 SV=2	0.824	Down	0.0198449	PPP2R1A	65.322	7	3	3	3	0.972	0.907	0.93	1.136	1.045	1.23
ssc03015 mRNA surveillance pathway	0.0118121	3	5.5	P54612	Serine/threonine-protein phosphatase 2A 65 kDa regulatory subunit A alpha isoform OS=Sus scrofa OX=9823 GN=PPP2R1A PE=2 SV=2	0.824	Down	0.0198449	PPP2R1A	65.322	7	3	3	3	0.972	0.907	0.93	1.136	1.045	1.23
ssc04151 PI3K-Akt signaling pathway	0.89594	5	0.66	P54612	Serine/threonine-protein phosphatase 2A 65 kDa regulatory subunit A alpha isoform OS=Sus scrofa OX=9823 GN=PPP2R1A PE=2 SV=2	0.824	Down	0.0198449	PPP2R1A	65.322	7	3	3	3	0.972	0.907	0.93	1.136	1.045	1.23
ssc04625 C-type lectin receptor signaling pathway	0.00867192	4	4.4	A0A287BI62	Lymphocyte-specific protein 1 OS=Sus scrofa OX=9823 GN=LSP1 PE=4 SV=1	0.703	Down	0.0020959	LSP1	38.307	12.2	3	3	3	0.819	0.782	0.909	1.226	1.138	1.206
ssc05152 Tuberculosis	0.446785	5	1.15	A0A287BI62	Lymphocyte-specific protein 1 OS=Sus scrofa OX=9823 GN=LSP1 PE=4 SV=1	0.703	Down	0.0020959	LSP1	38.307	12.2	3	3	3	0.819	0.782	0.909	1.226	1.138	1.206
ssc04014 Ras signaling pathway	0.114926	4	2.1	A0A287AQB6	Tyrosine-protein phosphatase non-receptor type OS=Sus scrofa OX=9823 GN=PTPN11 PE=1 SV=1	0.344	Down	0.031904	PTPN11	68.011	3.9	2	2	2	0.539	0.57	0.411	0.954	1.074	2.392
ssc04650 Natural killer cell mediated cytotoxicity	0.352118	4	1.33	A0A287AQB6	Tyrosine-protein phosphatase non-receptor type OS=Sus scrofa OX=9823 GN=PTPN11 PE=1 SV=1	0.344	Down	0.031904	PTPN11	68.011	3.9	2	2	2	0.539	0.57	0.411	0.954	1.074	2.392
ssc04920 Adipocytokine signaling pathway	0.379854	1	2.2	A0A287AQB6	Tyrosine-protein phosphatase non-receptor type OS=Sus scrofa OX=9823 GN=PTPN11 PE=1 SV=1	0.344	Down	0.031904	PTPN11	68.011	3.9	2	2	2	0.539	0.57	0.411	0.954	1.074	2.392
ssc04670 Leukocyte transendothelial migration	0.0679369	5	2.2	A0A287AQB6	Tyrosine-protein phosphatase non-receptor type OS=Sus scrofa OX=9823 GN=PTPN11 PE=1 SV=1	0.344	Down	0.031904	PTPN11	68.011	3.9	2	2	2	0.539	0.57	0.411	0.954	1.074	2.392
ssc05168 Herpes simplex virus 1 infection	0.854892	1	0.55	A0A287AQB6	Tyrosine-protein phosphatase non-receptor type OS=Sus scrofa OX=9823 GN=PTPN11 PE=1 SV=1	0.344	Down	0.031904	PTPN11	68.011	3.9	2	2	2	0.539	0.57	0.411	0.954	1.074	2.392
ssc04931 Insulin resistance	0.299007	2	1.83	A0A287AQB6	Tyrosine-protein phosphatase non-receptor type OS=Sus scrofa OX=9823 GN=PTPN11 PE=1 SV=1	0.344	Down	0.031904	PTPN11	68.011	3.9	2	2	2	0.539	0.57	0.411	0.954	1.074	2.392
ssc05235 PD-L1 expression and PD-1 checkpoint pathway in cancer	0.379854	1	2.2	A0A287AQB6	Tyrosine-protein phosphatase non-receptor type OS=Sus scrofa OX=9823 GN=PTPN11 PE=1 SV=1	0.344	Down	0.031904	PTPN11	68.011	3.9	2	2	2	0.539	0.57	0.411	0.954	1.074	2.392
ssc04625 C-type lectin receptor signaling pathway	0.00867192	4	4.4	A0A287AQB6	Tyrosine-protein phosphatase non-receptor type OS=Sus scrofa OX=9823 GN=PTPN11 PE=1 SV=1	0.344	Down	0.031904	PTPN11	68.011	3.9	2	2	2	0.539	0.57	0.411	0.954	1.074	2.392
ssc04722 Neurotrophin signaling pathway	0.126737	3	2.36	A0A287AQB6	Tyrosine-protein phosphatase non-receptor type OS=Sus scrofa OX=9823 GN=PTPN11 PE=1 SV=1	0.344	Down	0.031904	PTPN11	68.011	3.9	2	2	2	0.539	0.57	0.411	0.954	1.074	2.392
ssc04072 Phospholipase D signaling pathway	0.417372	4	1.22	A0A287AQB6	Tyrosine-protein phosphatase non-receptor type OS=Sus scrofa OX=9823 GN=PTPN11 PE=1 SV=1	0.344	Down	0.031904	PTPN11	68.011	3.9	2	2	2	0.539	0.57	0.411	0.954	1.074	2.392
ssc04630 JAK-STAT signaling pathway	0.126954	2	3.14	A0A287AQB6	Tyrosine-protein phosphatase non-receptor type OS=Sus scrofa OX=9823 GN=PTPN11 PE=1 SV=1	0.344	Down	0.031904	PTPN11	68.011	3.9	2	2	2	0.539	0.57	0.411	0.954	1.074	2.392
ssc05211 Renal cell carcinoma	0.616629	1	1.1	A0A287AQB6	Tyrosine-protein phosphatase non-receptor type OS=Sus scrofa OX=9823 GN=PTPN11 PE=1 SV=1	0.344	Down	0.031904	PTPN11	68.011	3.9	2	2	2	0.539	0.57	0.411	0.954	1.074	2.392
ssc04360 Axon guidance	0.219807	3	1.83	A0A287AQB6	Tyrosine-protein phosphatase non-receptor type OS=Sus scrofa OX=9823 GN=PTPN11 PE=1 SV=1	0.344	Down	0.031904	PTPN11	68.011	3.9	2	2	2	0.539	0.57	0.411	0.954	1.074	2.392
ssc05205 Proteoglycans in cancer	0.877824	2	0.58	A0A287AQB6	Tyrosine-protein phosphatase non-receptor type OS=Sus scrofa OX=9823 GN=PTPN11 PE=1 SV=1	0.344	Down	0.031904	PTPN11	68.011	3.9	2	2	2	0.539	0.57	0.411	0.954	1.074	2.392
ssc05220 Chronic myeloid leukemia	0.126954	2	3.14	A0A287AQB6	Tyrosine-protein phosphatase non-receptor type OS=Sus scrofa OX=9823 GN=PTPN11 PE=1 SV=1	0.344	Down	0.031904	PTPN11	68.011	3.9	2	2	2	0.539	0.57	0.411	0.954	1.074	2.392
ssc04922 Glucagon signaling pathway	0.402465	2	1.47	F1SHL9	Pyruvate kinase OS=Sus scrofa OX=9823 GN=PKM PE=1 SV=3	0.793	Down	0.0031156	PKM	57.877	59.1	25	58	3	0.955	0.939	0.861	1.118	1.18	1.174
ssc05165 Human papillomavirus infection	0.590863	5	0.98	F1SHL9	Pyruvate kinase OS=Sus scrofa OX=9823 GN=PKM PE=1 SV=3	0.793	Down	0.0031156	PKM	57.877	59.1	25	58	3	0.955	0.939	0.861	1.118	1.18	1.174
ssc05230 Central carbon metabolism in cancer	0.228473	2	2.2	F1SHL9	Pyruvate kinase OS=Sus scrofa OX=9823 GN=PKM PE=1 SV=3	0.793	Down	0.0031156	PKM	57.877	59.1	25	58	3	0.955	0.939	0.861	1.118	1.18	1.174
ssc00230 Purine metabolism	0.228473	2	2.2	F1SHL9	Pyruvate kinase OS=Sus scrofa OX=9823 GN=PKM PE=1 SV=3	0.793	Down	0.0031156	PKM	57.877	59.1	25	58	3	0.955	0.939	0.861	1.118	1.18	1.174
ssc04930 Type II diabetes mellitus	0.00631752	3	6.6	F1SHL9	Pyruvate kinase OS=Sus scrofa OX=9823 GN=PKM PE=1 SV=3	0.793	Down	0.0031156	PKM	57.877	59.1	25	58	3	0.955	0.939	0.861	1.118	1.18	1.174
ssc05203 Viral carcinogenesis	0.0238057	7	2.33	F1SHL9	Pyruvate kinase OS=Sus scrofa OX=9823 GN=PKM PE=1 SV=3	0.793	Down	0.0031156	PKM	57.877	59.1	25	58	3	0.955	0.939	0.861	1.118	1.18	1.174
ssc00620 Pyruvate metabolism	0.0872584	3	2.75	F1SHL9	Pyruvate kinase OS=Sus scrofa OX=9823 GN=PKM PE=1 SV=3	0.793	Down	0.0031156	PKM	57.877	59.1	25	58	3	0.955	0.939	0.861	1.118	1.18	1.174
ssc00010 Glycolysis / Gluconeogenesis	0.400871	3	1.32	F1SHL9	Pyruvate kinase OS=Sus scrofa OX=9823 GN=PKM PE=1 SV=3	0.793	Down	0.0031156	PKM	57.877	59.1	25	58	3	0.955	0.939	0.861	1.118	1.18	1.174
ssc04922 Glucagon signaling pathway	0.402465	2	1.47	A0A287ACX9	Pyruvate kinase OS=Sus scrofa OX=9823 GN=PKM PE=1 SV=1	1.383	Up	0.0062645	PKM	58.032	53.1	25	58	3	1.367	1.195	1.163	0.962	0.856	0.875
ssc05165 Human papillomavirus infection	0.590863	5	0.98	A0A287ACX9	Pyruvate kinase OS=Sus scrofa OX=9823 GN=PKM PE=1 SV=1	1.383	Up	0.0062645	PKM	58.032	53.1	25	58	3	1.367	1.195	1.163	0.962	0.856	0.875
ssc05230 Central carbon metabolism in cancer	0.228473	2	2.2	A0A287ACX9	Pyruvate kinase OS=Sus scrofa OX=9823 GN=PKM PE=1 SV=1	1.383	Up	0.0062645	PKM	58.032	53.1	25	58	3	1.367	1.195	1.163	0.962	0.856	0.875
ssc00230 Purine metabolism	0.228473	2	2.2	A0A287ACX9	Pyruvate kinase OS=Sus scrofa OX=9823 GN=PKM PE=1 SV=1	1.383	Up	0.0062645	PKM	58.032	53.1	25	58	3	1.367	1.195	1.163	0.962	0.856	0.875
ssc04930 Type II diabetes mellitus	0.00631752	3	6.6	A0A287ACX9	Pyruvate kinase OS=Sus scrofa OX=9823 GN=PKM PE=1 SV=1	1.383	Up	0.0062645	PKM	58.032	53.1	25	58	3	1.367	1.195	1.163	0.962	0.856	0.875
ssc05203 Viral carcinogenesis	0.0238057	7	2.33	A0A287ACX9	Pyruvate kinase OS=Sus scrofa OX=9823 GN=PKM PE=1 SV=1	1.383	Up	0.0062645	PKM	58.032	53.1	25	58	3	1.367	1.195	1.163	0.962	0.856	0.875
ssc00620 Pyruvate metabolism	0.0872584	3	2.75	A0A287ACX9	Pyruvate kinase OS=Sus scrofa OX=9823 GN=PKM PE=1 SV=1	1.383	Up	0.0062645	PKM	58.032	53.1	25	58	3	1.367	1.195	1.163	0.962	0.856	0.875
ssc00010 Glycolysis / Gluconeogenesis	0.400871	3	1.32	A0A287ACX9	Pyruvate kinase OS=Sus scrofa OX=9823 GN=PKM PE=1 SV=1	1.383	Up	0.0062645	PKM	58.032	53.1	25	58	3	1.367	1.195	1.163	0.962	0.856	0.875
ssc05031 Amphetamine addiction	0.379854	1	2.2	Q29277	Protein phosphatase 1 regulatory subunit 1B (Fragment) OS=Sus scrofa OX=9823 GN=PPP1R1B PE=2 SV=1	1.632	Up	0.047976	PPP1R1B	15.579	10.9	1	1	1	1.633	0.976	1.304	0.703	0.919	0.776
ssc05030 Cocaine addiction	0.379854	1	2.2	Q29277	Protein phosphatase 1 regulatory subunit 1B (Fragment) OS=Sus scrofa OX=9823 GN=PPP1R1B PE=2 SV=1	1.632	Up	0.047976	PPP1R1B	15.579	10.9	1	1	1	1.633	0.976	1.304	0.703	0.919	0.776
ssc04024 cAMP signaling pathway	0.148502	3	2.2	Q29277	Protein phosphatase 1 regulatory subunit 1B (Fragment) OS=Sus scrofa OX=9823 GN=PPP1R1B PE=2 SV=1	1.632	Up	0.047976	PPP1R1B	15.579	10.9	1	1	1	1.633	0.976	1.304	0.703	0.919	0.776
ssc04728 Dopaminergic synapse	0.0289296	3	4.12	Q29277	Protein phosphatase 1 regulatory subunit 1B (Fragment) OS=Sus scrofa OX=9823 GN=PPP1R1B PE=2 SV=1	1.632	Up	0.047976	PPP1R1B	15.579	10.9	1	1	1	1.633	0.976	1.304	0.703	0.919	0.776
ssc05034 Alcoholism	0.651921	1	1	Q29277	Protein phosphatase 1 regulatory subunit 1B (Fragment) OS=Sus scrofa OX=9823 GN=PPP1R1B PE=2 SV=1	1.632	Up	0.047976	PPP1R1B	15.579	10.9	1	1	1	1.633	0.976	1.304	0.703	0.919	0.776
ssc04071 Sphingolipid signaling pathway	0.0542864	3	3.3	P54612	Serine/threonine-protein phosphatase 2A 65 kDa regulatory subunit A alpha isoform OS=Sus scrofa OX=9823 GN=PPP2R1A PE=2 SV=2	0.824	Down	0.0198449	PPP2R1A	65.322	7	3	3	3	0.972	0.907	0.93	1.136	1.045	1.23
ssc04730 Long-term depression	0.248966	1	3.67	P54612	Serine/threonine-protein phosphatase 2A 65 kDa regulatory subunit A alpha isoform OS=Sus scrofa OX=9823 GN=PPP2R1A PE=2 SV=2	0.824	Down	0.0198449	PPP2R1A	65.322	7	3	3	3	0.972	0.907	0.93	1.136	1.045	1.23
ssc04261 Adrenergic signaling in cardiomyocytes	0.713166	1	0.85	P54612	Serine/threonine-protein phosphatase 2A 65 kDa regulatory subunit A alpha isoform OS=Sus scrofa OX=9823 GN=PPP2R1A PE=2 SV=2	0.824	Down	0.0198449	PPP2R1A	65.322	7	3	3	3	0.972	0.907	0.93	1.136	1.045	1.23
ssc04390 Hippo signaling pathway	0.435476	2	1.38	P54612	Serine/threonine-protein phosphatase 2A 65 kDa regulatory subunit A alpha isoform OS=Sus scrofa OX=9823 GN=PPP2R1A PE=2 SV=2	0.824	Down	0.0198449	PPP2R1A	65.322	7	3	3	3	0.972	0.907	0.93	1.136	1.045	1.23
ssc04350 TGF-beta signaling pathway	0.106265	3	2.54	P54612	Serine/threonine-protein phosphatase 2A 65 kDa regulatory subunit A alpha isoform OS=Sus scrofa OX=9823 GN=PPP2R1A PE=2 SV=2	0.824	Down	0.0198449	PPP2R1A	65.322	7	3	3	3	0.972	0.907	0.93	1.136	1.045	1.23
ssc05165 Human papillomavirus infection	0.590863	5	0.98	P54612	Serine/threonine-protein phosphatase 2A 65 kDa regulatory subunit A alpha isoform OS=Sus scrofa OX=9823 GN=PPP2R1A PE=2 SV=2	0.824	Down	0.0198449	PPP2R1A	65.322	7	3	3	3	0.972	0.907	0.93	1.136	1.045	1.23
ssc05160 Hepatitis C	0.435476	2	1.38	P54612	Serine/threonine-protein phosphatase 2A 65 kDa regulatory subunit A alpha isoform OS=Sus scrofa OX=9823 GN=PPP2R1A PE=2 SV=2	0.824	Down	0.0198449	PPP2R1A	65.322	7	3	3	3	0.972	0.907	0.93	1.136	1.045	1.23
ssc04152 AMPK signaling pathway	0.368603	2	1.57	P54612	Serine/threonine-protein phosphatase 2A 65 kDa regulatory subunit A alpha isoform OS=Sus scrofa OX=9823 GN=PPP2R1A PE=2 SV=2	0.824	Down	0.0198449	PPP2R1A	65.322	7	3	3	3	0.972	0.907	0.93	1.136	1.045	1.23
ssc04530 Tight junction	0.142049	5	1.77	P54612	Serine/threonine-protein phosphatase 2A 65 kDa regulatory subunit A alpha isoform OS=Sus scrofa OX=9823 GN=PPP2R1A PE=2 SV=2	0.824	Down	0.0198449	PPP2R1A	65.322	7	3	3	3	0.972	0.907	0.93	1.136	1.045	1.23
ssc04728 Dopaminergic synapse	0.0289296	3	4.12	P54612	Serine/threonine-protein phosphatase 2A 65 kDa regulatory subunit A alpha isoform OS=Sus scrofa OX=9823 GN=PPP2R1A PE=2 SV=2	0.824	Down	0.0198449	PPP2R1A	65.322	7	3	3	3	0.972	0.907	0.93	1.136	1.045	1.23
ssc04114 Oocyte meiosis	0.368603	2	1.57	P54612	Serine/threonine-protein phosphatase 2A 65 kDa regulatory subunit A alpha isoform OS=Sus scrofa OX=9823 GN=PPP2R1A PE=2 SV=2	0.824	Down	0.0198449	PPP2R1A	65.322	7	3	3	3	0.972	0.907	0.93	1.136	1.045	1.23
ssc03015 mRNA surveillance pathway	0.0118121	3	5.5	P54612	Serine/threonine-protein phosphatase 2A 65 kDa regulatory subunit A alpha isoform OS=Sus scrofa OX=9823 GN=PPP2R1A PE=2 SV=2	0.824	Down	0.0198449	PPP2R1A	65.322	7	3	3	3	0.972	0.907	0.93	1.136	1.045	1.23
ssc04151 PI3K-Akt signaling pathway	0.89594	5	0.66	P54612	Serine/threonine-protein phosphatase 2A 65 kDa regulatory subunit A alpha isoform OS=Sus scrofa OX=9823 GN=PPP2R1A PE=2 SV=2	0.824	Down	0.0198449	PPP2R1A	65.322	7	3	3	3	0.972	0.907	0.93	1.136	1.045	1.23
ssc05142 Chagas disease (American trypanosomiasis)	0.763757	1	0.73	P54612	Serine/threonine-protein phosphatase 2A 65 kDa regulatory subunit A alpha isoform OS=Sus scrofa OX=9823 GN=PPP2R1A PE=2 SV=2	0.824	Down	0.0198449	PPP2R1A	65.322	7	3	3	3	0.972	0.907	0.93	1.136	1.045	1.23
ssc04915 Estrogen signaling pathway	0.498475	2	1.22	A0A287B8W9	Protein kinase C delta type OS=Sus scrofa OX=9823 GN=PRKCD PE=1 SV=1	0.75	Down	0.0022789	PRKCD	77.272	1.9	1	1	1	0.893	0.915	0.82	1.117	1.169	1.218
ssc04666 Fc gamma R-mediated phagocytosis	0.20212	6	1.5	A0A287B8W9	Protein kinase C delta type OS=Sus scrofa OX=9823 GN=PRKCD PE=1 SV=1	0.75	Down	0.0022789	PRKCD	77.272	1.9	1	1	1	0.893	0.915	0.82	1.117	1.169	1.218
ssc04930 Type II diabetes mellitus	0.00631752	3	6.6	A0A287B8W9	Protein kinase C delta type OS=Sus scrofa OX=9823 GN=PRKCD PE=1 SV=1	0.75	Down	0.0022789	PRKCD	77.272	1.9	1	1	1	0.893	0.915	0.82	1.117	1.169	1.218
ssc04140 Autophagy - animal	0.651921	1	1	A0A287B8W9	Protein kinase C delta type OS=Sus scrofa OX=9823 GN=PRKCD PE=1 SV=1	0.75	Down	0.0022789	PRKCD	77.272	1.9	1	1	1	0.893	0.915	0.82	1.117	1.169	1.218
ssc04750 Inflammatory mediator regulation of TRP channels	0.616629	1	1.1	A0A287B8W9	Protein kinase C delta type OS=Sus scrofa OX=9823 GN=PRKCD PE=1 SV=1	0.75	Down	0.0022789	PRKCD	77.272	1.9	1	1	1	0.893	0.915	0.82	1.117	1.169	1.218
ssc04931 Insulin resistance	0.299007	2	1.83	A0A287B8W9	Protein kinase C delta type OS=Sus scrofa OX=9823 GN=PRKCD PE=1 SV=1	0.75	Down	0.0022789	PRKCD	77.272	1.9	1	1	1	0.893	0.915	0.82	1.117	1.169	1.218
ssc04621 NOD-like receptor signaling pathway	0.467512	2	1.29	A0A287B8W9	Protein kinase C delta type OS=Sus scrofa OX=9823 GN=PRKCD PE=1 SV=1	0.75	Down	0.0022789	PRKCD	77.272	1.9	1	1	1	0.893	0.915	0.82	1.117	1.169	1.218
ssc04933 AGE-RAGE signaling pathway in diabetic complications	0.610477	2	1	A0A287B8W9	Protein kinase C delta type OS=Sus scrofa OX=9823 GN=PRKCD PE=1 SV=1	0.75	Down	0.0022789	PRKCD	77.272	1.9	1	1	1	0.893	0.915	0.82	1.117	1.169	1.218
ssc04625 C-type lectin receptor signaling pathway	0.00867192	4	4.4	A0A287B8W9	Protein kinase C delta type OS=Sus scrofa OX=9823 GN=PRKCD PE=1 SV=1	0.75	Down	0.0022789	PRKCD	77.272	1.9	1	1	1	0.893	0.915	0.82	1.117	1.169	1.218
ssc04722 Neurotrophin signaling pathway	0.126737	3	2.36	A0A287B8W9	Protein kinase C delta type OS=Sus scrofa OX=9823 GN=PRKCD PE=1 SV=1	0.75	Down	0.0022789	PRKCD	77.272	1.9	1	1	1	0.893	0.915	0.82	1.117	1.169	1.218
ssc04270 Vascular smooth muscle contraction	0.193636	2	2.44	A0A287B8W9	Protein kinase C delta type OS=Sus scrofa OX=9823 GN=PRKCD PE=1 SV=1	0.75	Down	0.0022789	PRKCD	77.272	1.9	1	1	1	0.893	0.915	0.82	1.117	1.169	1.218
ssc04912 GnRH signaling pathway	0.535127	1	1.38	A0A287B8W9	Protein kinase C delta type OS=Sus scrofa OX=9823 GN=PRKCD PE=1 SV=1	0.75	Down	0.0022789	PRKCD	77.272	1.9	1	1	1	0.893	0.915	0.82	1.117	1.169	1.218
ssc04062 Chemokine signaling pathway	0.0417362	5	2.5	A0A287B8W9	Protein kinase C delta type OS=Sus scrofa OX=9823 GN=PRKCD PE=1 SV=1	0.75	Down	0.0022789	PRKCD	77.272	1.9	1	1	1	0.893	0.915	0.82	1.117	1.169	1.218
ssc03050 Proteasome	0.142049	5	1.77	A0A287AT18	Proteasome subunit alpha type OS=Sus scrofa OX=9823 GN=PSMA7 PE=1 SV=1	0.831	Down	0.0136639	PSMA7	27.867	45.6	12	34	12	0.891	0.874	0.994	1.147	1.077	1.095
ssc05165 Human papillomavirus infection	0.590863	5	0.98	F2Z5J1	26S protease regulatory subunit 4 OS=Sus scrofa OX=9823 GN=PSMC1 PE=1 SV=1	0.634	Down	0.0184776	PSMC1	49.184	5.2	2	2	2	0.895	0.728	0.737	1.453	1.229	1.04
ssc05203 Viral carcinogenesis	0.0238057	7	2.33	F2Z5J1	26S protease regulatory subunit 4 OS=Sus scrofa OX=9823 GN=PSMC1 PE=1 SV=1	0.634	Down	0.0184776	PSMC1	49.184	5.2	2	2	2	0.895	0.728	0.737	1.453	1.229	1.04
ssc03050 Proteasome	0.142049	5	1.77	F2Z5J1	26S protease regulatory subunit 4 OS=Sus scrofa OX=9823 GN=PSMC1 PE=1 SV=1	0.634	Down	0.0184776	PSMC1	49.184	5.2	2	2	2	0.895	0.728	0.737	1.453	1.229	1.04
ssc05169 Epstein-Barr virus infection	0.224612	7	1.4	F2Z5J1	26S protease regulatory subunit 4 OS=Sus scrofa OX=9823 GN=PSMC1 PE=1 SV=1	0.634	Down	0.0184776	PSMC1	49.184	5.2	2	2	2	0.895	0.728	0.737	1.453	1.229	1.04
ssc03050 Proteasome	0.142049	5	1.77	F1SID4	Proteasome 26S subunit, ATPase 3 OS=Sus scrofa OX=9823 GN=PSMC3 PE=1 SV=2	0.801	Down	0.0045816	PSMC3	49.573	17.4	6	7	6	0.933	0.847	0.916	1.167	1.128	1.071
ssc05169 Epstein-Barr virus infection	0.224612	7	1.4	F1SID4	Proteasome 26S subunit, ATPase 3 OS=Sus scrofa OX=9823 GN=PSMC3 PE=1 SV=2	0.801	Down	0.0045816	PSMC3	49.573	17.4	6	7	6	0.933	0.847	0.916	1.167	1.128	1.071
ssc03050 Proteasome	0.142049	5	1.77	I3LL55	Proteasome 26S subunit, non-ATPase 3 OS=Sus scrofa OX=9823 GN=PSMD3 PE=1 SV=2	0.799	Down	0.0031187	PSMD3	59.001	13.2	6	6	6	0.882	0.885	0.952	1.192	1.108	1.104
ssc05169 Epstein-Barr virus infection	0.224612	7	1.4	I3LL55	Proteasome 26S subunit, non-ATPase 3 OS=Sus scrofa OX=9823 GN=PSMD3 PE=1 SV=2	0.799	Down	0.0031187	PSMD3	59.001	13.2	6	6	6	0.882	0.885	0.952	1.192	1.108	1.104
ssc03050 Proteasome	0.142049	5	1.77	A0A286ZVU6	Proteasome 26S subunit, non-ATPase 7 OS=Sus scrofa OX=9823 GN=PSMD7 PE=1 SV=1	0.747	Down	0.00161614	PSMD7	28.283	4	1	1	1	0.909	0.813	0.893	1.203	1.136	1.16
ssc05169 Epstein-Barr virus infection	0.224612	7	1.4	A0A286ZVU6	Proteasome 26S subunit, non-ATPase 7 OS=Sus scrofa OX=9823 GN=PSMD7 PE=1 SV=1	0.747	Down	0.00161614	PSMD7	28.283	4	1	1	1	0.909	0.813	0.893	1.203	1.136	1.16
ssc05145 Toxoplasmosis	0.839993	1	0.58	A0A287AEH1	Laminin subunit alpha 5 OS=Sus scrofa OX=9823 GN=LAMA5 PE=4 SV=1	1.767	Up	0.038401	LAMA5	395.66	2.1	6	12	6	1.274	1.67	1.216	0.554	0.843	0.957
ssc05165 Human papillomavirus infection	0.590863	5	0.98	A0A287AEH1	Laminin subunit alpha 5 OS=Sus scrofa OX=9823 GN=LAMA5 PE=4 SV=1	1.767	Up	0.038401	LAMA5	395.66	2.1	6	12	6	1.274	1.67	1.216	0.554	0.843	0.957
ssc05222 Small cell lung cancer	0.785643	1	0.69	A0A287AEH1	Laminin subunit alpha 5 OS=Sus scrofa OX=9823 GN=LAMA5 PE=4 SV=1	1.767	Up	0.038401	LAMA5	395.66	2.1	6	12	6	1.274	1.67	1.216	0.554	0.843	0.957
ssc04510 Focal adhesion	0.329399	7	1.24	A0A287AEH1	Laminin subunit alpha 5 OS=Sus scrofa OX=9823 GN=LAMA5 PE=4 SV=1	1.767	Up	0.038401	LAMA5	395.66	2.1	6	12	6	1.274	1.67	1.216	0.554	0.843	0.957
ssc05146 Amoebiasis	0.573872	5	1	A0A287AEH1	Laminin subunit alpha 5 OS=Sus scrofa OX=9823 GN=LAMA5 PE=4 SV=1	1.767	Up	0.038401	LAMA5	395.66	2.1	6	12	6	1.274	1.67	1.216	0.554	0.843	0.957
ssc04512 ECM-receptor interaction	0.973006	1	0.3	A0A287AEH1	Laminin subunit alpha 5 OS=Sus scrofa OX=9823 GN=LAMA5 PE=4 SV=1	1.767	Up	0.038401	LAMA5	395.66	2.1	6	12	6	1.274	1.67	1.216	0.554	0.843	0.957
ssc04151 PI3K-Akt signaling pathway	0.89594	5	0.66	A0A287AEH1	Laminin subunit alpha 5 OS=Sus scrofa OX=9823 GN=LAMA5 PE=4 SV=1	1.767	Up	0.038401	LAMA5	395.66	2.1	6	12	6	1.274	1.67	1.216	0.554	0.843	0.957
ssc05200 Pathways in cancer	0.486485	6	1.08	A0A287AEH1	Laminin subunit alpha 5 OS=Sus scrofa OX=9823 GN=LAMA5 PE=4 SV=1	1.767	Up	0.038401	LAMA5	395.66	2.1	6	12	6	1.274	1.67	1.216	0.554	0.843	0.957
ssc00740 Riboflavin metabolism	0.248966	1	3.67	A0A286ZW71	Low molecular weight phosphotyrosine protein phosphatase OS=Sus scrofa OX=9823 GN=ACP1 PE=1 SV=1	0.776	Down	0.0077378	ACP1	7.5946	31.4	2	2	2	0.896	0.952	0.835	1.077	1.209	1.173
ssc04520 Adherens junction	0.0396772	4	2.93	A0A286ZW71	Low molecular weight phosphotyrosine protein phosphatase OS=Sus scrofa OX=9823 GN=ACP1 PE=1 SV=1	0.776	Down	0.0077378	ACP1	7.5946	31.4	2	2	2	0.896	0.952	0.835	1.077	1.209	1.173
ssc00730 Thiamine metabolism	0.248966	1	3.67	A0A286ZW71	Low molecular weight phosphotyrosine protein phosphatase OS=Sus scrofa OX=9823 GN=ACP1 PE=1 SV=1	0.776	Down	0.0077378	ACP1	7.5946	31.4	2	2	2	0.896	0.952	0.835	1.077	1.209	1.173
ssc00640 Propanoate metabolism	0.248966	1	3.67	F1S4Y0	Acetyl-coenzyme A synthetase, cytoplasmic OS=Sus scrofa OX=9823 GN=ACSS2 PE=1 SV=2	0.748	Down	0.029283	ACSS2	78.738	1.1	1	2	1	0.891	0.785	0.938	1.143	1.037	1.314
ssc00620 Pyruvate metabolism	0.0872584	3	2.75	F1S4Y0	Acetyl-coenzyme A synthetase, cytoplasmic OS=Sus scrofa OX=9823 GN=ACSS2 PE=1 SV=2	0.748	Down	0.029283	ACSS2	78.738	1.1	1	2	1	0.891	0.785	0.938	1.143	1.037	1.314
ssc00010 Glycolysis / Gluconeogenesis	0.400871	3	1.32	F1S4Y0	Acetyl-coenzyme A synthetase, cytoplasmic OS=Sus scrofa OX=9823 GN=ACSS2 PE=1 SV=2	0.748	Down	0.029283	ACSS2	78.738	1.1	1	2	1	0.891	0.785	0.938	1.143	1.037	1.314
ssc00630 Glyoxylate and dicarboxylate metabolism	0.379854	1	2.2	F1S4Y0	Acetyl-coenzyme A synthetase, cytoplasmic OS=Sus scrofa OX=9823 GN=ACSS2 PE=1 SV=2	0.748	Down	0.029283	ACSS2	78.738	1.1	1	2	1	0.891	0.785	0.938	1.143	1.037	1.314
ssc05322 Systemic lupus erythematosus	0.853124	3	0.66	A0A287BQV2	Actinin alpha 4 OS=Sus scrofa OX=9823 GN=ACTN4 PE=1 SV=1	0.729	Down	0.031885	ACTN4	101.12	20.8	17	26	10	0.919	0.907	0.767	1.19	1.026	1.342
ssc04810 Regulation of actin cytoskeleton	0.0990724	6	1.83	A0A287BQV2	Actinin alpha 4 OS=Sus scrofa OX=9823 GN=ACTN4 PE=1 SV=1	0.729	Down	0.031885	ACTN4	101.12	20.8	17	26	10	0.919	0.907	0.767	1.19	1.026	1.342
ssc05203 Viral carcinogenesis	0.0238057	7	2.33	A0A287BQV2	Actinin alpha 4 OS=Sus scrofa OX=9823 GN=ACTN4 PE=1 SV=1	0.729	Down	0.031885	ACTN4	101.12	20.8	17	26	10	0.919	0.907	0.767	1.19	1.026	1.342
ssc04530 Tight junction	0.142049	5	1.77	A0A287BQV2	Actinin alpha 4 OS=Sus scrofa OX=9823 GN=ACTN4 PE=1 SV=1	0.729	Down	0.031885	ACTN4	101.12	20.8	17	26	10	0.919	0.907	0.767	1.19	1.026	1.342
ssc04670 Leukocyte transendothelial migration	0.0679369	5	2.2	A0A287BQV2	Actinin alpha 4 OS=Sus scrofa OX=9823 GN=ACTN4 PE=1 SV=1	0.729	Down	0.031885	ACTN4	101.12	20.8	17	26	10	0.919	0.907	0.767	1.19	1.026	1.342
ssc04510 Focal adhesion	0.329399	7	1.24	A0A287BQV2	Actinin alpha 4 OS=Sus scrofa OX=9823 GN=ACTN4 PE=1 SV=1	0.729	Down	0.031885	ACTN4	101.12	20.8	17	26	10	0.919	0.907	0.767	1.19	1.026	1.342
ssc05146 Amoebiasis	0.573872	5	1	A0A287BQV2	Actinin alpha 4 OS=Sus scrofa OX=9823 GN=ACTN4 PE=1 SV=1	0.729	Down	0.031885	ACTN4	101.12	20.8	17	26	10	0.919	0.907	0.767	1.19	1.026	1.342
ssc04520 Adherens junction	0.0396772	4	2.93	A0A287BQV2	Actinin alpha 4 OS=Sus scrofa OX=9823 GN=ACTN4 PE=1 SV=1	0.729	Down	0.031885	ACTN4	101.12	20.8	17	26	10	0.919	0.907	0.767	1.19	1.026	1.342
ssc00270 Cysteine and methionine metabolism	0.193636	2	2.44	Q710C4	Adenosylhomocysteinase OS=Sus scrofa OX=9823 GN=AHCY PE=3 SV=3	0.742	Down	0.0042955	AHCY	47.694	17.1	7	7	7	0.897	0.833	0.891	1.143	1.106	1.283
ssc00260 Glycine, serine and threonine metabolism	0.126954	2	3.14	K7GKX6	5-aminolevulinate synthase OS=Sus scrofa OX=9823 GN=ALAS2 PE=3 SV=7	0.793	Down	0.02614	ALAS2	58.283	1.9	1	1	1	0.987	0.909	0.823	1.082	1.106	1.241
ssc00860 Porphyrin and chlorophyll metabolism	0.043371	2	5.5	K7GKX6	5-aminolevulinate synthase OS=Sus scrofa OX=9823 GN=ALAS2 PE=3 SV=7	0.793	Down	0.02614	ALAS2	58.283	1.9	1	1	1	0.987	0.909	0.823	1.082	1.106	1.241
ssc04979 Cholesterol metabolism	0.0283735	5	2.75	T1UNN8	Angiopoietin like 8 OS=Sus scrofa OX=9823 GN=ANGPTL8 PE=2 SV=1	0.745	Down	0.004578	ANGPTL8	21.979	46.5	8	17	8	0.908	0.799	0.844	1.182	1.062	1.182
ssc04977 Vitamin digestion and absorption	0.379854	1	2.2	O46409	Apolipoprotein A-IV OS=Sus scrofa OX=9823 GN=APOA4 PE=2 SV=1	0.756	Down	0.0101976	APOA4	43.294	72.8	34	268	2	0.854	0.962	0.791	1.124	1.12	1.205
ssc04975 Fat digestion and absorption	0.317498	1	2.75	O46409	Apolipoprotein A-IV OS=Sus scrofa OX=9823 GN=APOA4 PE=2 SV=1	0.756	Down	0.0101976	APOA4	43.294	72.8	34	268	2	0.854	0.962	0.791	1.124	1.12	1.205
ssc04979 Cholesterol metabolism	0.0283735	5	2.75	O46409	Apolipoprotein A-IV OS=Sus scrofa OX=9823 GN=APOA4 PE=2 SV=1	0.756	Down	0.0101976	APOA4	43.294	72.8	34	268	2	0.854	0.962	0.791	1.124	1.12	1.205
ssc03320 PPAR signaling pathway	0.263715	2	2	P27917	Apolipoprotein C-III OS=Sus scrofa OX=9823 GN=APOC3 PE=1 SV=2	0.706	Down	0.042522	APOC3	10.704	57.3	8	61	8	0.724	0.783	0.999	1.292	1.024	1.235
ssc04979 Cholesterol metabolism	0.0283735	5	2.75	P27917	Apolipoprotein C-III OS=Sus scrofa OX=9823 GN=APOC3 PE=1 SV=2	0.706	Down	0.042522	APOC3	10.704	57.3	8	61	8	0.724	0.783	0.999	1.292	1.024	1.235
ssc05132 Salmonella infection	0.467512	2	1.29	B5APU6	Actin-related protein 2/3 complex subunit OS=Sus scrofa OX=9823 GN=ARPC1B PE=1 SV=1	1.203	Up	0.0150384	ARPC1B	40.974	8.1	2	2	2	1.101	1.229	1.099	0.909	0.947	0.994
ssc04666 Fc gamma R-mediated phagocytosis	0.20212	6	1.5	B5APU6	Actin-related protein 2/3 complex subunit OS=Sus scrofa OX=9823 GN=ARPC1B PE=1 SV=1	1.203	Up	0.0150384	ARPC1B	40.974	8.1	2	2	2	1.101	1.229	1.099	0.909	0.947	0.994
ssc04810 Regulation of actin cytoskeleton	0.0990724	6	1.83	B5APU6	Actin-related protein 2/3 complex subunit OS=Sus scrofa OX=9823 GN=ARPC1B PE=1 SV=1	1.203	Up	0.0150384	ARPC1B	40.974	8.1	2	2	2	1.101	1.229	1.099	0.909	0.947	0.994
ssc04144 Endocytosis	0.389594	5	1.22	B5APU6	Actin-related protein 2/3 complex subunit OS=Sus scrofa OX=9823 GN=ARPC1B PE=1 SV=1	1.203	Up	0.0150384	ARPC1B	40.974	8.1	2	2	2	1.101	1.229	1.099	0.909	0.947	0.994
ssc05100 Bacterial invasion of epithelial cells	0.245011	3	1.74	B5APU6	Actin-related protein 2/3 complex subunit OS=Sus scrofa OX=9823 GN=ARPC1B PE=1 SV=1	1.203	Up	0.0150384	ARPC1B	40.974	8.1	2	2	2	1.101	1.229	1.099	0.909	0.947	0.994
ssc05132 Salmonella infection	0.467512	2	1.29	F1SS01	Arp2/3 complex 34 kDa subunit OS=Sus scrofa OX=9823 GN=ARPC2 PE=1 SV=3	1.207	Up	0.000199163	ARPC2	34.32	11	3	3	3	1.138	1.163	1.133	0.941	0.934	0.971
ssc04666 Fc gamma R-mediated phagocytosis	0.20212	6	1.5	F1SS01	Arp2/3 complex 34 kDa subunit OS=Sus scrofa OX=9823 GN=ARPC2 PE=1 SV=3	1.207	Up	0.000199163	ARPC2	34.32	11	3	3	3	1.138	1.163	1.133	0.941	0.934	0.971
ssc04810 Regulation of actin cytoskeleton	0.0990724	6	1.83	F1SS01	Arp2/3 complex 34 kDa subunit OS=Sus scrofa OX=9823 GN=ARPC2 PE=1 SV=3	1.207	Up	0.000199163	ARPC2	34.32	11	3	3	3	1.138	1.163	1.133	0.941	0.934	0.971
ssc04144 Endocytosis	0.389594	5	1.22	F1SS01	Arp2/3 complex 34 kDa subunit OS=Sus scrofa OX=9823 GN=ARPC2 PE=1 SV=3	1.207	Up	0.000199163	ARPC2	34.32	11	3	3	3	1.138	1.163	1.133	0.941	0.934	0.971
ssc05100 Bacterial invasion of epithelial cells	0.245011	3	1.74	F1SS01	Arp2/3 complex 34 kDa subunit OS=Sus scrofa OX=9823 GN=ARPC2 PE=1 SV=3	1.207	Up	0.000199163	ARPC2	34.32	11	3	3	3	1.138	1.163	1.133	0.941	0.934	0.971
ssc04614 Renin-angiotensin system	0.436585	1	1.83	F1RXN8	ATPase H+ transporting accessory protein 2 OS=Sus scrofa OX=9823 GN=ATP6AP2 PE=1 SV=3	0.784	Down	0.0125018	ATP6AP2	34.659	9	2	2	2	0.804	0.953	0.941	1.145	1.116	1.179
ssc04610 Complement and coagulation cascades	0.952942	3	0.5	F1S0J1	Apolipoprotein R precursor OS=Sus scrofa OX=9823 GN=C4BPA PE=1 SV=3	1.455	Up	0.0029761	C4BPA	22.695	44	13	51	1	1.152	1.222	1.363	0.839	0.822	0.908
ssc05133 Pertussis	0.400871	3	1.32	F1S0J1	Apolipoprotein R precursor OS=Sus scrofa OX=9823 GN=C4BPA PE=1 SV=3	1.455	Up	0.0029761	C4BPA	22.695	44	13	51	1	1.152	1.222	1.363	0.839	0.822	0.908
ssc04610 Complement and coagulation cascades	0.952942	3	0.5	F1S133	Uncharacterized protein OS=Sus scrofa OX=9823 GN=CFI PE=1 SV=3	2.23	Up	0.031059	CFI	64.002	36.9	20	39	19	1.044	2.211	1.263	0.621	0.736	0.669
ssc05150 Staphylococcus aureus infection	0.871579	3	0.63	F1S133	Uncharacterized protein OS=Sus scrofa OX=9823 GN=CFI PE=1 SV=3	2.23	Up	0.031059	CFI	64.002	36.9	20	39	19	1.044	2.211	1.263	0.621	0.736	0.669
ssc00330 Arginine and proline metabolism	0.577814	1	1.22	Q29594	Creatine kinase B-type OS=Sus scrofa OX=9823 GN=CKB PE=2 SV=2	0.832	Down	0.0034782	CKB	42.657	48.3	12	22	11	0.898	0.969	0.928	1.161	1.117	1.083
ssc04974 Protein digestion and absorption	0.681514	2	0.88	A0A287BGV6	Collagen type XIV alpha 1 chain OS=Sus scrofa OX=9823 GN=COL14A1 PE=1 SV=1	0.808	Down	0.04866	COL14A1	190.57	30.8	44	87	44	0.884	0.867	0.957	1.197	0.97	1.183
ssc04974 Protein digestion and absorption	0.681514	2	0.88	A0A286ZTA8	Collagen alpha-2(V) chain precursor OS=Sus scrofa OX=9823 GN=COL5A2 PE=1 SV=1	0.818	Down	0.03614	COL5A2	136.25	4.7	5	5	5	0.906	0.923	0.955	1.25	1.01	1.145
ssc00140 Steroid hormone biosynthesis	0.0909091	1	11	A0A287AXW3	Catechol O-methyltransferase OS=Sus scrofa OX=9823 GN=COMT PE=1 SV=1	0.757	Down	0.012579	COMT	24.466	27.6	4	5	4	0.815	0.897	0.897	1.028	1.237	1.182
ssc04728 Dopaminergic synapse	0.0289296	3	4.12	A0A287AXW3	Catechol O-methyltransferase OS=Sus scrofa OX=9823 GN=COMT PE=1 SV=1	0.757	Down	0.012579	COMT	24.466	27.6	4	5	4	0.815	0.897	0.897	1.028	1.237	1.182
ssc00350 Tyrosine metabolism	0.379854	1	2.2	A0A287AXW3	Catechol O-methyltransferase OS=Sus scrofa OX=9823 GN=COMT PE=1 SV=1	0.757	Down	0.012579	COMT	24.466	27.6	4	5	4	0.815	0.897	0.897	1.028	1.237	1.182
ssc04216 Ferroptosis	0.48819	1	1.57	K7GKN3	Ceruloplasmin precursor OS=Sus scrofa OX=9823 GN=CP PE=1 SV=2	1.524	Up	0.020118	CP	113.21	51.5	59	249	59	1.193	1.516	1.114	0.741	0.907	0.86
ssc00860 Porphyrin and chlorophyll metabolism	0.043371	2	5.5	K7GKN3	Ceruloplasmin precursor OS=Sus scrofa OX=9823 GN=CP PE=1 SV=2	1.524	Up	0.020118	CP	113.21	51.5	59	249	59	1.193	1.516	1.114	0.741	0.907	0.86
ssc04390 Hippo signaling pathway	0.435476	2	1.38	F1S3P6	Connective tissue growth factor OS=Sus scrofa OX=9823 GN=CTGF PE=4 SV=1	0.765	Down	0.0160417	CTGF	37.934	72.8	28	75	28	0.78	0.881	0.955	1.215	1.105	1.098
ssc04371 Apelin signaling pathway	0.577814	1	1.22	F1S3P6	Connective tissue growth factor OS=Sus scrofa OX=9823 GN=CTGF PE=4 SV=1	0.765	Down	0.0160417	CTGF	37.934	72.8	28	75	28	0.78	0.881	0.955	1.215	1.105	1.098
ssc05160 Hepatitis C	0.435476	2	1.38	Q5S1S3	C-X-C motif chemokine OS=Sus scrofa OX=9823 GN=CXCL10 PE=2 SV=1	0.7	Down	0.0030403	CXCL10	11.646	8.7	1	1	1	0.784	0.918	0.818	1.256	1.134	1.208
ssc04657 IL-17 signaling pathway	0.467512	2	1.29	Q5S1S3	C-X-C motif chemokine OS=Sus scrofa OX=9823 GN=CXCL10 PE=2 SV=1	0.7	Down	0.0030403	CXCL10	11.646	8.7	1	1	1	0.784	0.918	0.818	1.256	1.134	1.208
ssc04623 Cytosolic DNA-sensing pathway	0.173657	1	5.5	Q5S1S3	C-X-C motif chemokine OS=Sus scrofa OX=9823 GN=CXCL10 PE=2 SV=1	0.7	Down	0.0030403	CXCL10	11.646	8.7	1	1	1	0.784	0.918	0.818	1.256	1.134	1.208
ssc04620 Toll-like receptor signaling pathway	0.616629	1	1.1	Q5S1S3	C-X-C motif chemokine OS=Sus scrofa OX=9823 GN=CXCL10 PE=2 SV=1	0.7	Down	0.0030403	CXCL10	11.646	8.7	1	1	1	0.784	0.918	0.818	1.256	1.134	1.208
ssc04061 Viral protein interaction with cytokine and cytokine receptor	0.535127	1	1.38	Q5S1S3	C-X-C motif chemokine OS=Sus scrofa OX=9823 GN=CXCL10 PE=2 SV=1	0.7	Down	0.0030403	CXCL10	11.646	8.7	1	1	1	0.784	0.918	0.818	1.256	1.134	1.208
ssc04668 TNF signaling pathway	0.651921	1	1	Q5S1S3	C-X-C motif chemokine OS=Sus scrofa OX=9823 GN=CXCL10 PE=2 SV=1	0.7	Down	0.0030403	CXCL10	11.646	8.7	1	1	1	0.784	0.918	0.818	1.256	1.134	1.208
ssc05164 Influenza A	0.739671	1	0.79	Q5S1S3	C-X-C motif chemokine OS=Sus scrofa OX=9823 GN=CXCL10 PE=2 SV=1	0.7	Down	0.0030403	CXCL10	11.646	8.7	1	1	1	0.784	0.918	0.818	1.256	1.134	1.208
ssc04060 Cytokine-cytokine receptor interaction	0.785643	1	0.69	Q5S1S3	C-X-C motif chemokine OS=Sus scrofa OX=9823 GN=CXCL10 PE=2 SV=1	0.7	Down	0.0030403	CXCL10	11.646	8.7	1	1	1	0.784	0.918	0.818	1.256	1.134	1.208
ssc04622 RIG-I-like receptor signaling pathway	0.436585	1	1.83	Q5S1S3	C-X-C motif chemokine OS=Sus scrofa OX=9823 GN=CXCL10 PE=2 SV=1	0.7	Down	0.0030403	CXCL10	11.646	8.7	1	1	1	0.784	0.918	0.818	1.256	1.134	1.208
ssc05169 Epstein-Barr virus infection	0.224612	7	1.4	Q5S1S3	C-X-C motif chemokine OS=Sus scrofa OX=9823 GN=CXCL10 PE=2 SV=1	0.7	Down	0.0030403	CXCL10	11.646	8.7	1	1	1	0.784	0.918	0.818	1.256	1.134	1.208
ssc04062 Chemokine signaling pathway	0.0417362	5	2.5	Q5S1S3	C-X-C motif chemokine OS=Sus scrofa OX=9823 GN=CXCL10 PE=2 SV=1	0.7	Down	0.0030403	CXCL10	11.646	8.7	1	1	1	0.784	0.918	0.818	1.256	1.134	1.208
ssc00120 Primary bile acid biosynthesis	0.0909091	1	11	Q7YRB2	5-beta-cholestane-3-alpha,7-alpha-diol 12-alpha-hydroxylase OS=Sus scrofa OX=9823 GN=CYP8B1 PE=2 SV=1	1.667	Up	0.0190368	CYP8B1	57.772	3.4	1	2	1	1.631	1.101	1.233	0.702	0.86	0.816
ssc03320 PPAR signaling pathway	0.263715	2	2	Q7YRB2	5-beta-cholestane-3-alpha,7-alpha-diol 12-alpha-hydroxylase OS=Sus scrofa OX=9823 GN=CYP8B1 PE=2 SV=1	1.667	Up	0.0190368	CYP8B1	57.772	3.4	1	2	1	1.631	1.101	1.233	0.702	0.86	0.816
ssc04141 Protein processing in endoplasmic reticulum	0.124591	7	1.64	F1SFJ8	DnaJ homolog subfamily B member 11 precursor OS=Sus scrofa OX=9823 GN=DNAJB11 PE=1 SV=1	0.745	Down	0.028465	DNAJB11	40.497	8.4	2	3	2	1.019	0.842	0.757	1.159	1.132	1.224
ssc05140 Leishmaniasis	0.592005	3	1	A0A286ZUI3	Elongation factor 1-alpha 1 OS=Sus scrofa OX=9823 GN=EEF1A1 PE=1 SV=1	0.773	Down	0.0186595	EEF1A1	46.661	28.4	10	18	10	0.83	0.842	0.926	0.996	1.179	1.186
ssc03013 RNA transport	0.19521	3	1.94	A0A286ZUI3	Elongation factor 1-alpha 1 OS=Sus scrofa OX=9823 GN=EEF1A1 PE=1 SV=1	0.773	Down	0.0186595	EEF1A1	46.661	28.4	10	18	10	0.83	0.842	0.926	0.996	1.179	1.186
ssc05134 Legionellosis	0.171384	3	2.06	A0A286ZUI3	Elongation factor 1-alpha 1 OS=Sus scrofa OX=9823 GN=EEF1A1 PE=1 SV=1	0.773	Down	0.0186595	EEF1A1	46.661	28.4	10	18	10	0.83	0.842	0.926	0.996	1.179	1.186
ssc05134 Legionellosis	0.171384	3	2.06	F1RPW9	Elongation factor 1-gamma OS=Sus scrofa OX=9823 GN=EEF1G PE=4 SV=2	0.809	Down	0.0158011	EEF1G	48.458	19.8	8	12	8	0.874	0.912	0.942	1.23	1.089	1.052
ssc04152 AMPK signaling pathway	0.368603	2	1.57	A0A287A1E0	Eukaryotic translation elongation factor 2 OS=Sus scrofa OX=9823 GN=EEF2 PE=1 SV=1	0.802	Down	0.0169559	EEF2	93.741	24.6	18	22	18	0.91	0.86	0.938	1.192	1.018	1.166
ssc04921 Oxytocin signaling pathway	0.299007	2	1.83	A0A287A1E0	Eukaryotic translation elongation factor 2 OS=Sus scrofa OX=9823 GN=EEF2 PE=1 SV=1	0.802	Down	0.0169559	EEF2	93.741	24.6	18	22	18	0.91	0.86	0.938	1.192	1.018	1.166
ssc04666 Fc gamma R-mediated phagocytosis	0.20212	6	1.5	A0A287BAU7	Uncharacterized protein OS=Sus scrofa OX=9823 PE=4 SV=1	1.407	Up	0.043618	---	13.657	50	4	73	1	1.202	1.011	1.462	0.908	0.902	0.802
ssc05202 Transcriptional misregulation in cancer	0.867949	2	0.59	A0A287BAU7	Uncharacterized protein OS=Sus scrofa OX=9823 PE=4 SV=1	1.407	Up	0.043618	---	13.657	50	4	73	1	1.202	1.011	1.462	0.908	0.902	0.802
ssc04640 Hematopoietic cell lineage	0.776437	2	0.73	A0A287BAU7	Uncharacterized protein OS=Sus scrofa OX=9823 PE=4 SV=1	1.407	Up	0.043618	---	13.657	50	4	73	1	1.202	1.011	1.462	0.908	0.902	0.802
ssc05322 Systemic lupus erythematosus	0.853124	3	0.66	A0A287BAU7	Uncharacterized protein OS=Sus scrofa OX=9823 PE=4 SV=1	1.407	Up	0.043618	---	13.657	50	4	73	1	1.202	1.011	1.462	0.908	0.902	0.802
ssc04672 Intestinal immune network for IgA production	0.741797	2	0.79	A0A287BAU7	Uncharacterized protein OS=Sus scrofa OX=9823 PE=4 SV=1	1.407	Up	0.043618	---	13.657	50	4	73	1	1.202	1.011	1.462	0.908	0.902	0.802
ssc04650 Natural killer cell mediated cytotoxicity	0.352118	4	1.33	A0A287BAU7	Uncharacterized protein OS=Sus scrofa OX=9823 PE=4 SV=1	1.407	Up	0.043618	---	13.657	50	4	73	1	1.202	1.011	1.462	0.908	0.902	0.802
ssc05323 Rheumatoid arthritis	0.867949	2	0.59	A0A287BAU7	Uncharacterized protein OS=Sus scrofa OX=9823 PE=4 SV=1	1.407	Up	0.043618	---	13.657	50	4	73	1	1.202	1.011	1.462	0.908	0.902	0.802
ssc04662 B cell receptor signaling pathway	0.633491	3	0.94	A0A287BAU7	Uncharacterized protein OS=Sus scrofa OX=9823 PE=4 SV=1	1.407	Up	0.043618	---	13.657	50	4	73	1	1.202	1.011	1.462	0.908	0.902	0.802
ssc04145 Phagosome	0.568625	6	1	A0A287BAU7	Uncharacterized protein OS=Sus scrofa OX=9823 PE=4 SV=1	1.407	Up	0.043618	---	13.657	50	4	73	1	1.202	1.011	1.462	0.908	0.902	0.802
ssc05140 Leishmaniasis	0.592005	3	1	A0A287BAU7	Uncharacterized protein OS=Sus scrofa OX=9823 PE=4 SV=1	1.407	Up	0.043618	---	13.657	50	4	73	1	1.202	1.011	1.462	0.908	0.902	0.802
ssc05310 Asthma	0.681514	2	0.88	A0A287BAU7	Uncharacterized protein OS=Sus scrofa OX=9823 PE=4 SV=1	1.407	Up	0.043618	---	13.657	50	4	73	1	1.202	1.011	1.462	0.908	0.902	0.802
ssc05152 Tuberculosis	0.446785	5	1.15	A0A287BAU7	Uncharacterized protein OS=Sus scrofa OX=9823 PE=4 SV=1	1.407	Up	0.043618	---	13.657	50	4	73	1	1.202	1.011	1.462	0.908	0.902	0.802
ssc05146 Amoebiasis	0.573872	5	1	A0A287BAU7	Uncharacterized protein OS=Sus scrofa OX=9823 PE=4 SV=1	1.407	Up	0.043618	---	13.657	50	4	73	1	1.202	1.011	1.462	0.908	0.902	0.802
ssc05143 African trypanosomiasis	0.807012	2	0.69	A0A287BAU7	Uncharacterized protein OS=Sus scrofa OX=9823 PE=4 SV=1	1.407	Up	0.043618	---	13.657	50	4	73	1	1.202	1.011	1.462	0.908	0.902	0.802
ssc04064 NF-kappa B signaling pathway	0.857359	2	0.61	A0A287BAU7	Uncharacterized protein OS=Sus scrofa OX=9823 PE=4 SV=1	1.407	Up	0.043618	---	13.657	50	4	73	1	1.202	1.011	1.462	0.908	0.902	0.802
ssc04072 Phospholipase D signaling pathway	0.417372	4	1.22	A0A287BAU7	Uncharacterized protein OS=Sus scrofa OX=9823 PE=4 SV=1	1.407	Up	0.043618	---	13.657	50	4	73	1	1.202	1.011	1.462	0.908	0.902	0.802
ssc05150 Staphylococcus aureus infection	0.871579	3	0.63	A0A287BAU7	Uncharacterized protein OS=Sus scrofa OX=9823 PE=4 SV=1	1.407	Up	0.043618	---	13.657	50	4	73	1	1.202	1.011	1.462	0.908	0.902	0.802
ssc05169 Epstein-Barr virus infection	0.224612	7	1.4	A0A287BAU7	Uncharacterized protein OS=Sus scrofa OX=9823 PE=4 SV=1	1.407	Up	0.043618	---	13.657	50	4	73	1	1.202	1.011	1.462	0.908	0.902	0.802
ssc05330 Allograft rejection	0.702767	2	0.85	A0A287BAU7	Uncharacterized protein OS=Sus scrofa OX=9823 PE=4 SV=1	1.407	Up	0.043618	---	13.657	50	4	73	1	1.202	1.011	1.462	0.908	0.902	0.802
ssc04151 PI3K-Akt signaling pathway	0.89594	5	0.66	A0A287BAU7	Uncharacterized protein OS=Sus scrofa OX=9823 PE=4 SV=1	1.407	Up	0.043618	---	13.657	50	4	73	1	1.202	1.011	1.462	0.908	0.902	0.802
ssc05416 Viral myocarditis	0.613109	3	0.97	A0A287BAU7	Uncharacterized protein OS=Sus scrofa OX=9823 PE=4 SV=1	1.407	Up	0.043618	---	13.657	50	4	73	1	1.202	1.011	1.462	0.908	0.902	0.802
ssc04020 Calcium signaling pathway	0.792211	2	0.71	A0A287BAU7	Uncharacterized protein OS=Sus scrofa OX=9823 PE=4 SV=1	1.407	Up	0.043618	---	13.657	50	4	73	1	1.202	1.011	1.462	0.908	0.902	0.802
ssc05320 Autoimmune thyroid disease	0.702767	2	0.85	A0A287BAU7	Uncharacterized protein OS=Sus scrofa OX=9823 PE=4 SV=1	1.407	Up	0.043618	---	13.657	50	4	73	1	1.202	1.011	1.462	0.908	0.902	0.802
ssc04664 Fc epsilon RI signaling pathway	0.592005	3	1	A0A287BAU7	Uncharacterized protein OS=Sus scrofa OX=9823 PE=4 SV=1	1.407	Up	0.043618	---	13.657	50	4	73	1	1.202	1.011	1.462	0.908	0.902	0.802
ssc05414 Dilated cardiomyopathy (DCM)	0.924225	2	0.5	A0A287BAU7	Uncharacterized protein OS=Sus scrofa OX=9823 PE=4 SV=1	1.407	Up	0.043618	---	13.657	50	4	73	1	1.202	1.011	1.462	0.908	0.902	0.802
ssc05340 Primary immunodeficiency	0.702767	2	0.85	A0A287BAU7	Uncharacterized protein OS=Sus scrofa OX=9823 PE=4 SV=1	1.407	Up	0.043618	---	13.657	50	4	73	1	1.202	1.011	1.462	0.908	0.902	0.802
ssc04666 Fc gamma R-mediated phagocytosis	0.20212	6	1.5	A0A287B2F5	Uncharacterized protein OS=Sus scrofa OX=9823 PE=4 SV=1	1.442	Up	0.0044753	---	19.43	23.7	3	22	2	1.266	1.172	1.153	0.785	0.927	0.778
ssc05202 Transcriptional misregulation in cancer	0.867949	2	0.59	A0A287B2F5	Uncharacterized protein OS=Sus scrofa OX=9823 PE=4 SV=1	1.442	Up	0.0044753	---	19.43	23.7	3	22	2	1.266	1.172	1.153	0.785	0.927	0.778
ssc04640 Hematopoietic cell lineage	0.776437	2	0.73	A0A287B2F5	Uncharacterized protein OS=Sus scrofa OX=9823 PE=4 SV=1	1.442	Up	0.0044753	---	19.43	23.7	3	22	2	1.266	1.172	1.153	0.785	0.927	0.778
ssc05322 Systemic lupus erythematosus	0.853124	3	0.66	A0A287B2F5	Uncharacterized protein OS=Sus scrofa OX=9823 PE=4 SV=1	1.442	Up	0.0044753	---	19.43	23.7	3	22	2	1.266	1.172	1.153	0.785	0.927	0.778
ssc04672 Intestinal immune network for IgA production	0.741797	2	0.79	A0A287B2F5	Uncharacterized protein OS=Sus scrofa OX=9823 PE=4 SV=1	1.442	Up	0.0044753	---	19.43	23.7	3	22	2	1.266	1.172	1.153	0.785	0.927	0.778
ssc04650 Natural killer cell mediated cytotoxicity	0.352118	4	1.33	A0A287B2F5	Uncharacterized protein OS=Sus scrofa OX=9823 PE=4 SV=1	1.442	Up	0.0044753	---	19.43	23.7	3	22	2	1.266	1.172	1.153	0.785	0.927	0.778
ssc05323 Rheumatoid arthritis	0.867949	2	0.59	A0A287B2F5	Uncharacterized protein OS=Sus scrofa OX=9823 PE=4 SV=1	1.442	Up	0.0044753	---	19.43	23.7	3	22	2	1.266	1.172	1.153	0.785	0.927	0.778
ssc04666 Fc gamma R-mediated phagocytosis	0.20212	6	1.5	I3LKU0	Rac family small GTPase 2 OS=Sus scrofa OX=9823 GN=RAC2 PE=1 SV=1	0.803	Down	0.042897	RAC2	21.424	27.6	6	9	1	1.044	0.818	0.872	1.186	1.097	1.122
ssc05231 Choline metabolism in cancer	0.436585	1	1.83	I3LKU0	Rac family small GTPase 2 OS=Sus scrofa OX=9823 GN=RAC2 PE=1 SV=1	0.803	Down	0.042897	RAC2	21.424	27.6	6	9	1	1.044	0.818	0.872	1.186	1.097	1.122
ssc04015 Rap1 signaling pathway	0.322743	3	1.5	I3LKU0	Rac family small GTPase 2 OS=Sus scrofa OX=9823 GN=RAC2 PE=1 SV=1	0.803	Down	0.042897	RAC2	21.424	27.6	6	9	1	1.044	0.818	0.872	1.186	1.097	1.122
ssc04810 Regulation of actin cytoskeleton	0.0990724	6	1.83	I3LKU0	Rac family small GTPase 2 OS=Sus scrofa OX=9823 GN=RAC2 PE=1 SV=1	0.803	Down	0.042897	RAC2	21.424	27.6	6	9	1	1.044	0.818	0.872	1.186	1.097	1.122
ssc04014 Ras signaling pathway	0.114926	4	2.1	I3LKU0	Rac family small GTPase 2 OS=Sus scrofa OX=9823 GN=RAC2 PE=1 SV=1	0.803	Down	0.042897	RAC2	21.424	27.6	6	9	1	1.044	0.818	0.872	1.186	1.097	1.122
ssc04650 Natural killer cell mediated cytotoxicity	0.352118	4	1.33	I3LKU0	Rac family small GTPase 2 OS=Sus scrofa OX=9823 GN=RAC2 PE=1 SV=1	0.803	Down	0.042897	RAC2	21.424	27.6	6	9	1	1.044	0.818	0.872	1.186	1.097	1.122
ssc05163 Human cytomegalovirus infection	0.55692	2	1.1	I3LKU0	Rac family small GTPase 2 OS=Sus scrofa OX=9823 GN=RAC2 PE=1 SV=1	0.803	Down	0.042897	RAC2	21.424	27.6	6	9	1	1.044	0.818	0.872	1.186	1.097	1.122
ssc04662 B cell receptor signaling pathway	0.633491	3	0.94	I3LKU0	Rac family small GTPase 2 OS=Sus scrofa OX=9823 GN=RAC2 PE=1 SV=1	0.803	Down	0.042897	RAC2	21.424	27.6	6	9	1	1.044	0.818	0.872	1.186	1.097	1.122
ssc04024 cAMP signaling pathway	0.148502	3	2.2	I3LKU0	Rac family small GTPase 2 OS=Sus scrofa OX=9823 GN=RAC2 PE=1 SV=1	0.803	Down	0.042897	RAC2	21.424	27.6	6	9	1	1.044	0.818	0.872	1.186	1.097	1.122
ssc05418 Fluid shear stress and atherosclerosis	0.245011	3	1.74	I3LKU0	Rac family small GTPase 2 OS=Sus scrofa OX=9823 GN=RAC2 PE=1 SV=1	0.803	Down	0.042897	RAC2	21.424	27.6	6	9	1	1.044	0.818	0.872	1.186	1.097	1.122
ssc04670 Leukocyte transendothelial migration	0.0679369	5	2.2	I3LKU0	Rac family small GTPase 2 OS=Sus scrofa OX=9823 GN=RAC2 PE=1 SV=1	0.803	Down	0.042897	RAC2	21.424	27.6	6	9	1	1.044	0.818	0.872	1.186	1.097	1.122
ssc04370 VEGF signaling pathway	0.48819	1	1.57	I3LKU0	Rac family small GTPase 2 OS=Sus scrofa OX=9823 GN=RAC2 PE=1 SV=1	0.803	Down	0.042897	RAC2	21.424	27.6	6	9	1	1.044	0.818	0.872	1.186	1.097	1.122
ssc04510 Focal adhesion	0.329399	7	1.24	I3LKU0	Rac family small GTPase 2 OS=Sus scrofa OX=9823 GN=RAC2 PE=1 SV=1	0.803	Down	0.042897	RAC2	21.424	27.6	6	9	1	1.044	0.818	0.872	1.186	1.097	1.122
ssc05210 Colorectal cancer	0.193636	2	2.44	I3LKU0	Rac family small GTPase 2 OS=Sus scrofa OX=9823 GN=RAC2 PE=1 SV=1	0.803	Down	0.042897	RAC2	21.424	27.6	6	9	1	1.044	0.818	0.872	1.186	1.097	1.122
ssc05170 Human immunodeficiency virus 1 infection	0.528294	2	1.16	I3LKU0	Rac family small GTPase 2 OS=Sus scrofa OX=9823 GN=RAC2 PE=1 SV=1	0.803	Down	0.042897	RAC2	21.424	27.6	6	9	1	1.044	0.818	0.872	1.186	1.097	1.122
ssc05135 Yersinia infection	0.334051	2	1.69	I3LKU0	Rac family small GTPase 2 OS=Sus scrofa OX=9823 GN=RAC2 PE=1 SV=1	0.803	Down	0.042897	RAC2	21.424	27.6	6	9	1	1.044	0.818	0.872	1.186	1.097	1.122
ssc05212 Pancreatic cancer	0.535127	1	1.38	I3LKU0	Rac family small GTPase 2 OS=Sus scrofa OX=9823 GN=RAC2 PE=1 SV=1	0.803	Down	0.042897	RAC2	21.424	27.6	6	9	1	1.044	0.818	0.872	1.186	1.097	1.122
ssc04360 Axon guidance	0.219807	3	1.83	I3LKU0	Rac family small GTPase 2 OS=Sus scrofa OX=9823 GN=RAC2 PE=1 SV=1	0.803	Down	0.042897	RAC2	21.424	27.6	6	9	1	1.044	0.818	0.872	1.186	1.097	1.122
ssc05416 Viral myocarditis	0.613109	3	0.97	I3LKU0	Rac family small GTPase 2 OS=Sus scrofa OX=9823 GN=RAC2 PE=1 SV=1	0.803	Down	0.042897	RAC2	21.424	27.6	6	9	1	1.044	0.818	0.872	1.186	1.097	1.122
ssc04010 MAPK signaling pathway	0.945791	1	0.37	I3LKU0	Rac family small GTPase 2 OS=Sus scrofa OX=9823 GN=RAC2 PE=1 SV=1	0.803	Down	0.042897	RAC2	21.424	27.6	6	9	1	1.044	0.818	0.872	1.186	1.097	1.122
ssc05200 Pathways in cancer	0.486485	6	1.08	I3LKU0	Rac family small GTPase 2 OS=Sus scrofa OX=9823 GN=RAC2 PE=1 SV=1	0.803	Down	0.042897	RAC2	21.424	27.6	6	9	1	1.044	0.818	0.872	1.186	1.097	1.122
ssc04520 Adherens junction	0.0396772	4	2.93	I3LKU0	Rac family small GTPase 2 OS=Sus scrofa OX=9823 GN=RAC2 PE=1 SV=1	0.803	Down	0.042897	RAC2	21.424	27.6	6	9	1	1.044	0.818	0.872	1.186	1.097	1.122
ssc04664 Fc epsilon RI signaling pathway	0.592005	3	1	I3LKU0	Rac family small GTPase 2 OS=Sus scrofa OX=9823 GN=RAC2 PE=1 SV=1	0.803	Down	0.042897	RAC2	21.424	27.6	6	9	1	1.044	0.818	0.872	1.186	1.097	1.122
ssc04310 Wnt signaling pathway	0.069882	3	3	I3LKU0	Rac family small GTPase 2 OS=Sus scrofa OX=9823 GN=RAC2 PE=1 SV=1	0.803	Down	0.042897	RAC2	21.424	27.6	6	9	1	1.044	0.818	0.872	1.186	1.097	1.122
ssc04062 Chemokine signaling pathway	0.0417362	5	2.5	I3LKU0	Rac family small GTPase 2 OS=Sus scrofa OX=9823 GN=RAC2 PE=1 SV=1	0.803	Down	0.042897	RAC2	21.424	27.6	6	9	1	1.044	0.818	0.872	1.186	1.097	1.122
ssc04071 Sphingolipid signaling pathway	0.0542864	3	3.3	I3LVS7	Transforming protein RhoA OS=Sus scrofa OX=9823 GN=RHOA PE=1 SV=1	0.774	Down	0.039883	RHOA	21.768	19.2	3	4	3	0.898	0.906	0.782	0.989	1.095	1.259
ssc04350 TGF-beta signaling pathway	0.106265	3	2.54	I3LVS7	Transforming protein RhoA OS=Sus scrofa OX=9823 GN=RHOA PE=1 SV=1	0.774	Down	0.039883	RHOA	21.768	19.2	3	4	3	0.898	0.906	0.782	0.989	1.095	1.259
ssc04928 Parathyroid hormone synthesis, secretion and action	0.48819	1	1.57	I3LVS7	Transforming protein RhoA OS=Sus scrofa OX=9823 GN=RHOA PE=1 SV=1	0.774	Down	0.039883	RHOA	21.768	19.2	3	4	3	0.898	0.906	0.782	0.989	1.095	1.259
ssc04015 Rap1 signaling pathway	0.322743	3	1.5	I3LVS7	Transforming protein RhoA OS=Sus scrofa OX=9823 GN=RHOA PE=1 SV=1	0.774	Down	0.039883	RHOA	21.768	19.2	3	4	3	0.898	0.906	0.782	0.989	1.095	1.259
ssc04810 Regulation of actin cytoskeleton	0.0990724	6	1.83	I3LVS7	Transforming protein RhoA OS=Sus scrofa OX=9823 GN=RHOA PE=1 SV=1	0.774	Down	0.039883	RHOA	21.768	19.2	3	4	3	0.898	0.906	0.782	0.989	1.095	1.259
ssc04014 Ras signaling pathway	0.114926	4	2.1	I3LVS7	Transforming protein RhoA OS=Sus scrofa OX=9823 GN=RHOA PE=1 SV=1	0.774	Down	0.039883	RHOA	21.768	19.2	3	4	3	0.898	0.906	0.782	0.989	1.095	1.259
ssc05206 MicroRNAs in cancer	0.635389	2	0.96	I3LVS7	Transforming protein RhoA OS=Sus scrofa OX=9823 GN=RHOA PE=1 SV=1	0.774	Down	0.039883	RHOA	21.768	19.2	3	4	3	0.898	0.906	0.782	0.989	1.095	1.259
ssc05203 Viral carcinogenesis	0.0238057	7	2.33	I3LVS7	Transforming protein RhoA OS=Sus scrofa OX=9823 GN=RHOA PE=1 SV=1	0.774	Down	0.039883	RHOA	21.768	19.2	3	4	3	0.898	0.906	0.782	0.989	1.095	1.259
ssc05163 Human cytomegalovirus infection	0.55692	2	1.1	I3LVS7	Transforming protein RhoA OS=Sus scrofa OX=9823 GN=RHOA PE=1 SV=1	0.774	Down	0.039883	RHOA	21.768	19.2	3	4	3	0.898	0.906	0.782	0.989	1.095	1.259
ssc04022 cGMP-PKG signaling pathway	0.535127	1	1.38	I3LVS7	Transforming protein RhoA OS=Sus scrofa OX=9823 GN=RHOA PE=1 SV=1	0.774	Down	0.039883	RHOA	21.768	19.2	3	4	3	0.898	0.906	0.782	0.989	1.095	1.259
ssc04144 Endocytosis	0.389594	5	1.22	I3LVS7	Transforming protein RhoA OS=Sus scrofa OX=9823 GN=RHOA PE=1 SV=1	0.774	Down	0.039883	RHOA	21.768	19.2	3	4	3	0.898	0.906	0.782	0.989	1.095	1.259
ssc04530 Tight junction	0.142049	5	1.77	I3LVS7	Transforming protein RhoA OS=Sus scrofa OX=9823 GN=RHOA PE=1 SV=1	0.774	Down	0.039883	RHOA	21.768	19.2	3	4	3	0.898	0.906	0.782	0.989	1.095	1.259
ssc04024 cAMP signaling pathway	0.148502	3	2.2	I3LVS7	Transforming protein RhoA OS=Sus scrofa OX=9823 GN=RHOA PE=1 SV=1	0.774	Down	0.039883	RHOA	21.768	19.2	3	4	3	0.898	0.906	0.782	0.989	1.095	1.259
ssc05418 Fluid shear stress and atherosclerosis	0.245011	3	1.74	I3LVS7	Transforming protein RhoA OS=Sus scrofa OX=9823 GN=RHOA PE=1 SV=1	0.774	Down	0.039883	RHOA	21.768	19.2	3	4	3	0.898	0.906	0.782	0.989	1.095	1.259
ssc04670 Leukocyte transendothelial migration	0.0679369	5	2.2	I3LVS7	Transforming protein RhoA OS=Sus scrofa OX=9823 GN=RHOA PE=1 SV=1	0.774	Down	0.039883	RHOA	21.768	19.2	3	4	3	0.898	0.906	0.782	0.989	1.095	1.259
ssc04611 Platelet activation	0.776437	2	0.73	I3LVS7	Transforming protein RhoA OS=Sus scrofa OX=9823 GN=RHOA PE=1 SV=1	0.774	Down	0.039883	RHOA	21.768	19.2	3	4	3	0.898	0.906	0.782	0.989	1.095	1.259
ssc04510 Focal adhesion	0.329399	7	1.24	I3LVS7	Transforming protein RhoA OS=Sus scrofa OX=9823 GN=RHOA PE=1 SV=1	0.774	Down	0.039883	RHOA	21.768	19.2	3	4	3	0.898	0.906	0.782	0.989	1.095	1.259
ssc05210 Colorectal cancer	0.193636	2	2.44	I3LVS7	Transforming protein RhoA OS=Sus scrofa OX=9823 GN=RHOA PE=1 SV=1	0.774	Down	0.039883	RHOA	21.768	19.2	3	4	3	0.898	0.906	0.782	0.989	1.095	1.259
ssc04621 NOD-like receptor signaling pathway	0.467512	2	1.29	I3LVS7	Transforming protein RhoA OS=Sus scrofa OX=9823 GN=RHOA PE=1 SV=1	0.774	Down	0.039883	RHOA	21.768	19.2	3	4	3	0.898	0.906	0.782	0.989	1.095	1.259
ssc04972 Pancreatic secretion	0.684004	1	0.92	I3LVS7	Transforming protein RhoA OS=Sus scrofa OX=9823 GN=RHOA PE=1 SV=1	0.774	Down	0.039883	RHOA	21.768	19.2	3	4	3	0.898	0.906	0.782	0.989	1.095	1.259
ssc04625 C-type lectin receptor signaling pathway	0.00867192	4	4.4	I3LVS7	Transforming protein RhoA OS=Sus scrofa OX=9823 GN=RHOA PE=1 SV=1	0.774	Down	0.039883	RHOA	21.768	19.2	3	4	3	0.898	0.906	0.782	0.989	1.095	1.259
ssc05135 Yersinia infection	0.334051	2	1.69	I3LVS7	Transforming protein RhoA OS=Sus scrofa OX=9823 GN=RHOA PE=1 SV=1	0.774	Down	0.039883	RHOA	21.768	19.2	3	4	3	0.898	0.906	0.782	0.989	1.095	1.259
ssc04722 Neurotrophin signaling pathway	0.126737	3	2.36	I3LVS7	Transforming protein RhoA OS=Sus scrofa OX=9823 GN=RHOA PE=1 SV=1	0.774	Down	0.039883	RHOA	21.768	19.2	3	4	3	0.898	0.906	0.782	0.989	1.095	1.259
ssc05152 Tuberculosis	0.446785	5	1.15	I3LVS7	Transforming protein RhoA OS=Sus scrofa OX=9823 GN=RHOA PE=1 SV=1	0.774	Down	0.039883	RHOA	21.768	19.2	3	4	3	0.898	0.906	0.782	0.989	1.095	1.259
ssc04150 mTOR signaling pathway	0.577814	1	1.22	I3LVS7	Transforming protein RhoA OS=Sus scrofa OX=9823 GN=RHOA PE=1 SV=1	0.774	Down	0.039883	RHOA	21.768	19.2	3	4	3	0.898	0.906	0.782	0.989	1.095	1.259
ssc04270 Vascular smooth muscle contraction	0.193636	2	2.44	I3LVS7	Transforming protein RhoA OS=Sus scrofa OX=9823 GN=RHOA PE=1 SV=1	0.774	Down	0.039883	RHOA	21.768	19.2	3	4	3	0.898	0.906	0.782	0.989	1.095	1.259
ssc04072 Phospholipase D signaling pathway	0.417372	4	1.22	I3LVS7	Transforming protein RhoA OS=Sus scrofa OX=9823 GN=RHOA PE=1 SV=1	0.774	Down	0.039883	RHOA	21.768	19.2	3	4	3	0.898	0.906	0.782	0.989	1.095	1.259
ssc04921 Oxytocin signaling pathway	0.299007	2	1.83	I3LVS7	Transforming protein RhoA OS=Sus scrofa OX=9823 GN=RHOA PE=1 SV=1	0.774	Down	0.039883	RHOA	21.768	19.2	3	4	3	0.898	0.906	0.782	0.989	1.095	1.259
ssc04360 Axon guidance	0.219807	3	1.83	I3LVS7	Transforming protein RhoA OS=Sus scrofa OX=9823 GN=RHOA PE=1 SV=1	0.774	Down	0.039883	RHOA	21.768	19.2	3	4	3	0.898	0.906	0.782	0.989	1.095	1.259
ssc05100 Bacterial invasion of epithelial cells	0.245011	3	1.74	I3LVS7	Transforming protein RhoA OS=Sus scrofa OX=9823 GN=RHOA PE=1 SV=1	0.774	Down	0.039883	RHOA	21.768	19.2	3	4	3	0.898	0.906	0.782	0.989	1.095	1.259
ssc05200 Pathways in cancer	0.486485	6	1.08	I3LVS7	Transforming protein RhoA OS=Sus scrofa OX=9823 GN=RHOA PE=1 SV=1	0.774	Down	0.039883	RHOA	21.768	19.2	3	4	3	0.898	0.906	0.782	0.989	1.095	1.259
ssc04520 Adherens junction	0.0396772	4	2.93	I3LVS7	Transforming protein RhoA OS=Sus scrofa OX=9823 GN=RHOA PE=1 SV=1	0.774	Down	0.039883	RHOA	21.768	19.2	3	4	3	0.898	0.906	0.782	0.989	1.095	1.259
ssc05205 Proteoglycans in cancer	0.877824	2	0.58	I3LVS7	Transforming protein RhoA OS=Sus scrofa OX=9823 GN=RHOA PE=1 SV=1	0.774	Down	0.039883	RHOA	21.768	19.2	3	4	3	0.898	0.906	0.782	0.989	1.095	1.259
ssc04310 Wnt signaling pathway	0.069882	3	3	I3LVS7	Transforming protein RhoA OS=Sus scrofa OX=9823 GN=RHOA PE=1 SV=1	0.774	Down	0.039883	RHOA	21.768	19.2	3	4	3	0.898	0.906	0.782	0.989	1.095	1.259
ssc05133 Pertussis	0.400871	3	1.32	I3LVS7	Transforming protein RhoA OS=Sus scrofa OX=9823 GN=RHOA PE=1 SV=1	0.774	Down	0.039883	RHOA	21.768	19.2	3	4	3	0.898	0.906	0.782	0.989	1.095	1.259
ssc04062 Chemokine signaling pathway	0.0417362	5	2.5	I3LVS7	Transforming protein RhoA OS=Sus scrofa OX=9823 GN=RHOA PE=1 SV=1	0.774	Down	0.039883	RHOA	21.768	19.2	3	4	3	0.898	0.906	0.782	0.989	1.095	1.259
ssc04660 T cell receptor signaling pathway	0.48819	1	1.57	I3LVS7	Transforming protein RhoA OS=Sus scrofa OX=9823 GN=RHOA PE=1 SV=1	0.774	Down	0.039883	RHOA	21.768	19.2	3	4	3	0.898	0.906	0.782	0.989	1.095	1.259
ssc03010 Ribosome	0.880703	1	0.5	Q29197	40S ribosomal protein S9 (Fragment) OS=Sus scrofa OX=9823 GN=RPS9 PE=2 SV=1	0.559	Down	0.0033227	RPS9	15.297	26.9	4	5	4	0.757	0.785	0.663	1.179	1.519	1.247
ssc04610 Complement and coagulation cascades	0.952942	3	0.5	F1SJW8	Plasma protease C1 inhibitor precursor OS=Sus scrofa OX=9823 GN=SERPING1 PE=1 SV=1	1.645	Up	0.0128557	SERPING1	54.525	26.7	15	67	15	1.446	1.439	1.063	0.853	0.719	0.828
ssc05133 Pertussis	0.400871	3	1.32	F1SJW8	Plasma protease C1 inhibitor precursor OS=Sus scrofa OX=9823 GN=SERPING1 PE=1 SV=1	1.645	Up	0.0128557	SERPING1	54.525	26.7	15	67	15	1.446	1.439	1.063	0.853	0.719	0.828
ssc04110 Cell cycle	0.299007	2	1.83	A0A287ARU4	Uncharacterized protein OS=Sus scrofa OX=9823 GN=SKP1 PE=3 SV=1	0.688	Down	0.00088239	SKP1	18.658	10.4	2	2	2	0.883	0.836	0.769	1.183	1.198	1.236
ssc04350 TGF-beta signaling pathway	0.106265	3	2.54	A0A287ARU4	Uncharacterized protein OS=Sus scrofa OX=9823 GN=SKP1 PE=3 SV=1	0.688	Down	0.00088239	SKP1	18.658	10.4	2	2	2	0.883	0.836	0.769	1.183	1.198	1.236
ssc04120 Ubiquitin mediated proteolysis	0.379854	1	2.2	A0A287ARU4	Uncharacterized protein OS=Sus scrofa OX=9823 GN=SKP1 PE=3 SV=1	0.688	Down	0.00088239	SKP1	18.658	10.4	2	2	2	0.883	0.836	0.769	1.183	1.198	1.236
ssc04710 Circadian rhythm	0.173657	1	5.5	A0A287ARU4	Uncharacterized protein OS=Sus scrofa OX=9823 GN=SKP1 PE=3 SV=1	0.688	Down	0.00088239	SKP1	18.658	10.4	2	2	2	0.883	0.836	0.769	1.183	1.198	1.236
ssc04114 Oocyte meiosis	0.368603	2	1.57	A0A287ARU4	Uncharacterized protein OS=Sus scrofa OX=9823 GN=SKP1 PE=3 SV=1	0.688	Down	0.00088239	SKP1	18.658	10.4	2	2	2	0.883	0.836	0.769	1.183	1.198	1.236
ssc05170 Human immunodeficiency virus 1 infection	0.528294	2	1.16	A0A287ARU4	Uncharacterized protein OS=Sus scrofa OX=9823 GN=SKP1 PE=3 SV=1	0.688	Down	0.00088239	SKP1	18.658	10.4	2	2	2	0.883	0.836	0.769	1.183	1.198	1.236
ssc04141 Protein processing in endoplasmic reticulum	0.124591	7	1.64	A0A287ARU4	Uncharacterized protein OS=Sus scrofa OX=9823 GN=SKP1 PE=3 SV=1	0.688	Down	0.00088239	SKP1	18.658	10.4	2	2	2	0.883	0.836	0.769	1.183	1.198	1.236
ssc05200 Pathways in cancer	0.486485	6	1.08	A0A287ARU4	Uncharacterized protein OS=Sus scrofa OX=9823 GN=SKP1 PE=3 SV=1	0.688	Down	0.00088239	SKP1	18.658	10.4	2	2	2	0.883	0.836	0.769	1.183	1.198	1.236
ssc04310 Wnt signaling pathway	0.069882	3	3	A0A287ARU4	Uncharacterized protein OS=Sus scrofa OX=9823 GN=SKP1 PE=3 SV=1	0.688	Down	0.00088239	SKP1	18.658	10.4	2	2	2	0.883	0.836	0.769	1.183	1.198	1.236
ssc04144 Endocytosis	0.389594	5	1.22	F1S0A3	Uncharacterized protein OS=Sus scrofa OX=9823 GN=SNX1 PE=1 SV=2	0.776	Down	0.0156603	SNX1	54.645	2.1	1	1	1	0.906	0.961	0.818	1.059	1.204	1.196
ssc04917 Prolactin signaling pathway	0.436585	1	1.83	Q9TUZ0	Signal transducer and activator of transcription 5B OS=Sus scrofa OX=9823 GN=STAT5B PE=2 SV=1	0.765	Down	0.0408	STAT5B	89.901	1.8	1	1	1	0.785	0.98	0.894	1.025	1.18	1.269
ssc05203 Viral carcinogenesis	0.0238057	7	2.33	Q9TUZ0	Signal transducer and activator of transcription 5B OS=Sus scrofa OX=9823 GN=STAT5B PE=2 SV=1	0.765	Down	0.0408	STAT5B	89.901	1.8	1	1	1	0.785	0.98	0.894	1.025	1.18	1.269
ssc04217 Necroptosis	0.854892	1	0.55	Q9TUZ0	Signal transducer and activator of transcription 5B OS=Sus scrofa OX=9823 GN=STAT5B PE=2 SV=1	0.765	Down	0.0408	STAT5B	89.901	1.8	1	1	1	0.785	0.98	0.894	1.025	1.18	1.269
ssc04933 AGE-RAGE signaling pathway in diabetic complications	0.610477	2	1	Q9TUZ0	Signal transducer and activator of transcription 5B OS=Sus scrofa OX=9823 GN=STAT5B PE=2 SV=1	0.765	Down	0.0408	STAT5B	89.901	1.8	1	1	1	0.785	0.98	0.894	1.025	1.18	1.269
ssc05221 Acute myeloid leukemia	0.48819	1	1.57	Q9TUZ0	Signal transducer and activator of transcription 5B OS=Sus scrofa OX=9823 GN=STAT5B PE=2 SV=1	0.765	Down	0.0408	STAT5B	89.901	1.8	1	1	1	0.785	0.98	0.894	1.025	1.18	1.269
ssc04012 ErbB signaling pathway	0.379854	1	2.2	Q9TUZ0	Signal transducer and activator of transcription 5B OS=Sus scrofa OX=9823 GN=STAT5B PE=2 SV=1	0.765	Down	0.0408	STAT5B	89.901	1.8	1	1	1	0.785	0.98	0.894	1.025	1.18	1.269
ssc04630 JAK-STAT signaling pathway	0.126954	2	3.14	Q9TUZ0	Signal transducer and activator of transcription 5B OS=Sus scrofa OX=9823 GN=STAT5B PE=2 SV=1	0.765	Down	0.0408	STAT5B	89.901	1.8	1	1	1	0.785	0.98	0.894	1.025	1.18	1.269
ssc05162 Measles	0.785643	1	0.69	Q9TUZ0	Signal transducer and activator of transcription 5B OS=Sus scrofa OX=9823 GN=STAT5B PE=2 SV=1	0.765	Down	0.0408	STAT5B	89.901	1.8	1	1	1	0.785	0.98	0.894	1.025	1.18	1.269
ssc05200 Pathways in cancer	0.486485	6	1.08	Q9TUZ0	Signal transducer and activator of transcription 5B OS=Sus scrofa OX=9823 GN=STAT5B PE=2 SV=1	0.765	Down	0.0408	STAT5B	89.901	1.8	1	1	1	0.785	0.98	0.894	1.025	1.18	1.269
ssc05166 Human T-cell leukemia virus 1 infection	0.435476	2	1.38	Q9TUZ0	Signal transducer and activator of transcription 5B OS=Sus scrofa OX=9823 GN=STAT5B PE=2 SV=1	0.765	Down	0.0408	STAT5B	89.901	1.8	1	1	1	0.785	0.98	0.894	1.025	1.18	1.269
ssc04935 Growth hormone synthesis, secretion and action	0.577814	1	1.22	Q9TUZ0	Signal transducer and activator of transcription 5B OS=Sus scrofa OX=9823 GN=STAT5B PE=2 SV=1	0.765	Down	0.0408	STAT5B	89.901	1.8	1	1	1	0.785	0.98	0.894	1.025	1.18	1.269
ssc04659 Th17 cell differentiation	0.535127	1	1.38	Q9TUZ0	Signal transducer and activator of transcription 5B OS=Sus scrofa OX=9823 GN=STAT5B PE=2 SV=1	0.765	Down	0.0408	STAT5B	89.901	1.8	1	1	1	0.785	0.98	0.894	1.025	1.18	1.269
ssc04658 Th1 and Th2 cell differentiation	0.436585	1	1.83	Q9TUZ0	Signal transducer and activator of transcription 5B OS=Sus scrofa OX=9823 GN=STAT5B PE=2 SV=1	0.765	Down	0.0408	STAT5B	89.901	1.8	1	1	1	0.785	0.98	0.894	1.025	1.18	1.269
ssc05161 Hepatitis B	0.839993	1	0.58	Q9TUZ0	Signal transducer and activator of transcription 5B OS=Sus scrofa OX=9823 GN=STAT5B PE=2 SV=1	0.765	Down	0.0408	STAT5B	89.901	1.8	1	1	1	0.785	0.98	0.894	1.025	1.18	1.269
ssc05223 Non-small cell lung cancer	0.317498	1	2.75	Q9TUZ0	Signal transducer and activator of transcription 5B OS=Sus scrofa OX=9823 GN=STAT5B PE=2 SV=1	0.765	Down	0.0408	STAT5B	89.901	1.8	1	1	1	0.785	0.98	0.894	1.025	1.18	1.269
ssc05220 Chronic myeloid leukemia	0.126954	2	3.14	Q9TUZ0	Signal transducer and activator of transcription 5B OS=Sus scrofa OX=9823 GN=STAT5B PE=2 SV=1	0.765	Down	0.0408	STAT5B	89.901	1.8	1	1	1	0.785	0.98	0.894	1.025	1.18	1.269
ssc04062 Chemokine signaling pathway	0.0417362	5	2.5	Q9TUZ0	Signal transducer and activator of transcription 5B OS=Sus scrofa OX=9823 GN=STAT5B PE=2 SV=1	0.765	Down	0.0408	STAT5B	89.901	1.8	1	1	1	0.785	0.98	0.894	1.025	1.18	1.269
ssc04142 Lysosome	0.945791	1	0.37	A0A287BGG1	Sulfatase-modifying factor 1 precursor OS=Sus scrofa OX=9823 GN=SUMF1 PE=4 SV=1	1.265	Up	0.030738	SUMF1	35.962	9.5	2	2	2	1.156	1.267	1.094	0.951	1.004	0.826
ssc04015 Rap1 signaling pathway	0.322743	3	1.5	I3LDQ1	Talin 2 OS=Sus scrofa OX=9823 GN=TLN2 PE=1 SV=2	1.525	Up	0.022199	TLN2	267.45	4.4	11	22	1	1.446	1.229	1.152	0.743	1.004	0.763
ssc04611 Platelet activation	0.776437	2	0.73	I3LDQ1	Talin 2 OS=Sus scrofa OX=9823 GN=TLN2 PE=1 SV=2	1.525	Up	0.022199	TLN2	267.45	4.4	11	22	1	1.446	1.229	1.152	0.743	1.004	0.763
ssc04510 Focal adhesion	0.329399	7	1.24	I3LDQ1	Talin 2 OS=Sus scrofa OX=9823 GN=TLN2 PE=1 SV=2	1.525	Up	0.022199	TLN2	267.45	4.4	11	22	1	1.446	1.229	1.152	0.743	1.004	0.763
ssc05166 Human T-cell leukemia virus 1 infection	0.435476	2	1.38	I3LDQ1	Talin 2 OS=Sus scrofa OX=9823 GN=TLN2 PE=1 SV=2	1.525	Up	0.022199	TLN2	267.45	4.4	11	22	1	1.446	1.229	1.152	0.743	1.004	0.763
ssc04530 Tight junction	0.142049	5	1.77	F1RYV9	Tubulin alpha chain OS=Sus scrofa OX=9823 GN=TUBA1C PE=3 SV=3	0.687	Down	0.040061	TUBA1C	46.089	36.2	11	25	1	0.876	0.796	0.821	0.993	1.485	1.151
ssc04145 Phagosome	0.568625	6	1	F1RYV9	Tubulin alpha chain OS=Sus scrofa OX=9823 GN=TUBA1C PE=3 SV=3	0.687	Down	0.040061	TUBA1C	46.089	36.2	11	25	1	0.876	0.796	0.821	0.993	1.485	1.151
ssc04540 Gap junction	0.0872584	3	2.75	F1RYV9	Tubulin alpha chain OS=Sus scrofa OX=9823 GN=TUBA1C PE=3 SV=3	0.687	Down	0.040061	TUBA1C	46.089	36.2	11	25	1	0.876	0.796	0.821	0.993	1.485	1.151
ssc04210 Apoptosis	0.528294	2	1.16	F1RYV9	Tubulin alpha chain OS=Sus scrofa OX=9823 GN=TUBA1C PE=3 SV=3	0.687	Down	0.040061	TUBA1C	46.089	36.2	11	25	1	0.876	0.796	0.821	0.993	1.485	1.151
ssc04145 Phagosome	0.568625	6	1	Q767L7	Tubulin beta chain OS=Sus scrofa OX=9823 GN=TUBB PE=2 SV=1	0.645	Down	0.02584	TUBB	49.67	41.7	13	22	3	0.863	0.739	0.743	1.049	1.498	1.09
ssc04540 Gap junction	0.0872584	3	2.75	Q767L7	Tubulin beta chain OS=Sus scrofa OX=9823 GN=TUBB PE=2 SV=1	0.645	Down	0.02584	TUBB	49.67	41.7	13	22	3	0.863	0.739	0.743	1.049	1.498	1.09
ssc05134 Legionellosis	0.171384	3	2.06	A0A286ZSB5	Transitional endoplasmic reticulum ATPase OS=Sus scrofa OX=9823 GN=VCP PE=1 SV=1	0.715	Down	0.033421	VCP	84.493	20.8	14	17	14	0.804	0.84	0.914	1.146	1.018	1.412
ssc04141 Protein processing in endoplasmic reticulum	0.124591	7	1.64	A0A286ZSB5	Transitional endoplasmic reticulum ATPase OS=Sus scrofa OX=9823 GN=VCP PE=1 SV=1	0.715	Down	0.033421	VCP	84.493	20.8	14	17	14	0.804	0.84	0.914	1.146	1.018	1.412
ssc04510 Focal adhesion	0.329399	7	1.24	F1SRV9	Zyxin OS=Sus scrofa OX=9823 GN=ZYX PE=1 SV=1	0.767	Down	0.048525	ZYX	61.137	19	7	11	7	0.818	0.891	0.887	1.032	1.334	1.019

## Sheet: all  GO
GO Terms Level 1	GO Terms Description	GO Terms Level	GO Terms ID	Mapping	Background	All Mapping	All Background	Fold Enrichment	Fisher' exact test P value	-log10(p value)	Related Protein
Cellular Component	axon cytoplasm	4	GO:1904115	2	2	110	1212	11.02	0.00816907	2.09	D9U8D1 Q29277
	eukaryotic translation elongation factor 1 complex	3	GO:0005853	2	2	110	1212	11.02	0.00816907	2.09	A0A286ZUI3 F1SHD6
	cis-Golgi network	4	GO:0005801	3	6	110	1212	5.51	0.0118778	1.93	F1RIP6 F1S8M9 F1S3P6
	proteasome regulatory particle	3	GO:0005838	4	12	110	1212	3.67	0.017942	1.75	F1SID4 F2Z5J1 I3LL55 A0A286ZVU6
	proteasome accessory complex	3	GO:0022624	4	12	110	1212	3.67	0.017942	1.75	F1SID4 F2Z5J1 I3LL55 A0A286ZVU6
	spindle pole centrosome	5	GO:0031616	2	3	110	1212	7.35	0.0230489	1.64	A0A287APF7 A0A287A5I4
	ficolin-1-rich granule membrane	4	GO:0101003	4	13	110	1212	3.39	0.024136	1.62	D9U8D1 I3LVS7 F1RXN8 F1SAT8
	mitotic spindle	5	GO:0072686	3	8	110	1212	4.13	0.02905	1.54	A0A287APF7 D9U8D1 A0A287A5I4
Molecular Function	translation elongation factor activity	6	GO:0003746	3	3	95	1065	11.21	0.000689461	3.16	A0A286ZUI3 F1RPW9 F1SHD6
	translation factor activity, RNA binding	5	GO:0008135	4	10	95	1065	4.48	0.00820937	2.09	A0A286ZUI3 F2Z505 F1RPW9 F1SHD6
	lipoprotein particle receptor binding	4	GO:0070325	5	19	95	1065	2.95	0.021552	1.67	P27917 O46409 F1S8M9 I3LGB2 Q29092
	high-density lipoprotein particle receptor binding	5	GO:0070653	2	4	95	1065	5.61	0.0419472	1.38	P27917 O46409
	protein phosphatase regulator activity	4	GO:0019888	2	4	95	1065	5.61	0.0419472	1.38	P54612 Q29277
	receptor inhibitor activity	3	GO:0030547	2	4	95	1065	5.61	0.0419472	1.38	F1S8M9 I3LGB2
	thiolester hydrolase activity	4	GO:0016790	2	4	95	1065	5.61	0.0419472	1.38	Q9GJT2 A0A287BGW6
	phosphatase regulator activity	3	GO:0019208	2	4	95	1065	5.61	0.0419472	1.38	P54612 Q29277
Biological Process	histone phosphorylation	6	GO:0016572	2	2	105	1183	11.27	0.00780945	2.11	A0A287B8W9 Q29277
	amino acid transmembrane transport	6	GO:0003333	2	2	105	1183	11.27	0.00780945	2.11	A0A287ALB9 A0A287B8W9
	C4-dicarboxylate transport	7	GO:0015740	2	2	105	1183	11.27	0.00780945	2.11	A0A287ALB9 A0A287B8W9
	regulation of phosphoprotein phosphatase activity	6	GO:0043666	3	7	105	1183	4.83	0.0182626	1.74	P54612 Q29277 Q29092
	ubiquitin-dependent protein catabolic process	7	GO:0006511	7	33	105	1183	2.39	0.0218661	1.66	F1SID4 D2ST34 F2Z5J1 A0A287ARU4 I3LL55 Q29092 A0A286ZVU6
	serine family amino acid biosynthetic process	6	GO:0009070	2	3	105	1183	7.51	0.0220662	1.66	A5GFY8 F1SA74
	dicarboxylic acid transport	6	GO:0006835	2	3	105	1183	7.51	0.0220662	1.66	A0A287ALB9 A0A287B8W9
	carboxylic acid transmembrane transport	6	GO:1905039	2	3	105	1183	7.51	0.0220662	1.66	A0A287ALB9 A0A287B8W9
	translational termination	7	GO:0006415	2	3	105	1183	7.51	0.0220662	1.66	F2Z505 P19205
	modification-dependent protein catabolic process	6	GO:0019941	7	34	105	1183	2.32	0.0255691	1.59	F1SID4 D2ST34 F2Z5J1 A0A287ARU4 I3LL55 Q29092 A0A286ZVU6
	Fc-gamma receptor signaling pathway	6	GO:0038094	4	15	105	1183	3	0.0371858	1.43	F1SS01 B5APU6 A0A287B8W9 F1RL06
	nucleic acid-templated transcription	6	GO:0097659	5	22	105	1183	2.56	0.0388214	1.41	A0A287BMF7 A0A287BEA5 Q9TUZ0 F1S3P6 Q29277
	regulation of hydrogen peroxide metabolic process	6	GO:0010310	2	4	105	1183	5.63	0.0415846	1.38	A0A287BAZ6 I3LKU0
	regulation of protein dephosphorylation	7	GO:0035304	4	16	105	1183	2.82	0.0462829	1.33	P54612 A0A287B8W9 Q29277 Q29092

## Sheet: GO
GO Terms Level 1	GO Terms ID	GO Terms Level	GO Terms Description	Fisher's exact test P value	Protein accession	Protein description	Ratio	Regulated Type	P value	Gene name	MW [kDa]	Coverage [%]	Peptides	PSMs	Unique peptides	LRFIg1	LRFIg2	LRFIg3	HRFIg1	HRFIg4	HRFIg5
Cellular Component	GO:0030425	4	dendrite	0.137004	F1S404	Uncharacterized protein OS=Sus scrofa OX=9823 PE=4 SV=2	0.663	Down	0.034177	---	21.312	13.2	2	3	2	0.929	0.822	0.621	1.338	1.122	1.117
Cellular Component	GO:0030137	5	COPI-coated vesicle	0.126828	F1RXG7	Uncharacterized protein OS=Sus scrofa OX=9823 PE=4 SV=2	1.231	Up	0.026419	---	28.939	12.9	3	3	3	1.049	1.277	1.143	0.938	0.911	0.969
Cellular Component	GO:0097447	3	dendritic tree	0.137004	F1S404	Uncharacterized protein OS=Sus scrofa OX=9823 PE=4 SV=2	0.663	Down	0.034177	---	21.312	13.2	2	3	2	0.929	0.822	0.621	1.338	1.122	1.117
Cellular Component	GO:0005739	4	mitochondrion	0.0934224	F1S404	Uncharacterized protein OS=Sus scrofa OX=9823 PE=4 SV=2	0.663	Down	0.034177	---	21.312	13.2	2	3	2	0.929	0.822	0.621	1.338	1.122	1.117
Cellular Component	GO:0030120	4	vesicle coat	0.298313	F1RXG7	Uncharacterized protein OS=Sus scrofa OX=9823 PE=4 SV=2	1.231	Up	0.026419	---	28.939	12.9	3	3	3	1.049	1.277	1.143	0.938	0.911	0.969
Cellular Component	GO:0030663	4	COPI-coated vesicle membrane	0.126828	F1RXG7	Uncharacterized protein OS=Sus scrofa OX=9823 PE=4 SV=2	1.231	Up	0.026419	---	28.939	12.9	3	3	3	1.049	1.277	1.143	0.938	0.911	0.969
Cellular Component	GO:0030126	4	COPI vesicle coat	0.126828	F1RXG7	Uncharacterized protein OS=Sus scrofa OX=9823 PE=4 SV=2	1.231	Up	0.026419	---	28.939	12.9	3	3	3	1.049	1.277	1.143	0.938	0.911	0.969
Biological Process	GO:0032967	7	positive regulation of collagen biosynthetic process	0.3232	F1S404	Uncharacterized protein OS=Sus scrofa OX=9823 PE=4 SV=2	0.663	Down	0.034177	---	21.312	13.2	2	3	2	0.929	0.822	0.621	1.338	1.122	1.117
Biological Process	GO:0031668	3	cellular response to extracellular stimulus	0.192785	F1S404	Uncharacterized protein OS=Sus scrofa OX=9823 PE=4 SV=2	0.663	Down	0.034177	---	21.312	13.2	2	3	2	0.929	0.822	0.621	1.338	1.122	1.117
Biological Process	GO:0006891	6	intra-Golgi vesicle-mediated transport	0.186601	F1RXG7	Uncharacterized protein OS=Sus scrofa OX=9823 PE=4 SV=2	1.231	Up	0.026419	---	28.939	12.9	3	3	3	1.049	1.277	1.143	0.938	0.911	0.969
Biological Process	GO:0007179	6	transforming growth factor beta receptor signaling pathway	0.234137	F1S404	Uncharacterized protein OS=Sus scrofa OX=9823 PE=4 SV=2	0.663	Down	0.034177	---	21.312	13.2	2	3	2	0.929	0.822	0.621	1.338	1.122	1.117
Biological Process	GO:0031669	4	cellular response to nutrient levels	0.106867	F1S404	Uncharacterized protein OS=Sus scrofa OX=9823 PE=4 SV=2	0.663	Down	0.034177	---	21.312	13.2	2	3	2	0.929	0.822	0.621	1.338	1.122	1.117
Biological Process	GO:0006890	6	retrograde vesicle-mediated transport, Golgi to ER	0.3232	F1RXG7	Uncharacterized protein OS=Sus scrofa OX=9823 PE=4 SV=2	1.231	Up	0.026419	---	28.939	12.9	3	3	3	1.049	1.277	1.143	0.938	0.911	0.969
Biological Process	GO:0031670	4	cellular response to nutrient	0.3232	F1S404	Uncharacterized protein OS=Sus scrofa OX=9823 PE=4 SV=2	0.663	Down	0.034177	---	21.312	13.2	2	3	2	0.929	0.822	0.621	1.338	1.122	1.117
Biological Process	GO:0032965	6	regulation of collagen biosynthetic process	0.35698	F1S404	Uncharacterized protein OS=Sus scrofa OX=9823 PE=4 SV=2	0.663	Down	0.034177	---	21.312	13.2	2	3	2	0.929	0.822	0.621	1.338	1.122	1.117
Biological Process	GO:0033280	4	response to vitamin D	0.289009	F1S404	Uncharacterized protein OS=Sus scrofa OX=9823 PE=4 SV=2	0.663	Down	0.034177	---	21.312	13.2	2	3	2	0.929	0.822	0.621	1.338	1.122	1.117
Biological Process	GO:0009891	5	positive regulation of biosynthetic process	0.0474174	F1S404	Uncharacterized protein OS=Sus scrofa OX=9823 PE=4 SV=2	0.663	Down	0.034177	---	21.312	13.2	2	3	2	0.929	0.822	0.621	1.338	1.122	1.117
Biological Process	GO:0010714	6	positive regulation of collagen metabolic process	0.35698	F1S404	Uncharacterized protein OS=Sus scrofa OX=9823 PE=4 SV=2	0.663	Down	0.034177	---	21.312	13.2	2	3	2	0.929	0.822	0.621	1.338	1.122	1.117
Molecular Function	GO:0017124	4	SH3 domain binding	0.325441	A0A286ZW71	Low molecular weight phosphotyrosine protein phosphatase OS=Sus scrofa OX=9823 GN=ACP1 PE=1 SV=1	0.776	Down	0.0077378	ACP1	7.5946	31.4	2	2	2	0.896	0.952	0.835	1.077	1.209	1.173
Molecular Function	GO:0004721	6	phosphoprotein phosphatase activity	0.188043	A0A286ZW71	Low molecular weight phosphotyrosine protein phosphatase OS=Sus scrofa OX=9823 GN=ACP1 PE=1 SV=1	0.776	Down	0.0077378	ACP1	7.5946	31.4	2	2	2	0.896	0.952	0.835	1.077	1.209	1.173
Biological Process	GO:0006470	6	protein dephosphorylation	0.186601	A0A286ZW71	Low molecular weight phosphotyrosine protein phosphatase OS=Sus scrofa OX=9823 GN=ACP1 PE=1 SV=1	0.776	Down	0.0077378	ACP1	7.5946	31.4	2	2	2	0.896	0.952	0.835	1.077	1.209	1.173
Cellular Component	GO:0005739	4	mitochondrion	0.0934224	F1S4Y0	Acetyl-coenzyme A synthetase, cytoplasmic OS=Sus scrofa OX=9823 GN=ACSS2 PE=1 SV=2	0.748	Down	0.029283	ACSS2	78.738	1.1	1	2	1	0.891	0.785	0.938	1.143	1.037	1.314
Biological Process	GO:0018130	4	heterocycle biosynthetic process	0.0596958	F1S4Y0	Acetyl-coenzyme A synthetase, cytoplasmic OS=Sus scrofa OX=9823 GN=ACSS2 PE=1 SV=2	0.748	Down	0.029283	ACSS2	78.738	1.1	1	2	1	0.891	0.785	0.938	1.143	1.037	1.314
Biological Process	GO:0072522	5	purine-containing compound biosynthetic process	0.232259	F1S4Y0	Acetyl-coenzyme A synthetase, cytoplasmic OS=Sus scrofa OX=9823 GN=ACSS2 PE=1 SV=2	0.748	Down	0.029283	ACSS2	78.738	1.1	1	2	1	0.891	0.785	0.938	1.143	1.037	1.314
Biological Process	GO:0051188	4	cofactor biosynthetic process	0.212629	F1S4Y0	Acetyl-coenzyme A synthetase, cytoplasmic OS=Sus scrofa OX=9823 GN=ACSS2 PE=1 SV=2	0.748	Down	0.029283	ACSS2	78.738	1.1	1	2	1	0.891	0.785	0.938	1.143	1.037	1.314
Biological Process	GO:1901362	4	organic cyclic compound biosynthetic process	0.0399362	F1S4Y0	Acetyl-coenzyme A synthetase, cytoplasmic OS=Sus scrofa OX=9823 GN=ACSS2 PE=1 SV=2	0.748	Down	0.029283	ACSS2	78.738	1.1	1	2	1	0.891	0.785	0.938	1.143	1.037	1.314
Biological Process	GO:0044271	4	cellular nitrogen compound biosynthetic process	0.00679605	F1S4Y0	Acetyl-coenzyme A synthetase, cytoplasmic OS=Sus scrofa OX=9823 GN=ACSS2 PE=1 SV=2	0.748	Down	0.029283	ACSS2	78.738	1.1	1	2	1	0.891	0.785	0.938	1.143	1.037	1.314
Biological Process	GO:0043604	5	amide biosynthetic process	0.0430489	F1S4Y0	Acetyl-coenzyme A synthetase, cytoplasmic OS=Sus scrofa OX=9823 GN=ACSS2 PE=1 SV=2	0.748	Down	0.029283	ACSS2	78.738	1.1	1	2	1	0.891	0.785	0.938	1.143	1.037	1.314
Biological Process	GO:0034654	4	nucleobase-containing compound biosynthetic process	0.0902189	F1S4Y0	Acetyl-coenzyme A synthetase, cytoplasmic OS=Sus scrofa OX=9823 GN=ACSS2 PE=1 SV=2	0.748	Down	0.029283	ACSS2	78.738	1.1	1	2	1	0.891	0.785	0.938	1.143	1.037	1.314
Biological Process	GO:0046394	5	carboxylic acid biosynthetic process	0.188697	F1S4Y0	Acetyl-coenzyme A synthetase, cytoplasmic OS=Sus scrofa OX=9823 GN=ACSS2 PE=1 SV=2	0.748	Down	0.029283	ACSS2	78.738	1.1	1	2	1	0.891	0.785	0.938	1.143	1.037	1.314
Biological Process	GO:0016999	4	antibiotic metabolic process	0.212629	F1S4Y0	Acetyl-coenzyme A synthetase, cytoplasmic OS=Sus scrofa OX=9823 GN=ACSS2 PE=1 SV=2	0.748	Down	0.029283	ACSS2	78.738	1.1	1	2	1	0.891	0.785	0.938	1.143	1.037	1.314
Biological Process	GO:0072521	4	purine-containing compound metabolic process	0.136177	F1S4Y0	Acetyl-coenzyme A synthetase, cytoplasmic OS=Sus scrofa OX=9823 GN=ACSS2 PE=1 SV=2	0.748	Down	0.029283	ACSS2	78.738	1.1	1	2	1	0.891	0.785	0.938	1.143	1.037	1.314
Biological Process	GO:0006164	6	purine nucleotide biosynthetic process	0.212629	F1S4Y0	Acetyl-coenzyme A synthetase, cytoplasmic OS=Sus scrofa OX=9823 GN=ACSS2 PE=1 SV=2	0.748	Down	0.029283	ACSS2	78.738	1.1	1	2	1	0.891	0.785	0.938	1.143	1.037	1.314
Biological Process	GO:0017144	3	drug metabolic process	0.0513867	F1S4Y0	Acetyl-coenzyme A synthetase, cytoplasmic OS=Sus scrofa OX=9823 GN=ACSS2 PE=1 SV=2	0.748	Down	0.029283	ACSS2	78.738	1.1	1	2	1	0.891	0.785	0.938	1.143	1.037	1.314
Biological Process	GO:0051186	3	cofactor metabolic process	0.0354158	F1S4Y0	Acetyl-coenzyme A synthetase, cytoplasmic OS=Sus scrofa OX=9823 GN=ACSS2 PE=1 SV=2	0.748	Down	0.029283	ACSS2	78.738	1.1	1	2	1	0.891	0.785	0.938	1.143	1.037	1.314
Biological Process	GO:0019438	4	aromatic compound biosynthetic process	0.0596958	F1S4Y0	Acetyl-coenzyme A synthetase, cytoplasmic OS=Sus scrofa OX=9823 GN=ACSS2 PE=1 SV=2	0.748	Down	0.029283	ACSS2	78.738	1.1	1	2	1	0.891	0.785	0.938	1.143	1.037	1.314
Biological Process	GO:0006790	3	sulfur compound metabolic process	0.038675	F1S4Y0	Acetyl-coenzyme A synthetase, cytoplasmic OS=Sus scrofa OX=9823 GN=ACSS2 PE=1 SV=2	0.748	Down	0.029283	ACSS2	78.738	1.1	1	2	1	0.891	0.785	0.938	1.143	1.037	1.314
Biological Process	GO:0016053	4	organic acid biosynthetic process	0.188697	F1S4Y0	Acetyl-coenzyme A synthetase, cytoplasmic OS=Sus scrofa OX=9823 GN=ACSS2 PE=1 SV=2	0.748	Down	0.029283	ACSS2	78.738	1.1	1	2	1	0.891	0.785	0.938	1.143	1.037	1.314
Cellular Component	GO:0099568	4	cytoplasmic region	0.0960086	A0A287BQV2	Actinin alpha 4 OS=Sus scrofa OX=9823 GN=ACTN4 PE=1 SV=1	0.729	Down	0.031885	ACTN4	101.12	20.8	17	26	10	0.919	0.907	0.767	1.19	1.026	1.342
Cellular Component	GO:0031674	3	I band	0.367606	A0A287BQV2	Actinin alpha 4 OS=Sus scrofa OX=9823 GN=ACTN4 PE=1 SV=1	0.729	Down	0.031885	ACTN4	101.12	20.8	17	26	10	0.919	0.907	0.767	1.19	1.026	1.342
Cellular Component	GO:0032432	4	actin filament bundle	0.106389	A0A287BQV2	Actinin alpha 4 OS=Sus scrofa OX=9823 GN=ACTN4 PE=1 SV=1	0.729	Down	0.031885	ACTN4	101.12	20.8	17	26	10	0.919	0.907	0.767	1.19	1.026	1.342
Cellular Component	GO:0030018	3	Z disc	0.367606	A0A287BQV2	Actinin alpha 4 OS=Sus scrofa OX=9823 GN=ACTN4 PE=1 SV=1	0.729	Down	0.031885	ACTN4	101.12	20.8	17	26	10	0.919	0.907	0.767	1.19	1.026	1.342
Cellular Component	GO:0042641	4	actomyosin	0.106389	A0A287BQV2	Actinin alpha 4 OS=Sus scrofa OX=9823 GN=ACTN4 PE=1 SV=1	0.729	Down	0.031885	ACTN4	101.12	20.8	17	26	10	0.919	0.907	0.767	1.19	1.026	1.342
Cellular Component	GO:0001725	5	stress fiber	0.0544426	A0A287BQV2	Actinin alpha 4 OS=Sus scrofa OX=9823 GN=ACTN4 PE=1 SV=1	0.729	Down	0.031885	ACTN4	101.12	20.8	17	26	10	0.919	0.907	0.767	1.19	1.026	1.342
Cellular Component	GO:0097517	5	contractile actin filament bundle	0.0544426	A0A287BQV2	Actinin alpha 4 OS=Sus scrofa OX=9823 GN=ACTN4 PE=1 SV=1	0.729	Down	0.031885	ACTN4	101.12	20.8	17	26	10	0.919	0.907	0.767	1.19	1.026	1.342
Cellular Component	GO:0005938	5	cell cortex	0.222525	A0A287BQV2	Actinin alpha 4 OS=Sus scrofa OX=9823 GN=ACTN4 PE=1 SV=1	0.729	Down	0.031885	ACTN4	101.12	20.8	17	26	10	0.919	0.907	0.767	1.19	1.026	1.342
Molecular Function	GO:0001012	7	RNA polymerase II regulatory region DNA binding	0.359385	A0A287BQV2	Actinin alpha 4 OS=Sus scrofa OX=9823 GN=ACTN4 PE=1 SV=1	0.729	Down	0.031885	ACTN4	101.12	20.8	17	26	10	0.919	0.907	0.767	1.19	1.026	1.342
Molecular Function	GO:0001882	3	nucleoside binding	0.103701	A0A287BQV2	Actinin alpha 4 OS=Sus scrofa OX=9823 GN=ACTN4 PE=1 SV=1	0.729	Down	0.031885	ACTN4	101.12	20.8	17	26	10	0.919	0.907	0.767	1.19	1.026	1.342
Molecular Function	GO:0003712	3	transcription cofactor activity	0.2866	A0A287BQV2	Actinin alpha 4 OS=Sus scrofa OX=9823 GN=ACTN4 PE=1 SV=1	0.729	Down	0.031885	ACTN4	101.12	20.8	17	26	10	0.919	0.907	0.767	1.19	1.026	1.342
Molecular Function	GO:0008134	3	transcription factor binding	0.126135	A0A287BQV2	Actinin alpha 4 OS=Sus scrofa OX=9823 GN=ACTN4 PE=1 SV=1	0.729	Down	0.031885	ACTN4	101.12	20.8	17	26	10	0.919	0.907	0.767	1.19	1.026	1.342
Molecular Function	GO:0051427	4	hormone receptor binding	0.222053	A0A287BQV2	Actinin alpha 4 OS=Sus scrofa OX=9823 GN=ACTN4 PE=1 SV=1	0.729	Down	0.031885	ACTN4	101.12	20.8	17	26	10	0.919	0.907	0.767	1.19	1.026	1.342
Molecular Function	GO:0000976	7	transcription regulatory region sequence-specific DNA binding	0.359385	A0A287BQV2	Actinin alpha 4 OS=Sus scrofa OX=9823 GN=ACTN4 PE=1 SV=1	0.729	Down	0.031885	ACTN4	101.12	20.8	17	26	10	0.919	0.907	0.767	1.19	1.026	1.342
Molecular Function	GO:1990837	6	sequence-specific double-stranded DNA binding	0.142804	A0A287BQV2	Actinin alpha 4 OS=Sus scrofa OX=9823 GN=ACTN4 PE=1 SV=1	0.729	Down	0.031885	ACTN4	101.12	20.8	17	26	10	0.919	0.907	0.767	1.19	1.026	1.342
Molecular Function	GO:0003713	4	transcription coactivator activity	0.29107	A0A287BQV2	Actinin alpha 4 OS=Sus scrofa OX=9823 GN=ACTN4 PE=1 SV=1	0.729	Down	0.031885	ACTN4	101.12	20.8	17	26	10	0.919	0.907	0.767	1.19	1.026	1.342
Molecular Function	GO:0003690	5	double-stranded DNA binding	0.0813011	A0A287BQV2	Actinin alpha 4 OS=Sus scrofa OX=9823 GN=ACTN4 PE=1 SV=1	0.729	Down	0.031885	ACTN4	101.12	20.8	17	26	10	0.919	0.907	0.767	1.19	1.026	1.342
Molecular Function	GO:0000977	8	RNA polymerase II regulatory region sequence-specific DNA binding	0.359385	A0A287BQV2	Actinin alpha 4 OS=Sus scrofa OX=9823 GN=ACTN4 PE=1 SV=1	0.729	Down	0.031885	ACTN4	101.12	20.8	17	26	10	0.919	0.907	0.767	1.19	1.026	1.342
Molecular Function	GO:0043565	5	sequence-specific DNA binding	0.164938	A0A287BQV2	Actinin alpha 4 OS=Sus scrofa OX=9823 GN=ACTN4 PE=1 SV=1	0.729	Down	0.031885	ACTN4	101.12	20.8	17	26	10	0.919	0.907	0.767	1.19	1.026	1.342
Molecular Function	GO:0035257	5	nuclear hormone receptor binding	0.154892	A0A287BQV2	Actinin alpha 4 OS=Sus scrofa OX=9823 GN=ACTN4 PE=1 SV=1	0.729	Down	0.031885	ACTN4	101.12	20.8	17	26	10	0.919	0.907	0.767	1.19	1.026	1.342
Biological Process	GO:1901224	7	positive regulation of NIK/NF-kappaB signaling	0.122095	A0A287BQV2	Actinin alpha 4 OS=Sus scrofa OX=9823 GN=ACTN4 PE=1 SV=1	0.729	Down	0.031885	ACTN4	101.12	20.8	17	26	10	0.919	0.907	0.767	1.19	1.026	1.342
Biological Process	GO:0010721	6	negative regulation of cell development	0.177006	A0A287BQV2	Actinin alpha 4 OS=Sus scrofa OX=9823 GN=ACTN4 PE=1 SV=1	0.729	Down	0.031885	ACTN4	101.12	20.8	17	26	10	0.919	0.907	0.767	1.19	1.026	1.342
Biological Process	GO:0030705	4	cytoskeleton-dependent intracellular transport	0.011865	A0A287BQV2	Actinin alpha 4 OS=Sus scrofa OX=9823 GN=ACTN4 PE=1 SV=1	0.729	Down	0.031885	ACTN4	101.12	20.8	17	26	10	0.919	0.907	0.767	1.19	1.026	1.342
Biological Process	GO:0030048	4	actin filament-based movement	0.153674	A0A287BQV2	Actinin alpha 4 OS=Sus scrofa OX=9823 GN=ACTN4 PE=1 SV=1	0.729	Down	0.031885	ACTN4	101.12	20.8	17	26	10	0.919	0.907	0.767	1.19	1.026	1.342
Biological Process	GO:0030522	3	intracellular receptor signaling pathway	0.254645	A0A287BQV2	Actinin alpha 4 OS=Sus scrofa OX=9823 GN=ACTN4 PE=1 SV=1	0.729	Down	0.031885	ACTN4	101.12	20.8	17	26	10	0.919	0.907	0.767	1.19	1.026	1.342
Biological Process	GO:1902305	8	regulation of sodium ion transmembrane transport	0.0653355	A0A287BQV2	Actinin alpha 4 OS=Sus scrofa OX=9823 GN=ACTN4 PE=1 SV=1	0.729	Down	0.031885	ACTN4	101.12	20.8	17	26	10	0.919	0.907	0.767	1.19	1.026	1.342
Biological Process	GO:0099518	5	vesicle cytoskeletal trafficking	0.0653355	A0A287BQV2	Actinin alpha 4 OS=Sus scrofa OX=9823 GN=ACTN4 PE=1 SV=1	0.729	Down	0.031885	ACTN4	101.12	20.8	17	26	10	0.919	0.907	0.767	1.19	1.026	1.342
Molecular Function	GO:0017124	4	SH3 domain binding	0.325441	F1SDM3	ADAM metallopeptidase domain 12 OS=Sus scrofa OX=9823 GN=ADAM12 PE=4 SV=3	1.254	Up	0.035782	ADAM12	97.399	1	1	2	1	1.155	1.262	1.087	0.923	0.931	0.94
Cellular Component	GO:0044441	2	ciliary part	0.219558	A0A287BJ44	ATP/GTP binding protein like 2 OS=Sus scrofa OX=9823 GN=AGBL2 PE=4 SV=1	1.711	Up	0.0068353	AGBL2	80.241	1.1	1	1	1	1.271	1.506	1.257	0.691	0.925	0.742
Cellular Component	GO:0005815	4	microtubule organizing center	0.222525	A0A287BJ44	ATP/GTP binding protein like 2 OS=Sus scrofa OX=9823 GN=AGBL2 PE=4 SV=1	1.711	Up	0.0068353	AGBL2	80.241	1.1	1	1	1	1.271	1.506	1.257	0.691	0.925	0.742
Molecular Function	GO:0004180	6	carboxypeptidase activity	0.359385	A0A287BJ44	ATP/GTP binding protein like 2 OS=Sus scrofa OX=9823 GN=AGBL2 PE=4 SV=1	1.711	Up	0.0068353	AGBL2	80.241	1.1	1	1	1	1.271	1.506	1.257	0.691	0.925	0.742
Molecular Function	GO:0008235	6	metalloexopeptidase activity	0.359385	A0A287BJ44	ATP/GTP binding protein like 2 OS=Sus scrofa OX=9823 GN=AGBL2 PE=4 SV=1	1.711	Up	0.0068353	AGBL2	80.241	1.1	1	1	1	1.271	1.506	1.257	0.691	0.925	0.742
Molecular Function	GO:0004181	7	metallocarboxypeptidase activity	0.188043	A0A287BJ44	ATP/GTP binding protein like 2 OS=Sus scrofa OX=9823 GN=AGBL2 PE=4 SV=1	1.711	Up	0.0068353	AGBL2	80.241	1.1	1	1	1	1.271	1.506	1.257	0.691	0.925	0.742
Molecular Function	GO:0005507	6	copper ion binding	0.188015	Q710C4	Adenosylhomocysteinase OS=Sus scrofa OX=9823 GN=AHCY PE=3 SV=3	0.742	Down	0.0042955	AHCY	47.694	17.1	7	7	7	0.897	0.833	0.891	1.143	1.106	1.283
Molecular Function	GO:0043621	3	protein self-association	0.256511	Q710C4	Adenosylhomocysteinase OS=Sus scrofa OX=9823 GN=AHCY PE=3 SV=3	0.742	Down	0.0042955	AHCY	47.694	17.1	7	7	7	0.897	0.833	0.891	1.143	1.106	1.283
Biological Process	GO:0046498	4	S-adenosylhomocysteine metabolic process	0.00780945	Q710C4	Adenosylhomocysteinase OS=Sus scrofa OX=9823 GN=AHCY PE=3 SV=3	0.742	Down	0.0042955	AHCY	47.694	17.1	7	7	7	0.897	0.833	0.891	1.143	1.106	1.283
Biological Process	GO:0008652	4	cellular amino acid biosynthetic process	0.066266	Q710C4	Adenosylhomocysteinase OS=Sus scrofa OX=9823 GN=AHCY PE=3 SV=3	0.742	Down	0.0042955	AHCY	47.694	17.1	7	7	7	0.897	0.833	0.891	1.143	1.106	1.283
Molecular Function	GO:0004860	5	protein kinase inhibitor activity	0.359385	F1SFI7	Alpha-2-HS-glycoprotein OS=Sus scrofa OX=9823 GN=AHSG PE=1 SV=3	2.52	Up	0.0147773	AHSG	38.789	35.9	12	66	12	1.527	2.164	1.05	0.691	0.612	0.578
Molecular Function	GO:0019207	3	kinase regulator activity	0.177021	F1SFI7	Alpha-2-HS-glycoprotein OS=Sus scrofa OX=9823 GN=AHSG PE=1 SV=3	2.52	Up	0.0147773	AHSG	38.789	35.9	12	66	12	1.527	2.164	1.05	0.691	0.612	0.578
Molecular Function	GO:0019887	4	protein kinase regulator activity	0.141671	F1SFI7	Alpha-2-HS-glycoprotein OS=Sus scrofa OX=9823 GN=AHSG PE=1 SV=3	2.52	Up	0.0147773	AHSG	38.789	35.9	12	66	12	1.527	2.164	1.05	0.691	0.612	0.578
Biological Process	GO:0071375	5	cellular response to peptide hormone stimulus	0.177006	F1SFI7	Alpha-2-HS-glycoprotein OS=Sus scrofa OX=9823 GN=AHSG PE=1 SV=3	2.52	Up	0.0147773	AHSG	38.789	35.9	12	66	12	1.527	2.164	1.05	0.691	0.612	0.578
Biological Process	GO:1900076	4	regulation of cellular response to insulin stimulus	0.186601	F1SFI7	Alpha-2-HS-glycoprotein OS=Sus scrofa OX=9823 GN=AHSG PE=1 SV=3	2.52	Up	0.0147773	AHSG	38.789	35.9	12	66	12	1.527	2.164	1.05	0.691	0.612	0.578
Biological Process	GO:0030500	5	regulation of bone mineralization	0.220394	F1SFI7	Alpha-2-HS-glycoprotein OS=Sus scrofa OX=9823 GN=AHSG PE=1 SV=3	2.52	Up	0.0147773	AHSG	38.789	35.9	12	66	12	1.527	2.164	1.05	0.691	0.612	0.578
Biological Process	GO:0046661	4	male sex differentiation	0.163297	F1SFI7	Alpha-2-HS-glycoprotein OS=Sus scrofa OX=9823 GN=AHSG PE=1 SV=3	2.52	Up	0.0147773	AHSG	38.789	35.9	12	66	12	1.527	2.164	1.05	0.691	0.612	0.578
Biological Process	GO:1900077	5	negative regulation of cellular response to insulin stimulus	0.0653355	F1SFI7	Alpha-2-HS-glycoprotein OS=Sus scrofa OX=9823 GN=AHSG PE=1 SV=3	2.52	Up	0.0147773	AHSG	38.789	35.9	12	66	12	1.527	2.164	1.05	0.691	0.612	0.578
Biological Process	GO:0046627	6	negative regulation of insulin receptor signaling pathway	0.0653355	F1SFI7	Alpha-2-HS-glycoprotein OS=Sus scrofa OX=9823 GN=AHSG PE=1 SV=3	2.52	Up	0.0147773	AHSG	38.789	35.9	12	66	12	1.527	2.164	1.05	0.691	0.612	0.578
Biological Process	GO:0043687	6	post-translational protein modification	0.0585062	F1SFI7	Alpha-2-HS-glycoprotein OS=Sus scrofa OX=9823 GN=AHSG PE=1 SV=3	2.52	Up	0.0147773	AHSG	38.789	35.9	12	66	12	1.527	2.164	1.05	0.691	0.612	0.578
Biological Process	GO:0070167	5	regulation of biomineral tissue development	0.3232	F1SFI7	Alpha-2-HS-glycoprotein OS=Sus scrofa OX=9823 GN=AHSG PE=1 SV=3	2.52	Up	0.0147773	AHSG	38.789	35.9	12	66	12	1.527	2.164	1.05	0.691	0.612	0.578
Biological Process	GO:0032869	6	cellular response to insulin stimulus	0.13999	F1SFI7	Alpha-2-HS-glycoprotein OS=Sus scrofa OX=9823 GN=AHSG PE=1 SV=3	2.52	Up	0.0147773	AHSG	38.789	35.9	12	66	12	1.527	2.164	1.05	0.691	0.612	0.578
Biological Process	GO:0046546	4	development of primary male sexual characteristics	0.35698	F1SFI7	Alpha-2-HS-glycoprotein OS=Sus scrofa OX=9823 GN=AHSG PE=1 SV=3	2.52	Up	0.0147773	AHSG	38.789	35.9	12	66	12	1.527	2.164	1.05	0.691	0.612	0.578
Biological Process	GO:0046626	5	regulation of insulin receptor signaling pathway	0.122095	F1SFI7	Alpha-2-HS-glycoprotein OS=Sus scrofa OX=9823 GN=AHSG PE=1 SV=3	2.52	Up	0.0147773	AHSG	38.789	35.9	12	66	12	1.527	2.164	1.05	0.691	0.612	0.578
Biological Process	GO:0008584	4	male gonad development	0.35698	F1SFI7	Alpha-2-HS-glycoprotein OS=Sus scrofa OX=9823 GN=AHSG PE=1 SV=3	2.52	Up	0.0147773	AHSG	38.789	35.9	12	66	12	1.527	2.164	1.05	0.691	0.612	0.578
Biological Process	GO:0006953	6	acute-phase response	0.120522	F1SFI7	Alpha-2-HS-glycoprotein OS=Sus scrofa OX=9823 GN=AHSG PE=1 SV=3	2.52	Up	0.0147773	AHSG	38.789	35.9	12	66	12	1.527	2.164	1.05	0.691	0.612	0.578
Biological Process	GO:0021987	3	cerebral cortex development	0.3232	F1SFI7	Alpha-2-HS-glycoprotein OS=Sus scrofa OX=9823 GN=AHSG PE=1 SV=3	2.52	Up	0.0147773	AHSG	38.789	35.9	12	66	12	1.527	2.164	1.05	0.691	0.612	0.578
Biological Process	GO:0050732	9	negative regulation of peptidyl-tyrosine phosphorylation	0.0059581	F1SFI7	Alpha-2-HS-glycoprotein OS=Sus scrofa OX=9823 GN=AHSG PE=1 SV=3	2.52	Up	0.0147773	AHSG	38.789	35.9	12	66	12	1.527	2.164	1.05	0.691	0.612	0.578
Cellular Component	GO:0005743	4	mitochondrial inner membrane	0.193328	K7GKX6	5-aminolevulinate synthase OS=Sus scrofa OX=9823 GN=ALAS2 PE=3 SV=7	0.793	Down	0.02614	ALAS2	58.283	1.9	1	1	1	0.987	0.909	0.823	1.082	1.106	1.241
Cellular Component	GO:0019866	3	organelle inner membrane	0.193328	K7GKX6	5-aminolevulinate synthase OS=Sus scrofa OX=9823 GN=ALAS2 PE=3 SV=7	0.793	Down	0.02614	ALAS2	58.283	1.9	1	1	1	0.987	0.909	0.823	1.082	1.106	1.241
Cellular Component	GO:0005739	4	mitochondrion	0.0934224	K7GKX6	5-aminolevulinate synthase OS=Sus scrofa OX=9823 GN=ALAS2 PE=3 SV=7	0.793	Down	0.02614	ALAS2	58.283	1.9	1	1	1	0.987	0.909	0.823	1.082	1.106	1.241
Cellular Component	GO:0031967	3	organelle envelope	0.0705173	K7GKX6	5-aminolevulinate synthase OS=Sus scrofa OX=9823 GN=ALAS2 PE=3 SV=7	0.793	Down	0.02614	ALAS2	58.283	1.9	1	1	1	0.987	0.909	0.823	1.082	1.106	1.241
Cellular Component	GO:0031975	2	envelope	0.0705173	K7GKX6	5-aminolevulinate synthase OS=Sus scrofa OX=9823 GN=ALAS2 PE=3 SV=7	0.793	Down	0.02614	ALAS2	58.283	1.9	1	1	1	0.987	0.909	0.823	1.082	1.106	1.241
Cellular Component	GO:0005740	4	mitochondrial envelope	0.295967	K7GKX6	5-aminolevulinate synthase OS=Sus scrofa OX=9823 GN=ALAS2 PE=3 SV=7	0.793	Down	0.02614	ALAS2	58.283	1.9	1	1	1	0.987	0.909	0.823	1.082	1.106	1.241
Biological Process	GO:0002262	2	myeloid cell homeostasis	0.3232	K7GKX6	5-aminolevulinate synthase OS=Sus scrofa OX=9823 GN=ALAS2 PE=3 SV=7	0.793	Down	0.02614	ALAS2	58.283	1.9	1	1	1	0.987	0.909	0.823	1.082	1.106	1.241
Biological Process	GO:0018130	4	heterocycle biosynthetic process	0.0596958	K7GKX6	5-aminolevulinate synthase OS=Sus scrofa OX=9823 GN=ALAS2 PE=3 SV=7	0.793	Down	0.02614	ALAS2	58.283	1.9	1	1	1	0.987	0.909	0.823	1.082	1.106	1.241
Biological Process	GO:0070542	4	response to fatty acid	0.209845	K7GKX6	5-aminolevulinate synthase OS=Sus scrofa OX=9823 GN=ALAS2 PE=3 SV=7	0.793	Down	0.02614	ALAS2	58.283	1.9	1	1	1	0.987	0.909	0.823	1.082	1.106	1.241
Biological Process	GO:0051188	4	cofactor biosynthetic process	0.212629	K7GKX6	5-aminolevulinate synthase OS=Sus scrofa OX=9823 GN=ALAS2 PE=3 SV=7	0.793	Down	0.02614	ALAS2	58.283	1.9	1	1	1	0.987	0.909	0.823	1.082	1.106	1.241
Biological Process	GO:1901362	4	organic cyclic compound biosynthetic process	0.0399362	K7GKX6	5-aminolevulinate synthase OS=Sus scrofa OX=9823 GN=ALAS2 PE=3 SV=7	0.793	Down	0.02614	ALAS2	58.283	1.9	1	1	1	0.987	0.909	0.823	1.082	1.106	1.241
Biological Process	GO:0044271	4	cellular nitrogen compound biosynthetic process	0.00679605	K7GKX6	5-aminolevulinate synthase OS=Sus scrofa OX=9823 GN=ALAS2 PE=3 SV=7	0.793	Down	0.02614	ALAS2	58.283	1.9	1	1	1	0.987	0.909	0.823	1.082	1.106	1.241
Biological Process	GO:0030879	4	mammary gland development	0.3232	K7GKX6	5-aminolevulinate synthase OS=Sus scrofa OX=9823 GN=ALAS2 PE=3 SV=7	0.793	Down	0.02614	ALAS2	58.283	1.9	1	1	1	0.987	0.909	0.823	1.082	1.106	1.241
Biological Process	GO:0070482	3	response to oxygen levels	0.13415	K7GKX6	5-aminolevulinate synthase OS=Sus scrofa OX=9823 GN=ALAS2 PE=3 SV=7	0.793	Down	0.02614	ALAS2	58.283	1.9	1	1	1	0.987	0.909	0.823	1.082	1.106	1.241
Biological Process	GO:0036293	4	response to decreased oxygen levels	0.0896288	K7GKX6	5-aminolevulinate synthase OS=Sus scrofa OX=9823 GN=ALAS2 PE=3 SV=7	0.793	Down	0.02614	ALAS2	58.283	1.9	1	1	1	0.987	0.909	0.823	1.082	1.106	1.241
Biological Process	GO:0007595	5	lactation	0.0653355	K7GKX6	5-aminolevulinate synthase OS=Sus scrofa OX=9823 GN=ALAS2 PE=3 SV=7	0.793	Down	0.02614	ALAS2	58.283	1.9	1	1	1	0.987	0.909	0.823	1.082	1.106	1.241
Biological Process	GO:0001666	3	response to hypoxia	0.1707	K7GKX6	5-aminolevulinate synthase OS=Sus scrofa OX=9823 GN=ALAS2 PE=3 SV=7	0.793	Down	0.02614	ALAS2	58.283	1.9	1	1	1	0.987	0.909	0.823	1.082	1.106	1.241
Biological Process	GO:0051186	3	cofactor metabolic process	0.0354158	K7GKX6	5-aminolevulinate synthase OS=Sus scrofa OX=9823 GN=ALAS2 PE=3 SV=7	0.793	Down	0.02614	ALAS2	58.283	1.9	1	1	1	0.987	0.909	0.823	1.082	1.106	1.241
Biological Process	GO:0006879	9	cellular iron ion homeostasis	0.3232	K7GKX6	5-aminolevulinate synthase OS=Sus scrofa OX=9823 GN=ALAS2 PE=3 SV=7	0.793	Down	0.02614	ALAS2	58.283	1.9	1	1	1	0.987	0.909	0.823	1.082	1.106	1.241
Biological Process	GO:0007589	4	body fluid secretion	0.122095	K7GKX6	5-aminolevulinate synthase OS=Sus scrofa OX=9823 GN=ALAS2 PE=3 SV=7	0.793	Down	0.02614	ALAS2	58.283	1.9	1	1	1	0.987	0.909	0.823	1.082	1.106	1.241
Biological Process	GO:0055072	9	iron ion homeostasis	0.35698	K7GKX6	5-aminolevulinate synthase OS=Sus scrofa OX=9823 GN=ALAS2 PE=3 SV=7	0.793	Down	0.02614	ALAS2	58.283	1.9	1	1	1	0.987	0.909	0.823	1.082	1.106	1.241
Biological Process	GO:0019438	4	aromatic compound biosynthetic process	0.0596958	K7GKX6	5-aminolevulinate synthase OS=Sus scrofa OX=9823 GN=ALAS2 PE=3 SV=7	0.793	Down	0.02614	ALAS2	58.283	1.9	1	1	1	0.987	0.909	0.823	1.082	1.106	1.241
Biological Process	GO:0046148	4	pigment biosynthetic process	0.0220662	K7GKX6	5-aminolevulinate synthase OS=Sus scrofa OX=9823 GN=ALAS2 PE=3 SV=7	0.793	Down	0.02614	ALAS2	58.283	1.9	1	1	1	0.987	0.909	0.823	1.082	1.106	1.241
Biological Process	GO:0042440	3	pigment metabolic process	0.0924284	K7GKX6	5-aminolevulinate synthase OS=Sus scrofa OX=9823 GN=ALAS2 PE=3 SV=7	0.793	Down	0.02614	ALAS2	58.283	1.9	1	1	1	0.987	0.909	0.823	1.082	1.106	1.241
Biological Process	GO:0048872	4	homeostasis of number of cells	0.106867	K7GKX6	5-aminolevulinate synthase OS=Sus scrofa OX=9823 GN=ALAS2 PE=3 SV=7	0.793	Down	0.02614	ALAS2	58.283	1.9	1	1	1	0.987	0.909	0.823	1.082	1.106	1.241
Biological Process	GO:0051004	6	regulation of lipoprotein lipase activity	0.120522	T1UNN8	Angiopoietin like 8 OS=Sus scrofa OX=9823 GN=ANGPTL8 PE=2 SV=1	0.745	Down	0.004578	ANGPTL8	21.979	46.5	8	17	8	0.908	0.799	0.844	1.182	1.062	1.182
Biological Process	GO:0060191	5	regulation of lipase activity	0.0937673	T1UNN8	Angiopoietin like 8 OS=Sus scrofa OX=9823 GN=ANGPTL8 PE=2 SV=1	0.745	Down	0.004578	ANGPTL8	21.979	46.5	8	17	8	0.908	0.799	0.844	1.182	1.062	1.182
Biological Process	GO:0055088	5	lipid homeostasis	0.13999	T1UNN8	Angiopoietin like 8 OS=Sus scrofa OX=9823 GN=ANGPTL8 PE=2 SV=1	0.745	Down	0.004578	ANGPTL8	21.979	46.5	8	17	8	0.908	0.799	0.844	1.182	1.062	1.182
Biological Process	GO:0055090	6	acylglycerol homeostasis	0.141357	T1UNN8	Angiopoietin like 8 OS=Sus scrofa OX=9823 GN=ANGPTL8 PE=2 SV=1	0.745	Down	0.004578	ANGPTL8	21.979	46.5	8	17	8	0.908	0.799	0.844	1.182	1.062	1.182
Biological Process	GO:0070328	7	triglyceride homeostasis	0.141357	T1UNN8	Angiopoietin like 8 OS=Sus scrofa OX=9823 GN=ANGPTL8 PE=2 SV=1	0.745	Down	0.004578	ANGPTL8	21.979	46.5	8	17	8	0.908	0.799	0.844	1.182	1.062	1.182
Biological Process	GO:0060192	6	negative regulation of lipase activity	0.0924284	T1UNN8	Angiopoietin like 8 OS=Sus scrofa OX=9823 GN=ANGPTL8 PE=2 SV=1	0.745	Down	0.004578	ANGPTL8	21.979	46.5	8	17	8	0.908	0.799	0.844	1.182	1.062	1.182
Biological Process	GO:0051005	7	negative regulation of lipoprotein lipase activity	0.0653355	T1UNN8	Angiopoietin like 8 OS=Sus scrofa OX=9823 GN=ANGPTL8 PE=2 SV=1	0.745	Down	0.004578	ANGPTL8	21.979	46.5	8	17	8	0.908	0.799	0.844	1.182	1.062	1.182
Biological Process	GO:0048013	6	ephrin receptor signaling pathway	0.0828214	F1SS01	Arp2/3 complex 34 kDa subunit OS=Sus scrofa OX=9823 GN=ARPC2 PE=1 SV=3	1.207	Up	0.000199163	ARPC2	34.32	11	3	3	3	1.138	1.163	1.133	0.941	0.934	0.971
Biological Process	GO:0060491	4	regulation of cell projection assembly	0.0937673	F1SS01	Arp2/3 complex 34 kDa subunit OS=Sus scrofa OX=9823 GN=ARPC2 PE=1 SV=3	1.207	Up	0.000199163	ARPC2	34.32	11	3	3	3	1.138	1.163	1.133	0.941	0.934	0.971
Biological Process	GO:0032273	6	positive regulation of protein polymerization	0.234137	F1SS01	Arp2/3 complex 34 kDa subunit OS=Sus scrofa OX=9823 GN=ARPC2 PE=1 SV=3	1.207	Up	0.000199163	ARPC2	34.32	11	3	3	3	1.138	1.163	1.133	0.941	0.934	0.971
Biological Process	GO:1902905	6	positive regulation of supramolecular fiber organization	0.161756	F1SS01	Arp2/3 complex 34 kDa subunit OS=Sus scrofa OX=9823 GN=ARPC2 PE=1 SV=3	1.207	Up	0.000199163	ARPC2	34.32	11	3	3	3	1.138	1.163	1.133	0.941	0.934	0.971
Biological Process	GO:0002433	3	immune response-regulating cell surface receptor signaling pathway involved in phagocytosis	0.0292192	F1SS01	Arp2/3 complex 34 kDa subunit OS=Sus scrofa OX=9823 GN=ARPC2 PE=1 SV=3	1.207	Up	0.000199163	ARPC2	34.32	11	3	3	3	1.138	1.163	1.133	0.941	0.934	0.971
Biological Process	GO:0002431	5	Fc receptor mediated stimulatory signaling pathway	0.0292192	F1SS01	Arp2/3 complex 34 kDa subunit OS=Sus scrofa OX=9823 GN=ARPC2 PE=1 SV=3	1.207	Up	0.000199163	ARPC2	34.32	11	3	3	3	1.138	1.163	1.133	0.941	0.934	0.971
Biological Process	GO:0097435	3	supramolecular fiber organization	0.0762637	F1SS01	Arp2/3 complex 34 kDa subunit OS=Sus scrofa OX=9823 GN=ARPC2 PE=1 SV=3	1.207	Up	0.000199163	ARPC2	34.32	11	3	3	3	1.138	1.163	1.133	0.941	0.934	0.971
Biological Process	GO:0031334	5	positive regulation of protein complex assembly	0.136177	F1SS01	Arp2/3 complex 34 kDa subunit OS=Sus scrofa OX=9823 GN=ARPC2 PE=1 SV=3	1.207	Up	0.000199163	ARPC2	34.32	11	3	3	3	1.138	1.163	1.133	0.941	0.934	0.971
Biological Process	GO:0038093	5	Fc receptor signaling pathway	0.0678536	F1SS01	Arp2/3 complex 34 kDa subunit OS=Sus scrofa OX=9823 GN=ARPC2 PE=1 SV=3	1.207	Up	0.000199163	ARPC2	34.32	11	3	3	3	1.138	1.163	1.133	0.941	0.934	0.971
Biological Process	GO:0044089	4	positive regulation of cellular component biogenesis	0.0896524	F1SS01	Arp2/3 complex 34 kDa subunit OS=Sus scrofa OX=9823 GN=ARPC2 PE=1 SV=3	1.207	Up	0.000199163	ARPC2	34.32	11	3	3	3	1.138	1.163	1.133	0.941	0.934	0.971
Biological Process	GO:0007015	4	actin filament organization	0.0789839	F1SS01	Arp2/3 complex 34 kDa subunit OS=Sus scrofa OX=9823 GN=ARPC2 PE=1 SV=3	1.207	Up	0.000199163	ARPC2	34.32	11	3	3	3	1.138	1.163	1.133	0.941	0.934	0.971
Biological Process	GO:0002429	4	immune response-activating cell surface receptor signaling pathway	0.232259	F1SS01	Arp2/3 complex 34 kDa subunit OS=Sus scrofa OX=9823 GN=ARPC2 PE=1 SV=3	1.207	Up	0.000199163	ARPC2	34.32	11	3	3	3	1.138	1.163	1.133	0.941	0.934	0.971
Biological Process	GO:0045010	5	actin nucleation	0.153674	F1SS01	Arp2/3 complex 34 kDa subunit OS=Sus scrofa OX=9823 GN=ARPC2 PE=1 SV=3	1.207	Up	0.000199163	ARPC2	34.32	11	3	3	3	1.138	1.163	1.133	0.941	0.934	0.971
Biological Process	GO:0038094	6	Fc-gamma receptor signaling pathway	0.0371858	F1SS01	Arp2/3 complex 34 kDa subunit OS=Sus scrofa OX=9823 GN=ARPC2 PE=1 SV=3	1.207	Up	0.000199163	ARPC2	34.32	11	3	3	3	1.138	1.163	1.133	0.941	0.934	0.971
Biological Process	GO:0010591	5	regulation of lamellipodium assembly	0.254645	F1SS01	Arp2/3 complex 34 kDa subunit OS=Sus scrofa OX=9823 GN=ARPC2 PE=1 SV=3	1.207	Up	0.000199163	ARPC2	34.32	11	3	3	3	1.138	1.163	1.133	0.941	0.934	0.971
Biological Process	GO:0051495	7	positive regulation of cytoskeleton organization	0.161756	F1SS01	Arp2/3 complex 34 kDa subunit OS=Sus scrofa OX=9823 GN=ARPC2 PE=1 SV=3	1.207	Up	0.000199163	ARPC2	34.32	11	3	3	3	1.138	1.163	1.133	0.941	0.934	0.971
Biological Process	GO:1902745	7	positive regulation of lamellipodium organization	0.153674	F1SS01	Arp2/3 complex 34 kDa subunit OS=Sus scrofa OX=9823 GN=ARPC2 PE=1 SV=3	1.207	Up	0.000199163	ARPC2	34.32	11	3	3	3	1.138	1.163	1.133	0.941	0.934	0.971
Cellular Component	GO:0101002	7	ficolin-1-rich granule	0.0568755	F1RXN8	ATPase H+ transporting accessory protein 2 OS=Sus scrofa OX=9823 GN=ATP6AP2 PE=1 SV=3	0.784	Down	0.0125018	ATP6AP2	34.659	9	2	2	2	0.804	0.953	0.941	1.145	1.116	1.179
Cellular Component	GO:0070821	4	tertiary granule membrane	0.0544426	F1RXN8	ATPase H+ transporting accessory protein 2 OS=Sus scrofa OX=9823 GN=ATP6AP2 PE=1 SV=3	0.784	Down	0.0125018	ATP6AP2	34.659	9	2	2	2	0.804	0.953	0.941	1.145	1.116	1.179
Cellular Component	GO:0101003	4	ficolin-1-rich granule membrane	0.024136	F1RXN8	ATPase H+ transporting accessory protein 2 OS=Sus scrofa OX=9823 GN=ATP6AP2 PE=1 SV=3	0.784	Down	0.0125018	ATP6AP2	34.659	9	2	2	2	0.804	0.953	0.941	1.145	1.116	1.179
Biological Process	GO:0010467	4	gene expression	0.016623	F1RXN8	ATPase H+ transporting accessory protein 2 OS=Sus scrofa OX=9823 GN=ATP6AP2 PE=1 SV=3	0.784	Down	0.0125018	ATP6AP2	34.659	9	2	2	2	0.804	0.953	0.941	1.145	1.116	1.179
Biological Process	GO:0030111	5	regulation of Wnt signaling pathway	0.252321	F1RXN8	ATPase H+ transporting accessory protein 2 OS=Sus scrofa OX=9823 GN=ATP6AP2 PE=1 SV=3	0.784	Down	0.0125018	ATP6AP2	34.659	9	2	2	2	0.804	0.953	0.941	1.145	1.116	1.179
Biological Process	GO:0030177	6	positive regulation of Wnt signaling pathway	0.186601	F1RXN8	ATPase H+ transporting accessory protein 2 OS=Sus scrofa OX=9823 GN=ATP6AP2 PE=1 SV=3	0.784	Down	0.0125018	ATP6AP2	34.659	9	2	2	2	0.804	0.953	0.941	1.145	1.116	1.179
Biological Process	GO:0042445	2	hormone metabolic process	0.309334	F1RXN8	ATPase H+ transporting accessory protein 2 OS=Sus scrofa OX=9823 GN=ATP6AP2 PE=1 SV=3	0.784	Down	0.0125018	ATP6AP2	34.659	9	2	2	2	0.804	0.953	0.941	1.145	1.116	1.179
Biological Process	GO:0021915	3	neural tube development	0.0828214	F1RXN8	ATPase H+ transporting accessory protein 2 OS=Sus scrofa OX=9823 GN=ATP6AP2 PE=1 SV=3	0.784	Down	0.0125018	ATP6AP2	34.659	9	2	2	2	0.804	0.953	0.941	1.145	1.116	1.179
Cellular Component	GO:0101002	7	ficolin-1-rich granule	0.0568755	F1SAT8	CD93 molecule OS=Sus scrofa OX=9823 GN=CD93 PE=1 SV=2	1.318	Up	0.03366	CD93	68.498	2.9	1	1	1	1.382	1.138	1.064	0.954	0.85	0.915
Cellular Component	GO:0070821	4	tertiary granule membrane	0.0544426	F1SAT8	CD93 molecule OS=Sus scrofa OX=9823 GN=CD93 PE=1 SV=2	1.318	Up	0.03366	CD93	68.498	2.9	1	1	1	1.382	1.138	1.064	0.954	0.85	0.915
Cellular Component	GO:0101003	4	ficolin-1-rich granule membrane	0.024136	F1SAT8	CD93 molecule OS=Sus scrofa OX=9823 GN=CD93 PE=1 SV=2	1.318	Up	0.03366	CD93	68.498	2.9	1	1	1	1.382	1.138	1.064	0.954	0.85	0.915
Molecular Function	GO:0001849	4	complement component C1q binding	0.123087	F1SAT8	CD93 molecule OS=Sus scrofa OX=9823 GN=CD93 PE=1 SV=2	1.318	Up	0.03366	CD93	68.498	2.9	1	1	1	1.382	1.138	1.064	0.954	0.85	0.915
Molecular Function	GO:0001846	3	opsonin binding	0.222053	F1SAT8	CD93 molecule OS=Sus scrofa OX=9823 GN=CD93 PE=1 SV=2	1.318	Up	0.03366	CD93	68.498	2.9	1	1	1	1.382	1.138	1.064	0.954	0.85	0.915
Cellular Component	GO:0030425	4	dendrite	0.137004	Q29594	Creatine kinase B-type OS=Sus scrofa OX=9823 GN=CKB PE=2 SV=2	0.832	Down	0.0034782	CKB	42.657	48.3	12	22	11	0.898	0.969	0.928	1.161	1.117	1.083
Cellular Component	GO:0097447	3	dendritic tree	0.137004	Q29594	Creatine kinase B-type OS=Sus scrofa OX=9823 GN=CKB PE=2 SV=2	0.832	Down	0.0034782	CKB	42.657	48.3	12	22	11	0.898	0.969	0.928	1.161	1.117	1.083
Cellular Component	GO:0005739	4	mitochondrion	0.0934224	Q29594	Creatine kinase B-type OS=Sus scrofa OX=9823 GN=CKB PE=2 SV=2	0.832	Down	0.0034782	CKB	42.657	48.3	12	22	11	0.898	0.969	0.928	1.161	1.117	1.083
Biological Process	GO:0030902	3	hindbrain development	0.35698	Q29594	Creatine kinase B-type OS=Sus scrofa OX=9823 GN=CKB PE=2 SV=2	0.832	Down	0.0034782	CKB	42.657	48.3	12	22	11	0.898	0.969	0.928	1.161	1.117	1.083
Biological Process	GO:1901605	4	alpha-amino acid metabolic process	0.000653917	Q29594	Creatine kinase B-type OS=Sus scrofa OX=9823 GN=CKB PE=2 SV=2	0.832	Down	0.0034782	CKB	42.657	48.3	12	22	11	0.898	0.969	0.928	1.161	1.117	1.083
Biological Process	GO:0006575	3	cellular modified amino acid metabolic process	0.0108727	Q29594	Creatine kinase B-type OS=Sus scrofa OX=9823 GN=CKB PE=2 SV=2	0.832	Down	0.0034782	CKB	42.657	48.3	12	22	11	0.898	0.969	0.928	1.161	1.117	1.083
Biological Process	GO:0021549	3	cerebellum development	0.254645	Q29594	Creatine kinase B-type OS=Sus scrofa OX=9823 GN=CKB PE=2 SV=2	0.832	Down	0.0034782	CKB	42.657	48.3	12	22	11	0.898	0.969	0.928	1.161	1.117	1.083
Biological Process	GO:0022037	3	metencephalon development	0.254645	Q29594	Creatine kinase B-type OS=Sus scrofa OX=9823 GN=CKB PE=2 SV=2	0.832	Down	0.0034782	CKB	42.657	48.3	12	22	11	0.898	0.969	0.928	1.161	1.117	1.083
Biological Process	GO:0006600	4	creatine metabolic process	0.0415846	Q29594	Creatine kinase B-type OS=Sus scrofa OX=9823 GN=CKB PE=2 SV=2	0.832	Down	0.0034782	CKB	42.657	48.3	12	22	11	0.898	0.969	0.928	1.161	1.117	1.083
Biological Process	GO:0017144	3	drug metabolic process	0.0513867	Q29594	Creatine kinase B-type OS=Sus scrofa OX=9823 GN=CKB PE=2 SV=2	0.832	Down	0.0034782	CKB	42.657	48.3	12	22	11	0.898	0.969	0.928	1.161	1.117	1.083
Biological Process	GO:0006520	3	cellular amino acid metabolic process	0.00625255	Q29594	Creatine kinase B-type OS=Sus scrofa OX=9823 GN=CKB PE=2 SV=2	0.832	Down	0.0034782	CKB	42.657	48.3	12	22	11	0.898	0.969	0.928	1.161	1.117	1.083
Biological Process	GO:0030199	4	collagen fibril organization	0.258908	A0A287BGV6	Collagen type XIV alpha 1 chain OS=Sus scrofa OX=9823 GN=COL14A1 PE=1 SV=1	0.808	Down	0.04866	COL14A1	190.57	30.8	44	87	44	0.884	0.867	0.957	1.197	0.97	1.183
Biological Process	GO:0010611	5	regulation of cardiac muscle hypertrophy	0.186601	A0A287BGV6	Collagen type XIV alpha 1 chain OS=Sus scrofa OX=9823 GN=COL14A1 PE=1 SV=1	0.808	Down	0.04866	COL14A1	190.57	30.8	44	87	44	0.884	0.867	0.957	1.197	0.97	1.183
Biological Process	GO:0097435	3	supramolecular fiber organization	0.0762637	A0A287BGV6	Collagen type XIV alpha 1 chain OS=Sus scrofa OX=9823 GN=COL14A1 PE=1 SV=1	0.808	Down	0.04866	COL14A1	190.57	30.8	44	87	44	0.884	0.867	0.957	1.197	0.97	1.183
Biological Process	GO:0014743	6	regulation of muscle hypertrophy	0.220394	A0A287BGV6	Collagen type XIV alpha 1 chain OS=Sus scrofa OX=9823 GN=COL14A1 PE=1 SV=1	0.808	Down	0.04866	COL14A1	190.57	30.8	44	87	44	0.884	0.867	0.957	1.197	0.97	1.183
Biological Process	GO:0051153	6	regulation of striated muscle cell differentiation	0.254645	A0A287BGV6	Collagen type XIV alpha 1 chain OS=Sus scrofa OX=9823 GN=COL14A1 PE=1 SV=1	0.808	Down	0.04866	COL14A1	190.57	30.8	44	87	44	0.884	0.867	0.957	1.197	0.97	1.183
Biological Process	GO:0048872	4	homeostasis of number of cells	0.106867	A0A287BGV6	Collagen type XIV alpha 1 chain OS=Sus scrofa OX=9823 GN=COL14A1 PE=1 SV=1	0.808	Down	0.04866	COL14A1	190.57	30.8	44	87	44	0.884	0.867	0.957	1.197	0.97	1.183
Biological Process	GO:0043502	4	regulation of muscle adaptation	0.220394	A0A287BGV6	Collagen type XIV alpha 1 chain OS=Sus scrofa OX=9823 GN=COL14A1 PE=1 SV=1	0.808	Down	0.04866	COL14A1	190.57	30.8	44	87	44	0.884	0.867	0.957	1.197	0.97	1.183
Biological Process	GO:0030199	4	collagen fibril organization	0.258908	A0A286ZTA8	Collagen alpha-2(V) chain precursor OS=Sus scrofa OX=9823 GN=COL5A2 PE=1 SV=1	0.818	Down	0.03614	COL5A2	136.25	4.7	5	5	5	0.906	0.923	0.955	1.25	1.01	1.145
Biological Process	GO:0048592	5	eye morphogenesis	0.35698	A0A286ZTA8	Collagen alpha-2(V) chain precursor OS=Sus scrofa OX=9823 GN=COL5A2 PE=1 SV=1	0.818	Down	0.03614	COL5A2	136.25	4.7	5	5	5	0.906	0.923	0.955	1.25	1.01	1.145
Biological Process	GO:0097435	3	supramolecular fiber organization	0.0762637	A0A286ZTA8	Collagen alpha-2(V) chain precursor OS=Sus scrofa OX=9823 GN=COL5A2 PE=1 SV=1	0.818	Down	0.03614	COL5A2	136.25	4.7	5	5	5	0.906	0.923	0.955	1.25	1.01	1.145
Biological Process	GO:0045596	5	negative regulation of cell differentiation	0.113706	A0A286ZTA8	Collagen alpha-2(V) chain precursor OS=Sus scrofa OX=9823 GN=COL5A2 PE=1 SV=1	0.818	Down	0.03614	COL5A2	136.25	4.7	5	5	5	0.906	0.923	0.955	1.25	1.01	1.145
Cellular Component	GO:0030425	4	dendrite	0.137004	A0A287AXW3	Catechol O-methyltransferase OS=Sus scrofa OX=9823 GN=COMT PE=1 SV=1	0.757	Down	0.012579	COMT	24.466	27.6	4	5	4	0.815	0.897	0.897	1.028	1.237	1.182
Cellular Component	GO:0044309	4	neuron spine	0.0857867	A0A287AXW3	Catechol O-methyltransferase OS=Sus scrofa OX=9823 GN=COMT PE=1 SV=1	0.757	Down	0.012579	COMT	24.466	27.6	4	5	4	0.815	0.897	0.897	1.028	1.237	1.182
Cellular Component	GO:0097447	3	dendritic tree	0.137004	A0A287AXW3	Catechol O-methyltransferase OS=Sus scrofa OX=9823 GN=COMT PE=1 SV=1	0.757	Down	0.012579	COMT	24.466	27.6	4	5	4	0.815	0.897	0.897	1.028	1.237	1.182
Cellular Component	GO:0043197	3	dendritic spine	0.0857867	A0A287AXW3	Catechol O-methyltransferase OS=Sus scrofa OX=9823 GN=COMT PE=1 SV=1	0.757	Down	0.012579	COMT	24.466	27.6	4	5	4	0.815	0.897	0.897	1.028	1.237	1.182
Biological Process	GO:0046498	4	S-adenosylhomocysteine metabolic process	0.00780945	A0A287AXW3	Catechol O-methyltransferase OS=Sus scrofa OX=9823 GN=COMT PE=1 SV=1	0.757	Down	0.012579	COMT	24.466	27.6	4	5	4	0.815	0.897	0.897	1.028	1.237	1.182
Biological Process	GO:0031644	5	regulation of neurological system process	0.254645	A0A287AXW3	Catechol O-methyltransferase OS=Sus scrofa OX=9823 GN=COMT PE=1 SV=1	0.757	Down	0.012579	COMT	24.466	27.6	4	5	4	0.815	0.897	0.897	1.028	1.237	1.182
Biological Process	GO:1901605	4	alpha-amino acid metabolic process	0.000653917	A0A287AXW3	Catechol O-methyltransferase OS=Sus scrofa OX=9823 GN=COMT PE=1 SV=1	0.757	Down	0.012579	COMT	24.466	27.6	4	5	4	0.815	0.897	0.897	1.028	1.237	1.182
Biological Process	GO:0031668	3	cellular response to extracellular stimulus	0.192785	A0A287AXW3	Catechol O-methyltransferase OS=Sus scrofa OX=9823 GN=COMT PE=1 SV=1	0.757	Down	0.012579	COMT	24.466	27.6	4	5	4	0.815	0.897	0.897	1.028	1.237	1.182
Biological Process	GO:0032259	2	methylation	0.0384296	A0A287AXW3	Catechol O-methyltransferase OS=Sus scrofa OX=9823 GN=COMT PE=1 SV=1	0.757	Down	0.012579	COMT	24.466	27.6	4	5	4	0.815	0.897	0.897	1.028	1.237	1.182
Biological Process	GO:0031669	4	cellular response to nutrient levels	0.106867	A0A287AXW3	Catechol O-methyltransferase OS=Sus scrofa OX=9823 GN=COMT PE=1 SV=1	0.757	Down	0.012579	COMT	24.466	27.6	4	5	4	0.815	0.897	0.897	1.028	1.237	1.182
Biological Process	GO:0006575	3	cellular modified amino acid metabolic process	0.0108727	A0A287AXW3	Catechol O-methyltransferase OS=Sus scrofa OX=9823 GN=COMT PE=1 SV=1	0.757	Down	0.012579	COMT	24.466	27.6	4	5	4	0.815	0.897	0.897	1.028	1.237	1.182
Biological Process	GO:1901657	3	glycosyl compound metabolic process	0.254645	A0A287AXW3	Catechol O-methyltransferase OS=Sus scrofa OX=9823 GN=COMT PE=1 SV=1	0.757	Down	0.012579	COMT	24.466	27.6	4	5	4	0.815	0.897	0.897	1.028	1.237	1.182
Biological Process	GO:0046500	3	S-adenosylmethionine metabolic process	0.0220662	A0A287AXW3	Catechol O-methyltransferase OS=Sus scrofa OX=9823 GN=COMT PE=1 SV=1	0.757	Down	0.012579	COMT	24.466	27.6	4	5	4	0.815	0.897	0.897	1.028	1.237	1.182
Biological Process	GO:0009116	4	nucleoside metabolic process	0.122095	A0A287AXW3	Catechol O-methyltransferase OS=Sus scrofa OX=9823 GN=COMT PE=1 SV=1	0.757	Down	0.012579	COMT	24.466	27.6	4	5	4	0.815	0.897	0.897	1.028	1.237	1.182
Biological Process	GO:0007612	4	learning	0.186601	A0A287AXW3	Catechol O-methyltransferase OS=Sus scrofa OX=9823 GN=COMT PE=1 SV=1	0.757	Down	0.012579	COMT	24.466	27.6	4	5	4	0.815	0.897	0.897	1.028	1.237	1.182
Biological Process	GO:0009267	4	cellular response to starvation	0.163297	A0A287AXW3	Catechol O-methyltransferase OS=Sus scrofa OX=9823 GN=COMT PE=1 SV=1	0.757	Down	0.012579	COMT	24.466	27.6	4	5	4	0.815	0.897	0.897	1.028	1.237	1.182
Biological Process	GO:0072521	4	purine-containing compound metabolic process	0.136177	A0A287AXW3	Catechol O-methyltransferase OS=Sus scrofa OX=9823 GN=COMT PE=1 SV=1	0.757	Down	0.012579	COMT	24.466	27.6	4	5	4	0.815	0.897	0.897	1.028	1.237	1.182
Biological Process	GO:0009119	5	ribonucleoside metabolic process	0.122095	A0A287AXW3	Catechol O-methyltransferase OS=Sus scrofa OX=9823 GN=COMT PE=1 SV=1	0.757	Down	0.012579	COMT	24.466	27.6	4	5	4	0.815	0.897	0.897	1.028	1.237	1.182
Biological Process	GO:0042278	5	purine nucleoside metabolic process	0.0924284	A0A287AXW3	Catechol O-methyltransferase OS=Sus scrofa OX=9823 GN=COMT PE=1 SV=1	0.757	Down	0.012579	COMT	24.466	27.6	4	5	4	0.815	0.897	0.897	1.028	1.237	1.182
Biological Process	GO:0017144	3	drug metabolic process	0.0513867	A0A287AXW3	Catechol O-methyltransferase OS=Sus scrofa OX=9823 GN=COMT PE=1 SV=1	0.757	Down	0.012579	COMT	24.466	27.6	4	5	4	0.815	0.897	0.897	1.028	1.237	1.182
Biological Process	GO:0034754	3	cellular hormone metabolic process	0.153674	A0A287AXW3	Catechol O-methyltransferase OS=Sus scrofa OX=9823 GN=COMT PE=1 SV=1	0.757	Down	0.012579	COMT	24.466	27.6	4	5	4	0.815	0.897	0.897	1.028	1.237	1.182
Biological Process	GO:0006520	3	cellular amino acid metabolic process	0.00625255	A0A287AXW3	Catechol O-methyltransferase OS=Sus scrofa OX=9823 GN=COMT PE=1 SV=1	0.757	Down	0.012579	COMT	24.466	27.6	4	5	4	0.815	0.897	0.897	1.028	1.237	1.182
Biological Process	GO:0051186	3	cofactor metabolic process	0.0354158	A0A287AXW3	Catechol O-methyltransferase OS=Sus scrofa OX=9823 GN=COMT PE=1 SV=1	0.757	Down	0.012579	COMT	24.466	27.6	4	5	4	0.815	0.897	0.897	1.028	1.237	1.182
Biological Process	GO:0008202	4	steroid metabolic process	0.0570599	A0A287AXW3	Catechol O-methyltransferase OS=Sus scrofa OX=9823 GN=COMT PE=1 SV=1	0.757	Down	0.012579	COMT	24.466	27.6	4	5	4	0.815	0.897	0.897	1.028	1.237	1.182
Biological Process	GO:0042445	2	hormone metabolic process	0.309334	A0A287AXW3	Catechol O-methyltransferase OS=Sus scrofa OX=9823 GN=COMT PE=1 SV=1	0.757	Down	0.012579	COMT	24.466	27.6	4	5	4	0.815	0.897	0.897	1.028	1.237	1.182
Biological Process	GO:0010565	5	regulation of cellular ketone metabolic process	0.0828214	A0A287AXW3	Catechol O-methyltransferase OS=Sus scrofa OX=9823 GN=COMT PE=1 SV=1	0.757	Down	0.012579	COMT	24.466	27.6	4	5	4	0.815	0.897	0.897	1.028	1.237	1.182
Biological Process	GO:0006790	3	sulfur compound metabolic process	0.038675	A0A287AXW3	Catechol O-methyltransferase OS=Sus scrofa OX=9823 GN=COMT PE=1 SV=1	0.757	Down	0.012579	COMT	24.466	27.6	4	5	4	0.815	0.897	0.897	1.028	1.237	1.182
Biological Process	GO:0007613	4	memory	0.289009	A0A287AXW3	Catechol O-methyltransferase OS=Sus scrofa OX=9823 GN=COMT PE=1 SV=1	0.757	Down	0.012579	COMT	24.466	27.6	4	5	4	0.815	0.897	0.897	1.028	1.237	1.182
Biological Process	GO:0046128	6	purine ribonucleoside metabolic process	0.0924284	A0A287AXW3	Catechol O-methyltransferase OS=Sus scrofa OX=9823 GN=COMT PE=1 SV=1	0.757	Down	0.012579	COMT	24.466	27.6	4	5	4	0.815	0.897	0.897	1.028	1.237	1.182
Cellular Component	GO:0030137	5	COPI-coated vesicle	0.126828	A0A287B4D8	Coatomer protein complex subunit beta 2 OS=Sus scrofa OX=9823 GN=COPB2 PE=1 SV=1	0.761	Down	0.0079433	COPB2	83.333	4.1	3	3	3	0.869	0.856	0.92	1.089	1.108	1.277
Cellular Component	GO:0030120	4	vesicle coat	0.298313	A0A287B4D8	Coatomer protein complex subunit beta 2 OS=Sus scrofa OX=9823 GN=COPB2 PE=1 SV=1	0.761	Down	0.0079433	COPB2	83.333	4.1	3	3	3	0.869	0.856	0.92	1.089	1.108	1.277
Cellular Component	GO:0030663	4	COPI-coated vesicle membrane	0.126828	A0A287B4D8	Coatomer protein complex subunit beta 2 OS=Sus scrofa OX=9823 GN=COPB2 PE=1 SV=1	0.761	Down	0.0079433	COPB2	83.333	4.1	3	3	3	0.869	0.856	0.92	1.089	1.108	1.277
Cellular Component	GO:0030126	4	COPI vesicle coat	0.126828	A0A287B4D8	Coatomer protein complex subunit beta 2 OS=Sus scrofa OX=9823 GN=COPB2 PE=1 SV=1	0.761	Down	0.0079433	COPB2	83.333	4.1	3	3	3	0.869	0.856	0.92	1.089	1.108	1.277
Molecular Function	GO:0005080	6	protein kinase C binding	0.325441	A0A287B4D8	Coatomer protein complex subunit beta 2 OS=Sus scrofa OX=9823 GN=COPB2 PE=1 SV=1	0.761	Down	0.0079433	COPB2	83.333	4.1	3	3	3	0.869	0.856	0.92	1.089	1.108	1.277
Biological Process	GO:0006891	6	intra-Golgi vesicle-mediated transport	0.186601	A0A287B4D8	Coatomer protein complex subunit beta 2 OS=Sus scrofa OX=9823 GN=COPB2 PE=1 SV=1	0.761	Down	0.0079433	COPB2	83.333	4.1	3	3	3	0.869	0.856	0.92	1.089	1.108	1.277
Biological Process	GO:0006890	6	retrograde vesicle-mediated transport, Golgi to ER	0.3232	A0A287B4D8	Coatomer protein complex subunit beta 2 OS=Sus scrofa OX=9823 GN=COPB2 PE=1 SV=1	0.761	Down	0.0079433	COPB2	83.333	4.1	3	3	3	0.869	0.856	0.92	1.089	1.108	1.277
Biological Process	GO:0043687	6	post-translational protein modification	0.0585062	K7GKN3	Ceruloplasmin precursor OS=Sus scrofa OX=9823 GN=CP PE=1 SV=2	1.524	Up	0.020118	CP	113.21	51.5	59	249	59	1.193	1.516	1.114	0.741	0.907	0.86
Biological Process	GO:0006879	9	cellular iron ion homeostasis	0.3232	K7GKN3	Ceruloplasmin precursor OS=Sus scrofa OX=9823 GN=CP PE=1 SV=2	1.524	Up	0.020118	CP	113.21	51.5	59	249	59	1.193	1.516	1.114	0.741	0.907	0.86
Biological Process	GO:0055072	9	iron ion homeostasis	0.35698	K7GKN3	Ceruloplasmin precursor OS=Sus scrofa OX=9823 GN=CP PE=1 SV=2	1.524	Up	0.020118	CP	113.21	51.5	59	249	59	1.193	1.516	1.114	0.741	0.907	0.86
Molecular Function	GO:0004180	6	carboxypeptidase activity	0.359385	F1RU03	Carboxypeptidase A6 OS=Sus scrofa OX=9823 GN=CPA6 PE=4 SV=2	0.618	Down	0.045196	CPA6	48.443	1.7	1	1	1	0.71	0.767	0.844	1.579	0.932	1.247
Molecular Function	GO:0008235	6	metalloexopeptidase activity	0.359385	F1RU03	Carboxypeptidase A6 OS=Sus scrofa OX=9823 GN=CPA6 PE=4 SV=2	0.618	Down	0.045196	CPA6	48.443	1.7	1	1	1	0.71	0.767	0.844	1.579	0.932	1.247
Molecular Function	GO:0004181	7	metallocarboxypeptidase activity	0.188043	F1RU03	Carboxypeptidase A6 OS=Sus scrofa OX=9823 GN=CPA6 PE=4 SV=2	0.618	Down	0.045196	CPA6	48.443	1.7	1	1	1	0.71	0.767	0.844	1.579	0.932	1.247
Molecular Function	GO:0003712	3	transcription cofactor activity	0.2866	F1S268	Cellular repressor of E1A stimulated genes 1 OS=Sus scrofa OX=9823 GN=CREG1 PE=1 SV=1	0.82	Down	0.036595	CREG1	24.218	15.8	3	10	3	1.003	0.873	0.867	1.208	1.04	1.099
Molecular Function	GO:0008134	3	transcription factor binding	0.126135	F1S268	Cellular repressor of E1A stimulated genes 1 OS=Sus scrofa OX=9823 GN=CREG1 PE=1 SV=1	0.82	Down	0.036595	CREG1	24.218	15.8	3	10	3	1.003	0.873	0.867	1.208	1.04	1.099
Cellular Component	GO:0099568	4	cytoplasmic region	0.0960086	F1S3P6	Connective tissue growth factor OS=Sus scrofa OX=9823 GN=CTGF PE=4 SV=1	0.765	Down	0.0160417	CTGF	37.934	72.8	28	75	28	0.78	0.881	0.955	1.215	1.105	1.098
Biological Process	GO:2000406	7	positive regulation of T cell migration	0.0653355	Q5S1S3	C-X-C motif chemokine OS=Sus scrofa OX=9823 GN=CXCL10 PE=2 SV=1	0.7	Down	0.0030403	CXCL10	11.646	8.7	1	1	1	0.784	0.918	0.818	1.256	1.134	1.208
Biological Process	GO:2000401	5	regulation of lymphocyte migration	0.153674	Q5S1S3	C-X-C motif chemokine OS=Sus scrofa OX=9823 GN=CXCL10 PE=2 SV=1	0.7	Down	0.0030403	CXCL10	11.646	8.7	1	1	1	0.784	0.918	0.818	1.256	1.134	1.208
Biological Process	GO:2000404	6	regulation of T cell migration	0.122095	Q5S1S3	C-X-C motif chemokine OS=Sus scrofa OX=9823 GN=CXCL10 PE=2 SV=1	0.7	Down	0.0030403	CXCL10	11.646	8.7	1	1	1	0.784	0.918	0.818	1.256	1.134	1.208
Biological Process	GO:0006935	3	chemotaxis	0.0527766	Q5S1S3	C-X-C motif chemokine OS=Sus scrofa OX=9823 GN=CXCL10 PE=2 SV=1	0.7	Down	0.0030403	CXCL10	11.646	8.7	1	1	1	0.784	0.918	0.818	1.256	1.134	1.208
Biological Process	GO:1905330	5	regulation of morphogenesis of an epithelium	0.254645	Q5S1S3	C-X-C motif chemokine OS=Sus scrofa OX=9823 GN=CXCL10 PE=2 SV=1	0.7	Down	0.0030403	CXCL10	11.646	8.7	1	1	1	0.784	0.918	0.818	1.256	1.134	1.208
Biological Process	GO:2000403	6	positive regulation of lymphocyte migration	0.0653355	Q5S1S3	C-X-C motif chemokine OS=Sus scrofa OX=9823 GN=CXCL10 PE=2 SV=1	0.7	Down	0.0030403	CXCL10	11.646	8.7	1	1	1	0.784	0.918	0.818	1.256	1.134	1.208
Biological Process	GO:0051153	6	regulation of striated muscle cell differentiation	0.254645	Q5S1S3	C-X-C motif chemokine OS=Sus scrofa OX=9823 GN=CXCL10 PE=2 SV=1	0.7	Down	0.0030403	CXCL10	11.646	8.7	1	1	1	0.784	0.918	0.818	1.256	1.134	1.208
Biological Process	GO:0033280	4	response to vitamin D	0.289009	Q5S1S3	C-X-C motif chemokine OS=Sus scrofa OX=9823 GN=CXCL10 PE=2 SV=1	0.7	Down	0.0030403	CXCL10	11.646	8.7	1	1	1	0.784	0.918	0.818	1.256	1.134	1.208
Biological Process	GO:0045596	5	negative regulation of cell differentiation	0.113706	Q5S1S3	C-X-C motif chemokine OS=Sus scrofa OX=9823 GN=CXCL10 PE=2 SV=1	0.7	Down	0.0030403	CXCL10	11.646	8.7	1	1	1	0.784	0.918	0.818	1.256	1.134	1.208
Biological Process	GO:0009891	5	positive regulation of biosynthetic process	0.0474174	Q5S1S3	C-X-C motif chemokine OS=Sus scrofa OX=9823 GN=CXCL10 PE=2 SV=1	0.7	Down	0.0030403	CXCL10	11.646	8.7	1	1	1	0.784	0.918	0.818	1.256	1.134	1.208
Biological Process	GO:0042330	2	taxis	0.0527766	Q5S1S3	C-X-C motif chemokine OS=Sus scrofa OX=9823 GN=CXCL10 PE=2 SV=1	0.7	Down	0.0030403	CXCL10	11.646	8.7	1	1	1	0.784	0.918	0.818	1.256	1.134	1.208
Molecular Function	GO:0016705	3	oxidoreductase activity, acting on paired donors, with incorporation or reduction of molecular oxygen	0.222053	Q7YRB2	5-beta-cholestane-3-alpha,7-alpha-diol 12-alpha-hydroxylase OS=Sus scrofa OX=9823 GN=CYP8B1 PE=2 SV=1	1.667	Up	0.0190368	CYP8B1	57.772	3.4	1	2	1	1.631	1.101	1.233	0.702	0.86	0.816
Biological Process	GO:1901362	4	organic cyclic compound biosynthetic process	0.0399362	Q7YRB2	5-beta-cholestane-3-alpha,7-alpha-diol 12-alpha-hydroxylase OS=Sus scrofa OX=9823 GN=CYP8B1 PE=2 SV=1	1.667	Up	0.0190368	CYP8B1	57.772	3.4	1	2	1	1.631	1.101	1.233	0.702	0.86	0.816
Biological Process	GO:0016125	4	sterol metabolic process	0.108251	Q7YRB2	5-beta-cholestane-3-alpha,7-alpha-diol 12-alpha-hydroxylase OS=Sus scrofa OX=9823 GN=CYP8B1 PE=2 SV=1	1.667	Up	0.0190368	CYP8B1	57.772	3.4	1	2	1	1.631	1.101	1.233	0.702	0.86	0.816
Biological Process	GO:0046394	5	carboxylic acid biosynthetic process	0.188697	Q7YRB2	5-beta-cholestane-3-alpha,7-alpha-diol 12-alpha-hydroxylase OS=Sus scrofa OX=9823 GN=CYP8B1 PE=2 SV=1	1.667	Up	0.0190368	CYP8B1	57.772	3.4	1	2	1	1.631	1.101	1.233	0.702	0.86	0.816
Biological Process	GO:0006694	5	steroid biosynthetic process	0.3232	Q7YRB2	5-beta-cholestane-3-alpha,7-alpha-diol 12-alpha-hydroxylase OS=Sus scrofa OX=9823 GN=CYP8B1 PE=2 SV=1	1.667	Up	0.0190368	CYP8B1	57.772	3.4	1	2	1	1.631	1.101	1.233	0.702	0.86	0.816
Cellular Component	GO:0005938	5	cell cortex	0.222525	A0A286ZUI3	Elongation factor 1-alpha 1 OS=Sus scrofa OX=9823 GN=EEF1A1 PE=1 SV=1	0.773	Down	0.0186595	EEF1A1	46.661	28.4	10	18	10	0.83	0.842	0.926	0.996	1.179	1.186
Cellular Component	GO:0005853	3	eukaryotic translation elongation factor 1 complex	0.00816907	A0A286ZUI3	Elongation factor 1-alpha 1 OS=Sus scrofa OX=9823 GN=EEF1A1 PE=1 SV=1	0.773	Down	0.0186595	EEF1A1	46.661	28.4	10	18	10	0.83	0.842	0.926	0.996	1.179	1.186
Molecular Function	GO:0008135	5	translation factor activity, RNA binding	0.00820937	A0A286ZUI3	Elongation factor 1-alpha 1 OS=Sus scrofa OX=9823 GN=EEF1A1 PE=1 SV=1	0.773	Down	0.0186595	EEF1A1	46.661	28.4	10	18	10	0.83	0.842	0.926	0.996	1.179	1.186
Molecular Function	GO:0019001	5	guanyl nucleotide binding	0.228593	A0A286ZUI3	Elongation factor 1-alpha 1 OS=Sus scrofa OX=9823 GN=EEF1A1 PE=1 SV=1	0.773	Down	0.0186595	EEF1A1	46.661	28.4	10	18	10	0.83	0.842	0.926	0.996	1.179	1.186
Molecular Function	GO:0001882	3	nucleoside binding	0.103701	A0A286ZUI3	Elongation factor 1-alpha 1 OS=Sus scrofa OX=9823 GN=EEF1A1 PE=1 SV=1	0.773	Down	0.0186595	EEF1A1	46.661	28.4	10	18	10	0.83	0.842	0.926	0.996	1.179	1.186
Molecular Function	GO:0003746	6	translation elongation factor activity	0.000689461	A0A286ZUI3	Elongation factor 1-alpha 1 OS=Sus scrofa OX=9823 GN=EEF1A1 PE=1 SV=1	0.773	Down	0.0186595	EEF1A1	46.661	28.4	10	18	10	0.83	0.842	0.926	0.996	1.179	1.186
Molecular Function	GO:0032549	4	ribonucleoside binding	0.211716	A0A286ZUI3	Elongation factor 1-alpha 1 OS=Sus scrofa OX=9823 GN=EEF1A1 PE=1 SV=1	0.773	Down	0.0186595	EEF1A1	46.661	28.4	10	18	10	0.83	0.842	0.926	0.996	1.179	1.186
Molecular Function	GO:0001883	4	purine nucleoside binding	0.211716	A0A286ZUI3	Elongation factor 1-alpha 1 OS=Sus scrofa OX=9823 GN=EEF1A1 PE=1 SV=1	0.773	Down	0.0186595	EEF1A1	46.661	28.4	10	18	10	0.83	0.842	0.926	0.996	1.179	1.186
Molecular Function	GO:0003723	4	RNA binding	0.068954	A0A286ZUI3	Elongation factor 1-alpha 1 OS=Sus scrofa OX=9823 GN=EEF1A1 PE=1 SV=1	0.773	Down	0.0186595	EEF1A1	46.661	28.4	10	18	10	0.83	0.842	0.926	0.996	1.179	1.186
Molecular Function	GO:0032550	5	purine ribonucleoside binding	0.211716	A0A286ZUI3	Elongation factor 1-alpha 1 OS=Sus scrofa OX=9823 GN=EEF1A1 PE=1 SV=1	0.773	Down	0.0186595	EEF1A1	46.661	28.4	10	18	10	0.83	0.842	0.926	0.996	1.179	1.186
Molecular Function	GO:0032561	5	guanyl ribonucleotide binding	0.228593	A0A286ZUI3	Elongation factor 1-alpha 1 OS=Sus scrofa OX=9823 GN=EEF1A1 PE=1 SV=1	0.773	Down	0.0186595	EEF1A1	46.661	28.4	10	18	10	0.83	0.842	0.926	0.996	1.179	1.186
Biological Process	GO:0006414	5	translational elongation	0.00254776	A0A286ZUI3	Elongation factor 1-alpha 1 OS=Sus scrofa OX=9823 GN=EEF1A1 PE=1 SV=1	0.773	Down	0.0186595	EEF1A1	46.661	28.4	10	18	10	0.83	0.842	0.926	0.996	1.179	1.186
Biological Process	GO:0010467	4	gene expression	0.016623	A0A286ZUI3	Elongation factor 1-alpha 1 OS=Sus scrofa OX=9823 GN=EEF1A1 PE=1 SV=1	0.773	Down	0.0186595	EEF1A1	46.661	28.4	10	18	10	0.83	0.842	0.926	0.996	1.179	1.186
Biological Process	GO:0044271	4	cellular nitrogen compound biosynthetic process	0.00679605	A0A286ZUI3	Elongation factor 1-alpha 1 OS=Sus scrofa OX=9823 GN=EEF1A1 PE=1 SV=1	0.773	Down	0.0186595	EEF1A1	46.661	28.4	10	18	10	0.83	0.842	0.926	0.996	1.179	1.186
Biological Process	GO:0043604	5	amide biosynthetic process	0.0430489	A0A286ZUI3	Elongation factor 1-alpha 1 OS=Sus scrofa OX=9823 GN=EEF1A1 PE=1 SV=1	0.773	Down	0.0186595	EEF1A1	46.661	28.4	10	18	10	0.83	0.842	0.926	0.996	1.179	1.186
Biological Process	GO:0070849	3	response to epidermal growth factor	0.153674	A0A286ZUI3	Elongation factor 1-alpha 1 OS=Sus scrofa OX=9823 GN=EEF1A1 PE=1 SV=1	0.773	Down	0.0186595	EEF1A1	46.661	28.4	10	18	10	0.83	0.842	0.926	0.996	1.179	1.186
Biological Process	GO:0071364	4	cellular response to epidermal growth factor stimulus	0.0924284	A0A286ZUI3	Elongation factor 1-alpha 1 OS=Sus scrofa OX=9823 GN=EEF1A1 PE=1 SV=1	0.773	Down	0.0186595	EEF1A1	46.661	28.4	10	18	10	0.83	0.842	0.926	0.996	1.179	1.186
Biological Process	GO:0006412	5	translation	0.0711449	A0A286ZUI3	Elongation factor 1-alpha 1 OS=Sus scrofa OX=9823 GN=EEF1A1 PE=1 SV=1	0.773	Down	0.0186595	EEF1A1	46.661	28.4	10	18	10	0.83	0.842	0.926	0.996	1.179	1.186
Biological Process	GO:0043043	5	peptide biosynthetic process	0.0789839	A0A286ZUI3	Elongation factor 1-alpha 1 OS=Sus scrofa OX=9823 GN=EEF1A1 PE=1 SV=1	0.773	Down	0.0186595	EEF1A1	46.661	28.4	10	18	10	0.83	0.842	0.926	0.996	1.179	1.186
Cellular Component	GO:0005853	3	eukaryotic translation elongation factor 1 complex	0.00816907	F1SHD6	Elongation factor 1-beta OS=Sus scrofa OX=9823 GN=EEF1B2 PE=1 SV=1	0.814	Down	0.042097	EEF1B2	24.804	15.6	3	5	2	1.002	0.867	0.911	1.092	1.059	1.266
Molecular Function	GO:0008135	5	translation factor activity, RNA binding	0.00820937	F1SHD6	Elongation factor 1-beta OS=Sus scrofa OX=9823 GN=EEF1B2 PE=1 SV=1	0.814	Down	0.042097	EEF1B2	24.804	15.6	3	5	2	1.002	0.867	0.911	1.092	1.059	1.266
Molecular Function	GO:0003746	6	translation elongation factor activity	0.000689461	F1SHD6	Elongation factor 1-beta OS=Sus scrofa OX=9823 GN=EEF1B2 PE=1 SV=1	0.814	Down	0.042097	EEF1B2	24.804	15.6	3	5	2	1.002	0.867	0.911	1.092	1.059	1.266
Molecular Function	GO:0003723	4	RNA binding	0.068954	F1SHD6	Elongation factor 1-beta OS=Sus scrofa OX=9823 GN=EEF1B2 PE=1 SV=1	0.814	Down	0.042097	EEF1B2	24.804	15.6	3	5	2	1.002	0.867	0.911	1.092	1.059	1.266
Biological Process	GO:0006414	5	translational elongation	0.00254776	F1SHD6	Elongation factor 1-beta OS=Sus scrofa OX=9823 GN=EEF1B2 PE=1 SV=1	0.814	Down	0.042097	EEF1B2	24.804	15.6	3	5	2	1.002	0.867	0.911	1.092	1.059	1.266
Biological Process	GO:0010467	4	gene expression	0.016623	F1SHD6	Elongation factor 1-beta OS=Sus scrofa OX=9823 GN=EEF1B2 PE=1 SV=1	0.814	Down	0.042097	EEF1B2	24.804	15.6	3	5	2	1.002	0.867	0.911	1.092	1.059	1.266
Biological Process	GO:0044271	4	cellular nitrogen compound biosynthetic process	0.00679605	F1SHD6	Elongation factor 1-beta OS=Sus scrofa OX=9823 GN=EEF1B2 PE=1 SV=1	0.814	Down	0.042097	EEF1B2	24.804	15.6	3	5	2	1.002	0.867	0.911	1.092	1.059	1.266
Biological Process	GO:0043604	5	amide biosynthetic process	0.0430489	F1SHD6	Elongation factor 1-beta OS=Sus scrofa OX=9823 GN=EEF1B2 PE=1 SV=1	0.814	Down	0.042097	EEF1B2	24.804	15.6	3	5	2	1.002	0.867	0.911	1.092	1.059	1.266
Biological Process	GO:0006412	5	translation	0.0711449	F1SHD6	Elongation factor 1-beta OS=Sus scrofa OX=9823 GN=EEF1B2 PE=1 SV=1	0.814	Down	0.042097	EEF1B2	24.804	15.6	3	5	2	1.002	0.867	0.911	1.092	1.059	1.266
Biological Process	GO:0043043	5	peptide biosynthetic process	0.0789839	F1SHD6	Elongation factor 1-beta OS=Sus scrofa OX=9823 GN=EEF1B2 PE=1 SV=1	0.814	Down	0.042097	EEF1B2	24.804	15.6	3	5	2	1.002	0.867	0.911	1.092	1.059	1.266
Molecular Function	GO:0008135	5	translation factor activity, RNA binding	0.00820937	F1RPW9	Elongation factor 1-gamma OS=Sus scrofa OX=9823 GN=EEF1G PE=4 SV=2	0.809	Down	0.0158011	EEF1G	48.458	19.8	8	12	8	0.874	0.912	0.942	1.23	1.089	1.052
Molecular Function	GO:0003746	6	translation elongation factor activity	0.000689461	F1RPW9	Elongation factor 1-gamma OS=Sus scrofa OX=9823 GN=EEF1G PE=4 SV=2	0.809	Down	0.0158011	EEF1G	48.458	19.8	8	12	8	0.874	0.912	0.942	1.23	1.089	1.052
Molecular Function	GO:0003723	4	RNA binding	0.068954	F1RPW9	Elongation factor 1-gamma OS=Sus scrofa OX=9823 GN=EEF1G PE=4 SV=2	0.809	Down	0.0158011	EEF1G	48.458	19.8	8	12	8	0.874	0.912	0.942	1.23	1.089	1.052
Biological Process	GO:0006414	5	translational elongation	0.00254776	F1RPW9	Elongation factor 1-gamma OS=Sus scrofa OX=9823 GN=EEF1G PE=4 SV=2	0.809	Down	0.0158011	EEF1G	48.458	19.8	8	12	8	0.874	0.912	0.942	1.23	1.089	1.052
Biological Process	GO:0006575	3	cellular modified amino acid metabolic process	0.0108727	F1RPW9	Elongation factor 1-gamma OS=Sus scrofa OX=9823 GN=EEF1G PE=4 SV=2	0.809	Down	0.0158011	EEF1G	48.458	19.8	8	12	8	0.874	0.912	0.942	1.23	1.089	1.052
Biological Process	GO:0010467	4	gene expression	0.016623	F1RPW9	Elongation factor 1-gamma OS=Sus scrofa OX=9823 GN=EEF1G PE=4 SV=2	0.809	Down	0.0158011	EEF1G	48.458	19.8	8	12	8	0.874	0.912	0.942	1.23	1.089	1.052
Biological Process	GO:0044271	4	cellular nitrogen compound biosynthetic process	0.00679605	F1RPW9	Elongation factor 1-gamma OS=Sus scrofa OX=9823 GN=EEF1G PE=4 SV=2	0.809	Down	0.0158011	EEF1G	48.458	19.8	8	12	8	0.874	0.912	0.942	1.23	1.089	1.052
Biological Process	GO:0043604	5	amide biosynthetic process	0.0430489	F1RPW9	Elongation factor 1-gamma OS=Sus scrofa OX=9823 GN=EEF1G PE=4 SV=2	0.809	Down	0.0158011	EEF1G	48.458	19.8	8	12	8	0.874	0.912	0.942	1.23	1.089	1.052
Biological Process	GO:0051186	3	cofactor metabolic process	0.0354158	F1RPW9	Elongation factor 1-gamma OS=Sus scrofa OX=9823 GN=EEF1G PE=4 SV=2	0.809	Down	0.0158011	EEF1G	48.458	19.8	8	12	8	0.874	0.912	0.942	1.23	1.089	1.052
Biological Process	GO:0006790	3	sulfur compound metabolic process	0.038675	F1RPW9	Elongation factor 1-gamma OS=Sus scrofa OX=9823 GN=EEF1G PE=4 SV=2	0.809	Down	0.0158011	EEF1G	48.458	19.8	8	12	8	0.874	0.912	0.942	1.23	1.089	1.052
Biological Process	GO:0006412	5	translation	0.0711449	F1RPW9	Elongation factor 1-gamma OS=Sus scrofa OX=9823 GN=EEF1G PE=4 SV=2	0.809	Down	0.0158011	EEF1G	48.458	19.8	8	12	8	0.874	0.912	0.942	1.23	1.089	1.052
Biological Process	GO:0043043	5	peptide biosynthetic process	0.0789839	F1RPW9	Elongation factor 1-gamma OS=Sus scrofa OX=9823 GN=EEF1G PE=4 SV=2	0.809	Down	0.0158011	EEF1G	48.458	19.8	8	12	8	0.874	0.912	0.942	1.23	1.089	1.052
Cellular Component	GO:0044441	2	ciliary part	0.219558	A0A287ARN4	EF-hand calcium binding domain 7 OS=Sus scrofa OX=9823 GN=EFCAB7 PE=4 SV=1	1.434	Up	0.047762	EFCAB7	67.958	3.4	1	1	1	1.115	1.11	1.473	0.947	0.912	0.719
Cellular Component	GO:0019898	2	extrinsic component of membrane	0.111045	A0A287ARN4	EF-hand calcium binding domain 7 OS=Sus scrofa OX=9823 GN=EFCAB7 PE=4 SV=1	1.434	Up	0.047762	EFCAB7	67.958	3.4	1	1	1	1.115	1.11	1.473	0.947	0.912	0.719
Biological Process	GO:1904377	5	positive regulation of protein localization to cell periphery	0.186601	A0A287ARN4	EF-hand calcium binding domain 7 OS=Sus scrofa OX=9823 GN=EFCAB7 PE=4 SV=1	1.434	Up	0.047762	EFCAB7	67.958	3.4	1	1	1	1.115	1.11	1.473	0.947	0.912	0.719
Biological Process	GO:0032388	5	positive regulation of intracellular transport	0.309334	A0A287ARN4	EF-hand calcium binding domain 7 OS=Sus scrofa OX=9823 GN=EFCAB7 PE=4 SV=1	1.434	Up	0.047762	EFCAB7	67.958	3.4	1	1	1	1.115	1.11	1.473	0.947	0.912	0.719
Biological Process	GO:0046822	6	regulation of nucleocytoplasmic transport	0.3232	A0A287ARN4	EF-hand calcium binding domain 7 OS=Sus scrofa OX=9823 GN=EFCAB7 PE=4 SV=1	1.434	Up	0.047762	EFCAB7	67.958	3.4	1	1	1	1.115	1.11	1.473	0.947	0.912	0.719
Biological Process	GO:1904591	6	positive regulation of protein import	0.153674	A0A287ARN4	EF-hand calcium binding domain 7 OS=Sus scrofa OX=9823 GN=EFCAB7 PE=4 SV=1	1.434	Up	0.047762	EFCAB7	67.958	3.4	1	1	1	1.115	1.11	1.473	0.947	0.912	0.719
Biological Process	GO:0032386	5	regulation of intracellular transport	0.136177	A0A287ARN4	EF-hand calcium binding domain 7 OS=Sus scrofa OX=9823 GN=EFCAB7 PE=4 SV=1	1.434	Up	0.047762	EFCAB7	67.958	3.4	1	1	1	1.115	1.11	1.473	0.947	0.912	0.719
Biological Process	GO:0033157	6	regulation of intracellular protein transport	0.234137	A0A287ARN4	EF-hand calcium binding domain 7 OS=Sus scrofa OX=9823 GN=EFCAB7 PE=4 SV=1	1.434	Up	0.047762	EFCAB7	67.958	3.4	1	1	1	1.115	1.11	1.473	0.947	0.912	0.719
Biological Process	GO:1900182	5	positive regulation of protein localization to nucleus	0.289009	A0A287ARN4	EF-hand calcium binding domain 7 OS=Sus scrofa OX=9823 GN=EFCAB7 PE=4 SV=1	1.434	Up	0.047762	EFCAB7	67.958	3.4	1	1	1	1.115	1.11	1.473	0.947	0.912	0.719
Biological Process	GO:1904589	6	regulation of protein import	0.254645	A0A287ARN4	EF-hand calcium binding domain 7 OS=Sus scrofa OX=9823 GN=EFCAB7 PE=4 SV=1	1.434	Up	0.047762	EFCAB7	67.958	3.4	1	1	1	1.115	1.11	1.473	0.947	0.912	0.719
Biological Process	GO:0042307	6	positive regulation of protein import into nucleus	0.153674	A0A287ARN4	EF-hand calcium binding domain 7 OS=Sus scrofa OX=9823 GN=EFCAB7 PE=4 SV=1	1.434	Up	0.047762	EFCAB7	67.958	3.4	1	1	1	1.115	1.11	1.473	0.947	0.912	0.719
Biological Process	GO:0046824	6	positive regulation of nucleocytoplasmic transport	0.186601	A0A287ARN4	EF-hand calcium binding domain 7 OS=Sus scrofa OX=9823 GN=EFCAB7 PE=4 SV=1	1.434	Up	0.047762	EFCAB7	67.958	3.4	1	1	1	1.115	1.11	1.473	0.947	0.912	0.719
Biological Process	GO:0090316	5	positive regulation of intracellular protein transport	0.220394	A0A287ARN4	EF-hand calcium binding domain 7 OS=Sus scrofa OX=9823 GN=EFCAB7 PE=4 SV=1	1.434	Up	0.047762	EFCAB7	67.958	3.4	1	1	1	1.115	1.11	1.473	0.947	0.912	0.719
Biological Process	GO:0009891	5	positive regulation of biosynthetic process	0.0474174	A0A287ARN4	EF-hand calcium binding domain 7 OS=Sus scrofa OX=9823 GN=EFCAB7 PE=4 SV=1	1.434	Up	0.047762	EFCAB7	67.958	3.4	1	1	1	1.115	1.11	1.473	0.947	0.912	0.719
Biological Process	GO:0042306	7	regulation of protein import into nucleus	0.220394	A0A287ARN4	EF-hand calcium binding domain 7 OS=Sus scrofa OX=9823 GN=EFCAB7 PE=4 SV=1	1.434	Up	0.047762	EFCAB7	67.958	3.4	1	1	1	1.115	1.11	1.473	0.947	0.912	0.719
Molecular Function	GO:0004713	6	protein tyrosine kinase activity	0.359385	A0A286ZJ45	EGF-containing fibulin-like extracellular matrix protein 1 precursor OS=Sus scrofa OX=9823 GN=EFEMP1 PE=1 SV=1	0.801	Down	0.0012175	EFEMP1	50.393	54.6	21	75	21	0.876	0.879	0.947	1.146	1.113	1.114
Molecular Function	GO:0005154	5	epidermal growth factor receptor binding	0.0931978	A0A286ZJ45	EGF-containing fibulin-like extracellular matrix protein 1 precursor OS=Sus scrofa OX=9823 GN=EFEMP1 PE=1 SV=1	0.801	Down	0.0012175	EFEMP1	50.393	54.6	21	75	21	0.876	0.879	0.947	1.146	1.113	1.114
Molecular Function	GO:0070851	4	growth factor receptor binding	0.359385	A0A286ZJ45	EGF-containing fibulin-like extracellular matrix protein 1 precursor OS=Sus scrofa OX=9823 GN=EFEMP1 PE=1 SV=1	0.801	Down	0.0012175	EFEMP1	50.393	54.6	21	75	21	0.876	0.879	0.947	1.146	1.113	1.114
Biological Process	GO:0010721	6	negative regulation of cell development	0.177006	A0A286ZJ45	EGF-containing fibulin-like extracellular matrix protein 1 precursor OS=Sus scrofa OX=9823 GN=EFEMP1 PE=1 SV=1	0.801	Down	0.0012175	EFEMP1	50.393	54.6	21	75	21	0.876	0.879	0.947	1.146	1.113	1.114
Biological Process	GO:0048592	5	eye morphogenesis	0.35698	A0A286ZJ45	EGF-containing fibulin-like extracellular matrix protein 1 precursor OS=Sus scrofa OX=9823 GN=EFEMP1 PE=1 SV=1	0.801	Down	0.0012175	EFEMP1	50.393	54.6	21	75	21	0.876	0.879	0.947	1.146	1.113	1.114
Biological Process	GO:0050768	6	negative regulation of neurogenesis	0.232259	A0A286ZJ45	EGF-containing fibulin-like extracellular matrix protein 1 precursor OS=Sus scrofa OX=9823 GN=EFEMP1 PE=1 SV=1	0.801	Down	0.0012175	EFEMP1	50.393	54.6	21	75	21	0.876	0.879	0.947	1.146	1.113	1.114
Biological Process	GO:0032330	5	regulation of chondrocyte differentiation	0.0415846	A0A286ZJ45	EGF-containing fibulin-like extracellular matrix protein 1 precursor OS=Sus scrofa OX=9823 GN=EFEMP1 PE=1 SV=1	0.801	Down	0.0012175	EFEMP1	50.393	54.6	21	75	21	0.876	0.879	0.947	1.146	1.113	1.114
Biological Process	GO:0061035	5	regulation of cartilage development	0.153674	A0A286ZJ45	EGF-containing fibulin-like extracellular matrix protein 1 precursor OS=Sus scrofa OX=9823 GN=EFEMP1 PE=1 SV=1	0.801	Down	0.0012175	EFEMP1	50.393	54.6	21	75	21	0.876	0.879	0.947	1.146	1.113	1.114
Biological Process	GO:0045596	5	negative regulation of cell differentiation	0.113706	A0A286ZJ45	EGF-containing fibulin-like extracellular matrix protein 1 precursor OS=Sus scrofa OX=9823 GN=EFEMP1 PE=1 SV=1	0.801	Down	0.0012175	EFEMP1	50.393	54.6	21	75	21	0.876	0.879	0.947	1.146	1.113	1.114
Molecular Function	GO:0016790	4	thiolester hydrolase activity	0.0419472	Q9GJT2	S-formylglutathione hydrolase OS=Sus scrofa OX=9823 GN=ESD PE=2 SV=1	0.755	Down	0.034443	ESD	31.481	9.6	2	2	2	0.799	0.853	0.976	1.183	1.278	1.019
Biological Process	GO:0006790	3	sulfur compound metabolic process	0.038675	Q9GJT2	S-formylglutathione hydrolase OS=Sus scrofa OX=9823 GN=ESD PE=2 SV=1	0.755	Down	0.034443	ESD	31.481	9.6	2	2	2	0.799	0.853	0.976	1.183	1.278	1.019
Molecular Function	GO:0008135	5	translation factor activity, RNA binding	0.00820937	F2Z505	Eukaryotic translation termination factor 1 OS=Sus scrofa OX=9823 GN=ETF1 PE=1 SV=1	0.731	Down	0.0193591	ETF1	49.03	8.9	3	3	3	0.978	0.821	0.785	1.168	1.283	1.082
Molecular Function	GO:0003723	4	RNA binding	0.068954	F2Z505	Eukaryotic translation termination factor 1 OS=Sus scrofa OX=9823 GN=ETF1 PE=1 SV=1	0.731	Down	0.0193591	ETF1	49.03	8.9	3	3	3	0.978	0.821	0.785	1.168	1.283	1.082
Biological Process	GO:0000184	8	nuclear-transcribed mRNA catabolic process, nonsense-mediated decay	0.0828214	F2Z505	Eukaryotic translation termination factor 1 OS=Sus scrofa OX=9823 GN=ETF1 PE=1 SV=1	0.731	Down	0.0193591	ETF1	49.03	8.9	3	3	3	0.978	0.821	0.785	1.168	1.283	1.082
Biological Process	GO:0016071	5	mRNA metabolic process	0.0342223	F2Z505	Eukaryotic translation termination factor 1 OS=Sus scrofa OX=9823 GN=ETF1 PE=1 SV=1	0.731	Down	0.0193591	ETF1	49.03	8.9	3	3	3	0.978	0.821	0.785	1.168	1.283	1.082
Biological Process	GO:0032259	2	methylation	0.0384296	F2Z505	Eukaryotic translation termination factor 1 OS=Sus scrofa OX=9823 GN=ETF1 PE=1 SV=1	0.731	Down	0.0193591	ETF1	49.03	8.9	3	3	3	0.978	0.821	0.785	1.168	1.283	1.082
Biological Process	GO:0010467	4	gene expression	0.016623	F2Z505	Eukaryotic translation termination factor 1 OS=Sus scrofa OX=9823 GN=ETF1 PE=1 SV=1	0.731	Down	0.0193591	ETF1	49.03	8.9	3	3	3	0.978	0.821	0.785	1.168	1.283	1.082
Biological Process	GO:0016070	4	RNA metabolic process	0.042704	F2Z505	Eukaryotic translation termination factor 1 OS=Sus scrofa OX=9823 GN=ETF1 PE=1 SV=1	0.731	Down	0.0193591	ETF1	49.03	8.9	3	3	3	0.978	0.821	0.785	1.168	1.283	1.082
Biological Process	GO:0090304	4	nucleic acid metabolic process	0.0649217	F2Z505	Eukaryotic translation termination factor 1 OS=Sus scrofa OX=9823 GN=ETF1 PE=1 SV=1	0.731	Down	0.0193591	ETF1	49.03	8.9	3	3	3	0.978	0.821	0.785	1.168	1.283	1.082
Biological Process	GO:0044265	4	cellular macromolecule catabolic process	0.0947307	F2Z505	Eukaryotic translation termination factor 1 OS=Sus scrofa OX=9823 GN=ETF1 PE=1 SV=1	0.731	Down	0.0193591	ETF1	49.03	8.9	3	3	3	0.978	0.821	0.785	1.168	1.283	1.082
Biological Process	GO:0044271	4	cellular nitrogen compound biosynthetic process	0.00679605	F2Z505	Eukaryotic translation termination factor 1 OS=Sus scrofa OX=9823 GN=ETF1 PE=1 SV=1	0.731	Down	0.0193591	ETF1	49.03	8.9	3	3	3	0.978	0.821	0.785	1.168	1.283	1.082
Biological Process	GO:0043604	5	amide biosynthetic process	0.0430489	F2Z505	Eukaryotic translation termination factor 1 OS=Sus scrofa OX=9823 GN=ETF1 PE=1 SV=1	0.731	Down	0.0193591	ETF1	49.03	8.9	3	3	3	0.978	0.821	0.785	1.168	1.283	1.082
Biological Process	GO:0043624	6	cellular protein complex disassembly	0.122095	F2Z505	Eukaryotic translation termination factor 1 OS=Sus scrofa OX=9823 GN=ETF1 PE=1 SV=1	0.731	Down	0.0193591	ETF1	49.03	8.9	3	3	3	0.978	0.821	0.785	1.168	1.283	1.082
Biological Process	GO:0006402	6	mRNA catabolic process	0.284018	F2Z505	Eukaryotic translation termination factor 1 OS=Sus scrofa OX=9823 GN=ETF1 PE=1 SV=1	0.731	Down	0.0193591	ETF1	49.03	8.9	3	3	3	0.978	0.821	0.785	1.168	1.283	1.082
Biological Process	GO:0006412	5	translation	0.0711449	F2Z505	Eukaryotic translation termination factor 1 OS=Sus scrofa OX=9823 GN=ETF1 PE=1 SV=1	0.731	Down	0.0193591	ETF1	49.03	8.9	3	3	3	0.978	0.821	0.785	1.168	1.283	1.082
Biological Process	GO:0032984	4	macromolecular complex disassembly	0.289009	F2Z505	Eukaryotic translation termination factor 1 OS=Sus scrofa OX=9823 GN=ETF1 PE=1 SV=1	0.731	Down	0.0193591	ETF1	49.03	8.9	3	3	3	0.978	0.821	0.785	1.168	1.283	1.082
Biological Process	GO:0043043	5	peptide biosynthetic process	0.0789839	F2Z505	Eukaryotic translation termination factor 1 OS=Sus scrofa OX=9823 GN=ETF1 PE=1 SV=1	0.731	Down	0.0193591	ETF1	49.03	8.9	3	3	3	0.978	0.821	0.785	1.168	1.283	1.082
Biological Process	GO:0006415	7	translational termination	0.0220662	F2Z505	Eukaryotic translation termination factor 1 OS=Sus scrofa OX=9823 GN=ETF1 PE=1 SV=1	0.731	Down	0.0193591	ETF1	49.03	8.9	3	3	3	0.978	0.821	0.785	1.168	1.283	1.082
Biological Process	GO:0000956	7	nuclear-transcribed mRNA catabolic process	0.209845	F2Z505	Eukaryotic translation termination factor 1 OS=Sus scrofa OX=9823 GN=ETF1 PE=1 SV=1	0.731	Down	0.0193591	ETF1	49.03	8.9	3	3	3	0.978	0.821	0.785	1.168	1.283	1.082
Cellular Component	GO:0016607	6	nuclear speck	0.367606	D2ST34	F-box and leucine-rich repeat protein 4 OS=Sus scrofa OX=9823 GN=FBXL4 PE=2 SV=1	0.415	Down	0.0002785	FBXL4	70.275	1.6	1	2	1	0.645	0.563	0.541	1.457	1.493	1.269
Cellular Component	GO:0000151	3	ubiquitin ligase complex	0.15942	D2ST34	F-box and leucine-rich repeat protein 4 OS=Sus scrofa OX=9823 GN=FBXL4 PE=2 SV=1	0.415	Down	0.0002785	FBXL4	70.275	1.6	1	2	1	0.645	0.563	0.541	1.457	1.493	1.269
Cellular Component	GO:0005739	4	mitochondrion	0.0934224	D2ST34	F-box and leucine-rich repeat protein 4 OS=Sus scrofa OX=9823 GN=FBXL4 PE=2 SV=1	0.415	Down	0.0002785	FBXL4	70.275	1.6	1	2	1	0.645	0.563	0.541	1.457	1.493	1.269
Cellular Component	GO:0031967	3	organelle envelope	0.0705173	D2ST34	F-box and leucine-rich repeat protein 4 OS=Sus scrofa OX=9823 GN=FBXL4 PE=2 SV=1	0.415	Down	0.0002785	FBXL4	70.275	1.6	1	2	1	0.645	0.563	0.541	1.457	1.493	1.269
Cellular Component	GO:0031975	2	envelope	0.0705173	D2ST34	F-box and leucine-rich repeat protein 4 OS=Sus scrofa OX=9823 GN=FBXL4 PE=2 SV=1	0.415	Down	0.0002785	FBXL4	70.275	1.6	1	2	1	0.645	0.563	0.541	1.457	1.493	1.269
Cellular Component	GO:0005740	4	mitochondrial envelope	0.295967	D2ST34	F-box and leucine-rich repeat protein 4 OS=Sus scrofa OX=9823 GN=FBXL4 PE=2 SV=1	0.415	Down	0.0002785	FBXL4	70.275	1.6	1	2	1	0.645	0.563	0.541	1.457	1.493	1.269
Cellular Component	GO:0031970	3	organelle envelope lumen	0.0961409	D2ST34	F-box and leucine-rich repeat protein 4 OS=Sus scrofa OX=9823 GN=FBXL4 PE=2 SV=1	0.415	Down	0.0002785	FBXL4	70.275	1.6	1	2	1	0.645	0.563	0.541	1.457	1.493	1.269
Molecular Function	GO:0019787	3	ubiquitin-like protein transferase activity	0.222053	D2ST34	F-box and leucine-rich repeat protein 4 OS=Sus scrofa OX=9823 GN=FBXL4 PE=2 SV=1	0.415	Down	0.0002785	FBXL4	70.275	1.6	1	2	1	0.645	0.563	0.541	1.457	1.493	1.269
Molecular Function	GO:0004842	4	ubiquitin-protein transferase activity	0.188043	D2ST34	F-box and leucine-rich repeat protein 4 OS=Sus scrofa OX=9823 GN=FBXL4 PE=2 SV=1	0.415	Down	0.0002785	FBXL4	70.275	1.6	1	2	1	0.645	0.563	0.541	1.457	1.493	1.269
Biological Process	GO:0043632	5	modification-dependent macromolecule catabolic process	0.0255691	D2ST34	F-box and leucine-rich repeat protein 4 OS=Sus scrofa OX=9823 GN=FBXL4 PE=2 SV=1	0.415	Down	0.0002785	FBXL4	70.275	1.6	1	2	1	0.645	0.563	0.541	1.457	1.493	1.269
Biological Process	GO:0044265	4	cellular macromolecule catabolic process	0.0947307	D2ST34	F-box and leucine-rich repeat protein 4 OS=Sus scrofa OX=9823 GN=FBXL4 PE=2 SV=1	0.415	Down	0.0002785	FBXL4	70.275	1.6	1	2	1	0.645	0.563	0.541	1.457	1.493	1.269
Biological Process	GO:0051603	5	proteolysis involved in cellular protein catabolic process	0.147209	D2ST34	F-box and leucine-rich repeat protein 4 OS=Sus scrofa OX=9823 GN=FBXL4 PE=2 SV=1	0.415	Down	0.0002785	FBXL4	70.275	1.6	1	2	1	0.645	0.563	0.541	1.457	1.493	1.269
Biological Process	GO:0043687	6	post-translational protein modification	0.0585062	D2ST34	F-box and leucine-rich repeat protein 4 OS=Sus scrofa OX=9823 GN=FBXL4 PE=2 SV=1	0.415	Down	0.0002785	FBXL4	70.275	1.6	1	2	1	0.645	0.563	0.541	1.457	1.493	1.269
Biological Process	GO:0006511	7	ubiquitin-dependent protein catabolic process	0.0218661	D2ST34	F-box and leucine-rich repeat protein 4 OS=Sus scrofa OX=9823 GN=FBXL4 PE=2 SV=1	0.415	Down	0.0002785	FBXL4	70.275	1.6	1	2	1	0.645	0.563	0.541	1.457	1.493	1.269
Biological Process	GO:0019941	6	modification-dependent protein catabolic process	0.0255691	D2ST34	F-box and leucine-rich repeat protein 4 OS=Sus scrofa OX=9823 GN=FBXL4 PE=2 SV=1	0.415	Down	0.0002785	FBXL4	70.275	1.6	1	2	1	0.645	0.563	0.541	1.457	1.493	1.269
Biological Process	GO:0044257	5	cellular protein catabolic process	0.115147	D2ST34	F-box and leucine-rich repeat protein 4 OS=Sus scrofa OX=9823 GN=FBXL4 PE=2 SV=1	0.415	Down	0.0002785	FBXL4	70.275	1.6	1	2	1	0.645	0.563	0.541	1.457	1.493	1.269
Biological Process	GO:0031644	5	regulation of neurological system process	0.254645	A0A287BQ34	Fibroblast growth factor-binding protein 3 precursor OS=Sus scrofa OX=9823 GN=FGFBP3 PE=4 SV=1	0.772	Down	0.020519	FGFBP3	27.549	19.1	3	5	3	0.77	0.936	0.892	1.2	1.112	1.052
Biological Process	GO:0030534	3	adult behavior	0.289009	A0A287BQ34	Fibroblast growth factor-binding protein 3 precursor OS=Sus scrofa OX=9823 GN=FGFBP3 PE=4 SV=1	0.772	Down	0.020519	FGFBP3	27.549	19.1	3	5	3	0.77	0.936	0.892	1.2	1.112	1.052
Molecular Function	GO:0003697	5	single-stranded DNA binding	0.154892	A0A287BMF7	Far upstream element binding protein 1 OS=Sus scrofa OX=9823 GN=FUBP1 PE=1 SV=1	0.725	Down	0.0183365	FUBP1	58.47	12.2	7	9	4	0.932	0.716	0.835	1.185	1.06	1.178
Molecular Function	GO:0003700	2	transcription factor activity, sequence-specific DNA binding	0.0468762	A0A287BMF7	Far upstream element binding protein 1 OS=Sus scrofa OX=9823 GN=FUBP1 PE=1 SV=1	0.725	Down	0.0183365	FUBP1	58.47	12.2	7	9	4	0.932	0.716	0.835	1.185	1.06	1.178
Molecular Function	GO:0001228	4	transcriptional activator activity, RNA polymerase II transcription regulatory region sequence-specific binding	0.0419472	A0A287BMF7	Far upstream element binding protein 1 OS=Sus scrofa OX=9823 GN=FUBP1 PE=1 SV=1	0.725	Down	0.0183365	FUBP1	58.47	12.2	7	9	4	0.932	0.716	0.835	1.185	1.06	1.178
Molecular Function	GO:0000981	3	RNA polymerase II transcription factor activity, sequence-specific DNA binding	0.0572422	A0A287BMF7	Far upstream element binding protein 1 OS=Sus scrofa OX=9823 GN=FUBP1 PE=1 SV=1	0.725	Down	0.0183365	FUBP1	58.47	12.2	7	9	4	0.932	0.716	0.835	1.185	1.06	1.178
Biological Process	GO:0018130	4	heterocycle biosynthetic process	0.0596958	A0A287BMF7	Far upstream element binding protein 1 OS=Sus scrofa OX=9823 GN=FUBP1 PE=1 SV=1	0.725	Down	0.0183365	FUBP1	58.47	12.2	7	9	4	0.932	0.716	0.835	1.185	1.06	1.178
Biological Process	GO:0051301	3	cell division	0.0371858	A0A287BMF7	Far upstream element binding protein 1 OS=Sus scrofa OX=9823 GN=FUBP1 PE=1 SV=1	0.725	Down	0.0183365	FUBP1	58.47	12.2	7	9	4	0.932	0.716	0.835	1.185	1.06	1.178
Biological Process	GO:0010467	4	gene expression	0.016623	A0A287BMF7	Far upstream element binding protein 1 OS=Sus scrofa OX=9823 GN=FUBP1 PE=1 SV=1	0.725	Down	0.0183365	FUBP1	58.47	12.2	7	9	4	0.932	0.716	0.835	1.185	1.06	1.178
Biological Process	GO:0032774	5	RNA biosynthetic process	0.0388214	A0A287BMF7	Far upstream element binding protein 1 OS=Sus scrofa OX=9823 GN=FUBP1 PE=1 SV=1	0.725	Down	0.0183365	FUBP1	58.47	12.2	7	9	4	0.932	0.716	0.835	1.185	1.06	1.178
Biological Process	GO:1901362	4	organic cyclic compound biosynthetic process	0.0399362	A0A287BMF7	Far upstream element binding protein 1 OS=Sus scrofa OX=9823 GN=FUBP1 PE=1 SV=1	0.725	Down	0.0183365	FUBP1	58.47	12.2	7	9	4	0.932	0.716	0.835	1.185	1.06	1.178
Biological Process	GO:0016070	4	RNA metabolic process	0.042704	A0A287BMF7	Far upstream element binding protein 1 OS=Sus scrofa OX=9823 GN=FUBP1 PE=1 SV=1	0.725	Down	0.0183365	FUBP1	58.47	12.2	7	9	4	0.932	0.716	0.835	1.185	1.06	1.178
Biological Process	GO:0090304	4	nucleic acid metabolic process	0.0649217	A0A287BMF7	Far upstream element binding protein 1 OS=Sus scrofa OX=9823 GN=FUBP1 PE=1 SV=1	0.725	Down	0.0183365	FUBP1	58.47	12.2	7	9	4	0.932	0.716	0.835	1.185	1.06	1.178
Biological Process	GO:0006351	5	transcription, DNA-templated	0.0388214	A0A287BMF7	Far upstream element binding protein 1 OS=Sus scrofa OX=9823 GN=FUBP1 PE=1 SV=1	0.725	Down	0.0183365	FUBP1	58.47	12.2	7	9	4	0.932	0.716	0.835	1.185	1.06	1.178
Biological Process	GO:0044271	4	cellular nitrogen compound biosynthetic process	0.00679605	A0A287BMF7	Far upstream element binding protein 1 OS=Sus scrofa OX=9823 GN=FUBP1 PE=1 SV=1	0.725	Down	0.0183365	FUBP1	58.47	12.2	7	9	4	0.932	0.716	0.835	1.185	1.06	1.178
Biological Process	GO:0097659	6	nucleic acid-templated transcription	0.0388214	A0A287BMF7	Far upstream element binding protein 1 OS=Sus scrofa OX=9823 GN=FUBP1 PE=1 SV=1	0.725	Down	0.0183365	FUBP1	58.47	12.2	7	9	4	0.932	0.716	0.835	1.185	1.06	1.178
Biological Process	GO:0034654	4	nucleobase-containing compound biosynthetic process	0.0902189	A0A287BMF7	Far upstream element binding protein 1 OS=Sus scrofa OX=9823 GN=FUBP1 PE=1 SV=1	0.725	Down	0.0183365	FUBP1	58.47	12.2	7	9	4	0.932	0.716	0.835	1.185	1.06	1.178
Biological Process	GO:0006366	6	transcription from RNA polymerase II promoter	0.0565104	A0A287BMF7	Far upstream element binding protein 1 OS=Sus scrofa OX=9823 GN=FUBP1 PE=1 SV=1	0.725	Down	0.0183365	FUBP1	58.47	12.2	7	9	4	0.932	0.716	0.835	1.185	1.06	1.178
Biological Process	GO:0019438	4	aromatic compound biosynthetic process	0.0596958	A0A287BMF7	Far upstream element binding protein 1 OS=Sus scrofa OX=9823 GN=FUBP1 PE=1 SV=1	0.725	Down	0.0183365	FUBP1	58.47	12.2	7	9	4	0.932	0.716	0.835	1.185	1.06	1.178
Biological Process	GO:0009891	5	positive regulation of biosynthetic process	0.0474174	A0A287BMF7	Far upstream element binding protein 1 OS=Sus scrofa OX=9823 GN=FUBP1 PE=1 SV=1	0.725	Down	0.0183365	FUBP1	58.47	12.2	7	9	4	0.932	0.716	0.835	1.185	1.06	1.178
Biological Process	GO:0006491	5	N-glycan processing	0.0653355	P79403	Neutral alpha-glucosidase AB OS=Sus scrofa OX=9823 GN=GANAB PE=1 SV=1	0.824	Down	0.0068156	GANAB	106.66	26.1	20	32	20	0.938	0.908	0.912	1.159	1.037	1.152
Cellular Component	GO:0030425	4	dendrite	0.137004	A0A287BFB8	Glutaredoxin-3 OS=Sus scrofa OX=9823 GN=GLRX3 PE=1 SV=1	0.609	Down	0.0174204	GLRX3	37.196	5.7	2	2	2	0.609	0.814	0.866	1.115	1.415	1.23
Cellular Component	GO:0031674	3	I band	0.367606	A0A287BFB8	Glutaredoxin-3 OS=Sus scrofa OX=9823 GN=GLRX3 PE=1 SV=1	0.609	Down	0.0174204	GLRX3	37.196	5.7	2	2	2	0.609	0.814	0.866	1.115	1.415	1.23
Cellular Component	GO:0030018	3	Z disc	0.367606	A0A287BFB8	Glutaredoxin-3 OS=Sus scrofa OX=9823 GN=GLRX3 PE=1 SV=1	0.609	Down	0.0174204	GLRX3	37.196	5.7	2	2	2	0.609	0.814	0.866	1.115	1.415	1.23
Cellular Component	GO:0097447	3	dendritic tree	0.137004	A0A287BFB8	Glutaredoxin-3 OS=Sus scrofa OX=9823 GN=GLRX3 PE=1 SV=1	0.609	Down	0.0174204	GLRX3	37.196	5.7	2	2	2	0.609	0.814	0.866	1.115	1.415	1.23
Molecular Function	GO:0005080	6	protein kinase C binding	0.325441	A0A287BFB8	Glutaredoxin-3 OS=Sus scrofa OX=9823 GN=GLRX3 PE=1 SV=1	0.609	Down	0.0174204	GLRX3	37.196	5.7	2	2	2	0.609	0.814	0.866	1.115	1.415	1.23
Biological Process	GO:0010467	4	gene expression	0.016623	A0A287BFB8	Glutaredoxin-3 OS=Sus scrofa OX=9823 GN=GLRX3 PE=1 SV=1	0.609	Down	0.0174204	GLRX3	37.196	5.7	2	2	2	0.609	0.814	0.866	1.115	1.415	1.23
Biological Process	GO:0010611	5	regulation of cardiac muscle hypertrophy	0.186601	A0A287BFB8	Glutaredoxin-3 OS=Sus scrofa OX=9823 GN=GLRX3 PE=1 SV=1	0.609	Down	0.0174204	GLRX3	37.196	5.7	2	2	2	0.609	0.814	0.866	1.115	1.415	1.23
Biological Process	GO:0051186	3	cofactor metabolic process	0.0354158	A0A287BFB8	Glutaredoxin-3 OS=Sus scrofa OX=9823 GN=GLRX3 PE=1 SV=1	0.609	Down	0.0174204	GLRX3	37.196	5.7	2	2	2	0.609	0.814	0.866	1.115	1.415	1.23
Biological Process	GO:0014743	6	regulation of muscle hypertrophy	0.220394	A0A287BFB8	Glutaredoxin-3 OS=Sus scrofa OX=9823 GN=GLRX3 PE=1 SV=1	0.609	Down	0.0174204	GLRX3	37.196	5.7	2	2	2	0.609	0.814	0.866	1.115	1.415	1.23
Biological Process	GO:0006790	3	sulfur compound metabolic process	0.038675	A0A287BFB8	Glutaredoxin-3 OS=Sus scrofa OX=9823 GN=GLRX3 PE=1 SV=1	0.609	Down	0.0174204	GLRX3	37.196	5.7	2	2	2	0.609	0.814	0.866	1.115	1.415	1.23
Biological Process	GO:0043502	4	regulation of muscle adaptation	0.220394	A0A287BFB8	Glutaredoxin-3 OS=Sus scrofa OX=9823 GN=GLRX3 PE=1 SV=1	0.609	Down	0.0174204	GLRX3	37.196	5.7	2	2	2	0.609	0.814	0.866	1.115	1.415	1.23
Molecular Function	GO:0070325	4	lipoprotein particle receptor binding	0.021552	Q29092	Endoplasmin OS=Sus scrofa OX=9823 GN=HSP90B1 PE=2 SV=3	0.739	Down	0.007215	HSP90B1	92.47	28	24	49	23	0.906	0.861	0.828	1.213	1.05	1.247
Molecular Function	GO:0050750	5	low-density lipoprotein particle receptor binding	0.102028	Q29092	Endoplasmin OS=Sus scrofa OX=9823 GN=HSP90B1 PE=2 SV=3	0.739	Down	0.007215	HSP90B1	92.47	28	24	49	23	0.906	0.861	0.828	1.213	1.05	1.247
Molecular Function	GO:0003723	4	RNA binding	0.068954	Q29092	Endoplasmin OS=Sus scrofa OX=9823 GN=HSP90B1 PE=2 SV=3	0.739	Down	0.007215	HSP90B1	92.47	28	24	49	23	0.906	0.861	0.828	1.213	1.05	1.247
Biological Process	GO:0035304	7	regulation of protein dephosphorylation	0.0462829	Q29092	Endoplasmin OS=Sus scrofa OX=9823 GN=HSP90B1 PE=2 SV=3	0.739	Down	0.007215	HSP90B1	92.47	28	24	49	23	0.906	0.861	0.828	1.213	1.05	1.247
Biological Process	GO:0031668	3	cellular response to extracellular stimulus	0.192785	Q29092	Endoplasmin OS=Sus scrofa OX=9823 GN=HSP90B1 PE=2 SV=3	0.739	Down	0.007215	HSP90B1	92.47	28	24	49	23	0.906	0.861	0.828	1.213	1.05	1.247
Biological Process	GO:0043632	5	modification-dependent macromolecule catabolic process	0.0255691	Q29092	Endoplasmin OS=Sus scrofa OX=9823 GN=HSP90B1 PE=2 SV=3	0.739	Down	0.007215	HSP90B1	92.47	28	24	49	23	0.906	0.861	0.828	1.213	1.05	1.247
Biological Process	GO:0031669	4	cellular response to nutrient levels	0.106867	Q29092	Endoplasmin OS=Sus scrofa OX=9823 GN=HSP90B1 PE=2 SV=3	0.739	Down	0.007215	HSP90B1	92.47	28	24	49	23	0.906	0.861	0.828	1.213	1.05	1.247
Biological Process	GO:0010921	5	regulation of phosphatase activity	0.100957	Q29092	Endoplasmin OS=Sus scrofa OX=9823 GN=HSP90B1 PE=2 SV=3	0.739	Down	0.007215	HSP90B1	92.47	28	24	49	23	0.906	0.861	0.828	1.213	1.05	1.247
Biological Process	GO:0036503	3	ERAD pathway	0.141357	Q29092	Endoplasmin OS=Sus scrofa OX=9823 GN=HSP90B1 PE=2 SV=3	0.739	Down	0.007215	HSP90B1	92.47	28	24	49	23	0.906	0.861	0.828	1.213	1.05	1.247
Biological Process	GO:0031670	4	cellular response to nutrient	0.3232	Q29092	Endoplasmin OS=Sus scrofa OX=9823 GN=HSP90B1 PE=2 SV=3	0.739	Down	0.007215	HSP90B1	92.47	28	24	49	23	0.906	0.861	0.828	1.213	1.05	1.247
Biological Process	GO:0044265	4	cellular macromolecule catabolic process	0.0947307	Q29092	Endoplasmin OS=Sus scrofa OX=9823 GN=HSP90B1 PE=2 SV=3	0.739	Down	0.007215	HSP90B1	92.47	28	24	49	23	0.906	0.861	0.828	1.213	1.05	1.247
Biological Process	GO:0061572	5	actin filament bundle organization	0.0371858	Q29092	Endoplasmin OS=Sus scrofa OX=9823 GN=HSP90B1 PE=2 SV=3	0.739	Down	0.007215	HSP90B1	92.47	28	24	49	23	0.906	0.861	0.828	1.213	1.05	1.247
Biological Process	GO:0070482	3	response to oxygen levels	0.13415	Q29092	Endoplasmin OS=Sus scrofa OX=9823 GN=HSP90B1 PE=2 SV=3	0.739	Down	0.007215	HSP90B1	92.47	28	24	49	23	0.906	0.861	0.828	1.213	1.05	1.247
Biological Process	GO:0051603	5	proteolysis involved in cellular protein catabolic process	0.147209	Q29092	Endoplasmin OS=Sus scrofa OX=9823 GN=HSP90B1 PE=2 SV=3	0.739	Down	0.007215	HSP90B1	92.47	28	24	49	23	0.906	0.861	0.828	1.213	1.05	1.247
Biological Process	GO:0010498	5	proteasomal protein catabolic process	0.0948516	Q29092	Endoplasmin OS=Sus scrofa OX=9823 GN=HSP90B1 PE=2 SV=3	0.739	Down	0.007215	HSP90B1	92.47	28	24	49	23	0.906	0.861	0.828	1.213	1.05	1.247
Biological Process	GO:0097435	3	supramolecular fiber organization	0.0762637	Q29092	Endoplasmin OS=Sus scrofa OX=9823 GN=HSP90B1 PE=2 SV=3	0.739	Down	0.007215	HSP90B1	92.47	28	24	49	23	0.906	0.861	0.828	1.213	1.05	1.247
Biological Process	GO:0043687	6	post-translational protein modification	0.0585062	Q29092	Endoplasmin OS=Sus scrofa OX=9823 GN=HSP90B1 PE=2 SV=3	0.739	Down	0.007215	HSP90B1	92.47	28	24	49	23	0.906	0.861	0.828	1.213	1.05	1.247
Biological Process	GO:0036293	4	response to decreased oxygen levels	0.0896288	Q29092	Endoplasmin OS=Sus scrofa OX=9823 GN=HSP90B1 PE=2 SV=3	0.739	Down	0.007215	HSP90B1	92.47	28	24	49	23	0.906	0.861	0.828	1.213	1.05	1.247
Biological Process	GO:0043666	6	regulation of phosphoprotein phosphatase activity	0.0182626	Q29092	Endoplasmin OS=Sus scrofa OX=9823 GN=HSP90B1 PE=2 SV=3	0.739	Down	0.007215	HSP90B1	92.47	28	24	49	23	0.906	0.861	0.828	1.213	1.05	1.247
Biological Process	GO:0001666	3	response to hypoxia	0.1707	Q29092	Endoplasmin OS=Sus scrofa OX=9823 GN=HSP90B1 PE=2 SV=3	0.739	Down	0.007215	HSP90B1	92.47	28	24	49	23	0.906	0.861	0.828	1.213	1.05	1.247
Biological Process	GO:0030433	4	ubiquitin-dependent ERAD pathway	0.100957	Q29092	Endoplasmin OS=Sus scrofa OX=9823 GN=HSP90B1 PE=2 SV=3	0.739	Down	0.007215	HSP90B1	92.47	28	24	49	23	0.906	0.861	0.828	1.213	1.05	1.247
Biological Process	GO:0006511	7	ubiquitin-dependent protein catabolic process	0.0218661	Q29092	Endoplasmin OS=Sus scrofa OX=9823 GN=HSP90B1 PE=2 SV=3	0.739	Down	0.007215	HSP90B1	92.47	28	24	49	23	0.906	0.861	0.828	1.213	1.05	1.247
Biological Process	GO:0007015	4	actin filament organization	0.0789839	Q29092	Endoplasmin OS=Sus scrofa OX=9823 GN=HSP90B1 PE=2 SV=3	0.739	Down	0.007215	HSP90B1	92.47	28	24	49	23	0.906	0.861	0.828	1.213	1.05	1.247
Biological Process	GO:0051017	4	actin filament bundle assembly	0.0371858	Q29092	Endoplasmin OS=Sus scrofa OX=9823 GN=HSP90B1 PE=2 SV=3	0.739	Down	0.007215	HSP90B1	92.47	28	24	49	23	0.906	0.861	0.828	1.213	1.05	1.247
Biological Process	GO:0019941	6	modification-dependent protein catabolic process	0.0255691	Q29092	Endoplasmin OS=Sus scrofa OX=9823 GN=HSP90B1 PE=2 SV=3	0.739	Down	0.007215	HSP90B1	92.47	28	24	49	23	0.906	0.861	0.828	1.213	1.05	1.247
Biological Process	GO:0035303	7	regulation of dephosphorylation	0.13999	Q29092	Endoplasmin OS=Sus scrofa OX=9823 GN=HSP90B1 PE=2 SV=3	0.739	Down	0.007215	HSP90B1	92.47	28	24	49	23	0.906	0.861	0.828	1.213	1.05	1.247
Biological Process	GO:0043161	6	proteasome-mediated ubiquitin-dependent protein catabolic process	0.0633231	Q29092	Endoplasmin OS=Sus scrofa OX=9823 GN=HSP90B1 PE=2 SV=3	0.739	Down	0.007215	HSP90B1	92.47	28	24	49	23	0.906	0.861	0.828	1.213	1.05	1.247
Biological Process	GO:0044257	5	cellular protein catabolic process	0.115147	Q29092	Endoplasmin OS=Sus scrofa OX=9823 GN=HSP90B1 PE=2 SV=3	0.739	Down	0.007215	HSP90B1	92.47	28	24	49	23	0.906	0.861	0.828	1.213	1.05	1.247
Biological Process	GO:0006953	6	acute-phase response	0.120522	F1SH92	Inter-alpha-trypsin inhibitor heavy chain H4 OS=Sus scrofa OX=9823 GN=ITIH4 PE=1 SV=3	1.622	Up	0.0145159	ITIH4	100.36	47.7	46	172	1	1.419	1.462	1.075	0.72	0.888	0.831
Cellular Component	GO:0042571	2	immunoglobulin complex, circulating	0.228049	A0A287BJL0	Joining chain of multimeric IgA and IgM OS=Sus scrofa OX=9823 GN=JCHAIN PE=1 SV=1	1.288	Up	0.038982	JCHAIN	18.001	39.9	7	53	7	1.329	1.062	1.098	0.85	0.983	0.875
Cellular Component	GO:0019814	3	immunoglobulin complex	0.263162	A0A287BJL0	Joining chain of multimeric IgA and IgM OS=Sus scrofa OX=9823 GN=JCHAIN PE=1 SV=1	1.288	Up	0.038982	JCHAIN	18.001	39.9	7	53	7	1.329	1.062	1.098	0.85	0.983	0.875
Molecular Function	GO:0003823	2	antigen binding	0.188015	A0A287BJL0	Joining chain of multimeric IgA and IgM OS=Sus scrofa OX=9823 GN=JCHAIN PE=1 SV=1	1.288	Up	0.038982	JCHAIN	18.001	39.9	7	53	7	1.329	1.062	1.098	0.85	0.983	0.875
Biological Process	GO:0019731	4	antibacterial humoral response	0.289009	A0A287BJL0	Joining chain of multimeric IgA and IgM OS=Sus scrofa OX=9823 GN=JCHAIN PE=1 SV=1	1.288	Up	0.038982	JCHAIN	18.001	39.9	7	53	7	1.329	1.062	1.098	0.85	0.983	0.875
Biological Process	GO:0031334	5	positive regulation of protein complex assembly	0.136177	A0A287BJL0	Joining chain of multimeric IgA and IgM OS=Sus scrofa OX=9823 GN=JCHAIN PE=1 SV=1	1.288	Up	0.038982	JCHAIN	18.001	39.9	7	53	7	1.329	1.062	1.098	0.85	0.983	0.875
Biological Process	GO:0044089	4	positive regulation of cellular component biogenesis	0.0896524	A0A287BJL0	Joining chain of multimeric IgA and IgM OS=Sus scrofa OX=9823 GN=JCHAIN PE=1 SV=1	1.288	Up	0.038982	JCHAIN	18.001	39.9	7	53	7	1.329	1.062	1.098	0.85	0.983	0.875
Biological Process	GO:0060263	4	regulation of respiratory burst	0.0924284	A0A287BJL0	Joining chain of multimeric IgA and IgM OS=Sus scrofa OX=9823 GN=JCHAIN PE=1 SV=1	1.288	Up	0.038982	JCHAIN	18.001	39.9	7	53	7	1.329	1.062	1.098	0.85	0.983	0.875
Cellular Component	GO:0000922	4	spindle pole	0.0407444	I3LEM5	Katanin p60 ATPase-containing subunit A-like 2 OS=Sus scrofa OX=9823 GN=KATNAL2 PE=3 SV=2	0.802	Down	0.046301	KATNAL2	60.675	2.2	1	1	1	0.838	0.991	0.911	1.124	1.028	1.263
Cellular Component	GO:0005819	4	spindle	0.0726188	I3LEM5	Katanin p60 ATPase-containing subunit A-like 2 OS=Sus scrofa OX=9823 GN=KATNAL2 PE=3 SV=2	0.802	Down	0.046301	KATNAL2	60.675	2.2	1	1	1	0.838	0.991	0.911	1.124	1.028	1.263
Cellular Component	GO:0005875	3	microtubule associated complex	0.228049	A0A287APF7	Kinesin-like protein OS=Sus scrofa OX=9823 GN=KIFC1 PE=3 SV=1	1.426	Up	0.0036602	KIFC1	60.384	2.4	1	3	1	1.259	1.321	1.143	0.828	0.94	0.843
Cellular Component	GO:0031616	5	spindle pole centrosome	0.0230489	A0A287APF7	Kinesin-like protein OS=Sus scrofa OX=9823 GN=KIFC1 PE=3 SV=1	1.426	Up	0.0036602	KIFC1	60.384	2.4	1	3	1	1.259	1.321	1.143	0.828	0.94	0.843
Cellular Component	GO:0005813	4	centrosome	0.185253	A0A287APF7	Kinesin-like protein OS=Sus scrofa OX=9823 GN=KIFC1 PE=3 SV=1	1.426	Up	0.0036602	KIFC1	60.384	2.4	1	3	1	1.259	1.321	1.143	0.828	0.94	0.843
Cellular Component	GO:0000922	4	spindle pole	0.0407444	A0A287APF7	Kinesin-like protein OS=Sus scrofa OX=9823 GN=KIFC1 PE=3 SV=1	1.426	Up	0.0036602	KIFC1	60.384	2.4	1	3	1	1.259	1.321	1.143	0.828	0.94	0.843
Cellular Component	GO:0072686	5	mitotic spindle	0.02905	A0A287APF7	Kinesin-like protein OS=Sus scrofa OX=9823 GN=KIFC1 PE=3 SV=1	1.426	Up	0.0036602	KIFC1	60.384	2.4	1	3	1	1.259	1.321	1.143	0.828	0.94	0.843
Cellular Component	GO:0005815	4	microtubule organizing center	0.222525	A0A287APF7	Kinesin-like protein OS=Sus scrofa OX=9823 GN=KIFC1 PE=3 SV=1	1.426	Up	0.0036602	KIFC1	60.384	2.4	1	3	1	1.259	1.321	1.143	0.828	0.94	0.843
Cellular Component	GO:0005819	4	spindle	0.0726188	A0A287APF7	Kinesin-like protein OS=Sus scrofa OX=9823 GN=KIFC1 PE=3 SV=1	1.426	Up	0.0036602	KIFC1	60.384	2.4	1	3	1	1.259	1.321	1.143	0.828	0.94	0.843
Molecular Function	GO:0042623	8	ATPase activity, coupled	0.195734	A0A287APF7	Kinesin-like protein OS=Sus scrofa OX=9823 GN=KIFC1 PE=3 SV=1	1.426	Up	0.0036602	KIFC1	60.384	2.4	1	3	1	1.259	1.321	1.143	0.828	0.94	0.843
Biological Process	GO:0030705	4	cytoskeleton-dependent intracellular transport	0.011865	A0A287APF7	Kinesin-like protein OS=Sus scrofa OX=9823 GN=KIFC1 PE=3 SV=1	1.426	Up	0.0036602	KIFC1	60.384	2.4	1	3	1	1.259	1.321	1.143	0.828	0.94	0.843
Biological Process	GO:0000280	5	nuclear division	0.163297	A0A287APF7	Kinesin-like protein OS=Sus scrofa OX=9823 GN=KIFC1 PE=3 SV=1	1.426	Up	0.0036602	KIFC1	60.384	2.4	1	3	1	1.259	1.321	1.143	0.828	0.94	0.843
Biological Process	GO:0000278	4	mitotic cell cycle	0.087311	A0A287APF7	Kinesin-like protein OS=Sus scrofa OX=9823 GN=KIFC1 PE=3 SV=1	1.426	Up	0.0036602	KIFC1	60.384	2.4	1	3	1	1.259	1.321	1.143	0.828	0.94	0.843
Biological Process	GO:0032886	4	regulation of microtubule-based process	0.258908	A0A287APF7	Kinesin-like protein OS=Sus scrofa OX=9823 GN=KIFC1 PE=3 SV=1	1.426	Up	0.0036602	KIFC1	60.384	2.4	1	3	1	1.259	1.321	1.143	0.828	0.94	0.843
Biological Process	GO:0048285	4	organelle fission	0.163297	A0A287APF7	Kinesin-like protein OS=Sus scrofa OX=9823 GN=KIFC1 PE=3 SV=1	1.426	Up	0.0036602	KIFC1	60.384	2.4	1	3	1	1.259	1.321	1.143	0.828	0.94	0.843
Biological Process	GO:0000070	4	mitotic sister chromatid segregation	0.122095	A0A287APF7	Kinesin-like protein OS=Sus scrofa OX=9823 GN=KIFC1 PE=3 SV=1	1.426	Up	0.0036602	KIFC1	60.384	2.4	1	3	1	1.259	1.321	1.143	0.828	0.94	0.843
Biological Process	GO:0007018	3	microtubule-based movement	0.35698	A0A287APF7	Kinesin-like protein OS=Sus scrofa OX=9823 GN=KIFC1 PE=3 SV=1	1.426	Up	0.0036602	KIFC1	60.384	2.4	1	3	1	1.259	1.321	1.143	0.828	0.94	0.843
Biological Process	GO:0051225	4	spindle assembly	0.011865	A0A287APF7	Kinesin-like protein OS=Sus scrofa OX=9823 GN=KIFC1 PE=3 SV=1	1.426	Up	0.0036602	KIFC1	60.384	2.4	1	3	1	1.259	1.321	1.143	0.828	0.94	0.843
Biological Process	GO:0099518	5	vesicle cytoskeletal trafficking	0.0653355	A0A287APF7	Kinesin-like protein OS=Sus scrofa OX=9823 GN=KIFC1 PE=3 SV=1	1.426	Up	0.0036602	KIFC1	60.384	2.4	1	3	1	1.259	1.321	1.143	0.828	0.94	0.843
Biological Process	GO:0051276	4	chromosome organization	0.102161	A0A287APF7	Kinesin-like protein OS=Sus scrofa OX=9823 GN=KIFC1 PE=3 SV=1	1.426	Up	0.0036602	KIFC1	60.384	2.4	1	3	1	1.259	1.321	1.143	0.828	0.94	0.843
Biological Process	GO:0010564	5	regulation of cell cycle process	0.13609	A0A287APF7	Kinesin-like protein OS=Sus scrofa OX=9823 GN=KIFC1 PE=3 SV=1	1.426	Up	0.0036602	KIFC1	60.384	2.4	1	3	1	1.259	1.321	1.143	0.828	0.94	0.843
Biological Process	GO:0007051	3	spindle organization	0.0168089	A0A287APF7	Kinesin-like protein OS=Sus scrofa OX=9823 GN=KIFC1 PE=3 SV=1	1.426	Up	0.0036602	KIFC1	60.384	2.4	1	3	1	1.259	1.321	1.143	0.828	0.94	0.843
Biological Process	GO:1903047	3	mitotic cell cycle process	0.0569305	A0A287APF7	Kinesin-like protein OS=Sus scrofa OX=9823 GN=KIFC1 PE=3 SV=1	1.426	Up	0.0036602	KIFC1	60.384	2.4	1	3	1	1.259	1.321	1.143	0.828	0.94	0.843
Biological Process	GO:0099111	4	microtubule-based transport	0.186601	A0A287APF7	Kinesin-like protein OS=Sus scrofa OX=9823 GN=KIFC1 PE=3 SV=1	1.426	Up	0.0036602	KIFC1	60.384	2.4	1	3	1	1.259	1.321	1.143	0.828	0.94	0.843
Biological Process	GO:0007052	4	mitotic spindle organization	0.186601	A0A287APF7	Kinesin-like protein OS=Sus scrofa OX=9823 GN=KIFC1 PE=3 SV=1	1.426	Up	0.0036602	KIFC1	60.384	2.4	1	3	1	1.259	1.321	1.143	0.828	0.94	0.843
Biological Process	GO:0007059	3	chromosome segregation	0.35698	A0A287APF7	Kinesin-like protein OS=Sus scrofa OX=9823 GN=KIFC1 PE=3 SV=1	1.426	Up	0.0036602	KIFC1	60.384	2.4	1	3	1	1.259	1.321	1.143	0.828	0.94	0.843
Biological Process	GO:0098813	3	nuclear chromosome segregation	0.289009	A0A287APF7	Kinesin-like protein OS=Sus scrofa OX=9823 GN=KIFC1 PE=3 SV=1	1.426	Up	0.0036602	KIFC1	60.384	2.4	1	3	1	1.259	1.321	1.143	0.828	0.94	0.843
Biological Process	GO:0000819	4	sister chromatid segregation	0.122095	A0A287APF7	Kinesin-like protein OS=Sus scrofa OX=9823 GN=KIFC1 PE=3 SV=1	1.426	Up	0.0036602	KIFC1	60.384	2.4	1	3	1	1.259	1.321	1.143	0.828	0.94	0.843
Biological Process	GO:0000226	3	microtubule cytoskeleton organization	0.106867	A0A287APF7	Kinesin-like protein OS=Sus scrofa OX=9823 GN=KIFC1 PE=3 SV=1	1.426	Up	0.0036602	KIFC1	60.384	2.4	1	3	1	1.259	1.321	1.143	0.828	0.94	0.843
Biological Process	GO:0090307	5	mitotic spindle assembly	0.0653355	A0A287APF7	Kinesin-like protein OS=Sus scrofa OX=9823 GN=KIFC1 PE=3 SV=1	1.426	Up	0.0036602	KIFC1	60.384	2.4	1	3	1	1.259	1.321	1.143	0.828	0.94	0.843
Biological Process	GO:1902850	4	microtubule cytoskeleton organization involved in mitosis	0.066266	A0A287APF7	Kinesin-like protein OS=Sus scrofa OX=9823 GN=KIFC1 PE=3 SV=1	1.426	Up	0.0036602	KIFC1	60.384	2.4	1	3	1	1.259	1.321	1.143	0.828	0.94	0.843
Biological Process	GO:0007017	2	microtubule-based process	0.112945	A0A287APF7	Kinesin-like protein OS=Sus scrofa OX=9823 GN=KIFC1 PE=3 SV=1	1.426	Up	0.0036602	KIFC1	60.384	2.4	1	3	1	1.259	1.321	1.143	0.828	0.94	0.843
Biological Process	GO:0010970	5	transport along microtubule	0.186601	A0A287APF7	Kinesin-like protein OS=Sus scrofa OX=9823 GN=KIFC1 PE=3 SV=1	1.426	Up	0.0036602	KIFC1	60.384	2.4	1	3	1	1.259	1.321	1.143	0.828	0.94	0.843
Biological Process	GO:0070507	5	regulation of microtubule cytoskeleton organization	0.234137	A0A287APF7	Kinesin-like protein OS=Sus scrofa OX=9823 GN=KIFC1 PE=3 SV=1	1.426	Up	0.0036602	KIFC1	60.384	2.4	1	3	1	1.259	1.321	1.143	0.828	0.94	0.843
Biological Process	GO:0044782	4	cilium organization	0.19351	A0A287AEH1	Laminin subunit alpha 5 OS=Sus scrofa OX=9823 GN=LAMA5 PE=4 SV=1	1.767	Up	0.038401	LAMA5	395.66	2.1	6	12	6	1.274	1.67	1.216	0.554	0.843	0.957
Biological Process	GO:0016331	4	morphogenesis of embryonic epithelium	0.186601	A0A287AEH1	Laminin subunit alpha 5 OS=Sus scrofa OX=9823 GN=LAMA5 PE=4 SV=1	1.767	Up	0.038401	LAMA5	395.66	2.1	6	12	6	1.274	1.67	1.216	0.554	0.843	0.957
Biological Process	GO:0060562	4	epithelial tube morphogenesis	0.19351	A0A287AEH1	Laminin subunit alpha 5 OS=Sus scrofa OX=9823 GN=LAMA5 PE=4 SV=1	1.767	Up	0.038401	LAMA5	395.66	2.1	6	12	6	1.274	1.67	1.216	0.554	0.843	0.957
Biological Process	GO:0007229	4	integrin-mediated signaling pathway	0.309334	A0A287AEH1	Laminin subunit alpha 5 OS=Sus scrofa OX=9823 GN=LAMA5 PE=4 SV=1	1.767	Up	0.038401	LAMA5	395.66	2.1	6	12	6	1.274	1.67	1.216	0.554	0.843	0.957
Biological Process	GO:0003158	5	endothelium development	0.3232	A0A287AEH1	Laminin subunit alpha 5 OS=Sus scrofa OX=9823 GN=LAMA5 PE=4 SV=1	1.767	Up	0.038401	LAMA5	395.66	2.1	6	12	6	1.274	1.67	1.216	0.554	0.843	0.957
Biological Process	GO:0048762	5	mesenchymal cell differentiation	0.3232	A0A287AEH1	Laminin subunit alpha 5 OS=Sus scrofa OX=9823 GN=LAMA5 PE=4 SV=1	1.767	Up	0.038401	LAMA5	395.66	2.1	6	12	6	1.274	1.67	1.216	0.554	0.843	0.957
Biological Process	GO:0001738	5	morphogenesis of a polarized epithelium	0.153674	A0A287AEH1	Laminin subunit alpha 5 OS=Sus scrofa OX=9823 GN=LAMA5 PE=4 SV=1	1.767	Up	0.038401	LAMA5	395.66	2.1	6	12	6	1.274	1.67	1.216	0.554	0.843	0.957
Biological Process	GO:0034329	4	cell junction assembly	0.309334	A0A287AEH1	Laminin subunit alpha 5 OS=Sus scrofa OX=9823 GN=LAMA5 PE=4 SV=1	1.767	Up	0.038401	LAMA5	395.66	2.1	6	12	6	1.274	1.67	1.216	0.554	0.843	0.957
Biological Process	GO:0060271	5	cilium assembly	0.17498	A0A287AEH1	Laminin subunit alpha 5 OS=Sus scrofa OX=9823 GN=LAMA5 PE=4 SV=1	1.767	Up	0.038401	LAMA5	395.66	2.1	6	12	6	1.274	1.67	1.216	0.554	0.843	0.957
Cellular Component	GO:0099568	4	cytoplasmic region	0.0960086	D9U8D1	Dynein light chain OS=Sus scrofa OX=9823 GN=LC8 PE=1 SV=1	0.792	Down	0.0178178	LC8	10.366	20.2	2	4	2	0.952	0.884	0.875	1.102	1.263	1.059
Cellular Component	GO:0101002	7	ficolin-1-rich granule	0.0568755	D9U8D1	Dynein light chain OS=Sus scrofa OX=9823 GN=LC8 PE=1 SV=1	0.792	Down	0.0178178	LC8	10.366	20.2	2	4	2	0.952	0.884	0.875	1.102	1.263	1.059
Cellular Component	GO:0070821	4	tertiary granule membrane	0.0544426	D9U8D1	Dynein light chain OS=Sus scrofa OX=9823 GN=LC8 PE=1 SV=1	0.792	Down	0.0178178	LC8	10.366	20.2	2	4	2	0.952	0.884	0.875	1.102	1.263	1.059
Cellular Component	GO:0000775	5	chromosome, centromeric region	0.0961409	D9U8D1	Dynein light chain OS=Sus scrofa OX=9823 GN=LC8 PE=1 SV=1	0.792	Down	0.0178178	LC8	10.366	20.2	2	4	2	0.952	0.884	0.875	1.102	1.263	1.059
Cellular Component	GO:0005875	3	microtubule associated complex	0.228049	D9U8D1	Dynein light chain OS=Sus scrofa OX=9823 GN=LC8 PE=1 SV=1	0.792	Down	0.0178178	LC8	10.366	20.2	2	4	2	0.952	0.884	0.875	1.102	1.263	1.059
Cellular Component	GO:0044441	2	ciliary part	0.219558	D9U8D1	Dynein light chain OS=Sus scrofa OX=9823 GN=LC8 PE=1 SV=1	0.792	Down	0.0178178	LC8	10.366	20.2	2	4	2	0.952	0.884	0.875	1.102	1.263	1.059
Cellular Component	GO:0005813	4	centrosome	0.185253	D9U8D1	Dynein light chain OS=Sus scrofa OX=9823 GN=LC8 PE=1 SV=1	0.792	Down	0.0178178	LC8	10.366	20.2	2	4	2	0.952	0.884	0.875	1.102	1.263	1.059
Cellular Component	GO:0005739	4	mitochondrion	0.0934224	D9U8D1	Dynein light chain OS=Sus scrofa OX=9823 GN=LC8 PE=1 SV=1	0.792	Down	0.0178178	LC8	10.366	20.2	2	4	2	0.952	0.884	0.875	1.102	1.263	1.059
Cellular Component	GO:1904115	4	axon cytoplasm	0.00816907	D9U8D1	Dynein light chain OS=Sus scrofa OX=9823 GN=LC8 PE=1 SV=1	0.792	Down	0.0178178	LC8	10.366	20.2	2	4	2	0.952	0.884	0.875	1.102	1.263	1.059
Cellular Component	GO:0098687	4	chromosomal region	0.0961409	D9U8D1	Dynein light chain OS=Sus scrofa OX=9823 GN=LC8 PE=1 SV=1	0.792	Down	0.0178178	LC8	10.366	20.2	2	4	2	0.952	0.884	0.875	1.102	1.263	1.059
Cellular Component	GO:0032838	3	cell projection cytoplasm	0.15942	D9U8D1	Dynein light chain OS=Sus scrofa OX=9823 GN=LC8 PE=1 SV=1	0.792	Down	0.0178178	LC8	10.366	20.2	2	4	2	0.952	0.884	0.875	1.102	1.263	1.059
Cellular Component	GO:0101003	4	ficolin-1-rich granule membrane	0.024136	D9U8D1	Dynein light chain OS=Sus scrofa OX=9823 GN=LC8 PE=1 SV=1	0.792	Down	0.0178178	LC8	10.366	20.2	2	4	2	0.952	0.884	0.875	1.102	1.263	1.059
Cellular Component	GO:0072686	5	mitotic spindle	0.02905	D9U8D1	Dynein light chain OS=Sus scrofa OX=9823 GN=LC8 PE=1 SV=1	0.792	Down	0.0178178	LC8	10.366	20.2	2	4	2	0.952	0.884	0.875	1.102	1.263	1.059
Cellular Component	GO:0005815	4	microtubule organizing center	0.222525	D9U8D1	Dynein light chain OS=Sus scrofa OX=9823 GN=LC8 PE=1 SV=1	0.792	Down	0.0178178	LC8	10.366	20.2	2	4	2	0.952	0.884	0.875	1.102	1.263	1.059
Cellular Component	GO:0005819	4	spindle	0.0726188	D9U8D1	Dynein light chain OS=Sus scrofa OX=9823 GN=LC8 PE=1 SV=1	0.792	Down	0.0178178	LC8	10.366	20.2	2	4	2	0.952	0.884	0.875	1.102	1.263	1.059
Molecular Function	GO:0046982	4	protein heterodimerization activity	0.228593	D9U8D1	Dynein light chain OS=Sus scrofa OX=9823 GN=LC8 PE=1 SV=1	0.792	Down	0.0178178	LC8	10.366	20.2	2	4	2	0.952	0.884	0.875	1.102	1.263	1.059
Biological Process	GO:0044782	4	cilium organization	0.19351	D9U8D1	Dynein light chain OS=Sus scrofa OX=9823 GN=LC8 PE=1 SV=1	0.792	Down	0.0178178	LC8	10.366	20.2	2	4	2	0.952	0.884	0.875	1.102	1.263	1.059
Biological Process	GO:0032781	6	positive regulation of ATPase activity	0.186601	D9U8D1	Dynein light chain OS=Sus scrofa OX=9823 GN=LC8 PE=1 SV=1	0.792	Down	0.0178178	LC8	10.366	20.2	2	4	2	0.952	0.884	0.875	1.102	1.263	1.059
Biological Process	GO:0030705	4	cytoskeleton-dependent intracellular transport	0.011865	D9U8D1	Dynein light chain OS=Sus scrofa OX=9823 GN=LC8 PE=1 SV=1	0.792	Down	0.0178178	LC8	10.366	20.2	2	4	2	0.952	0.884	0.875	1.102	1.263	1.059
Biological Process	GO:0072593	3	reactive oxygen species metabolic process	0.0633231	D9U8D1	Dynein light chain OS=Sus scrofa OX=9823 GN=LC8 PE=1 SV=1	0.792	Down	0.0178178	LC8	10.366	20.2	2	4	2	0.952	0.884	0.875	1.102	1.263	1.059
Biological Process	GO:0000278	4	mitotic cell cycle	0.087311	D9U8D1	Dynein light chain OS=Sus scrofa OX=9823 GN=LC8 PE=1 SV=1	0.792	Down	0.0178178	LC8	10.366	20.2	2	4	2	0.952	0.884	0.875	1.102	1.263	1.059
Biological Process	GO:2000377	5	regulation of reactive oxygen species metabolic process	0.133013	D9U8D1	Dynein light chain OS=Sus scrofa OX=9823 GN=LC8 PE=1 SV=1	0.792	Down	0.0178178	LC8	10.366	20.2	2	4	2	0.952	0.884	0.875	1.102	1.263	1.059
Biological Process	GO:0007018	3	microtubule-based movement	0.35698	D9U8D1	Dynein light chain OS=Sus scrofa OX=9823 GN=LC8 PE=1 SV=1	0.792	Down	0.0178178	LC8	10.366	20.2	2	4	2	0.952	0.884	0.875	1.102	1.263	1.059
Biological Process	GO:0044770	3	cell cycle phase transition	0.0802855	D9U8D1	Dynein light chain OS=Sus scrofa OX=9823 GN=LC8 PE=1 SV=1	0.792	Down	0.0178178	LC8	10.366	20.2	2	4	2	0.952	0.884	0.875	1.102	1.263	1.059
Biological Process	GO:0044839	4	cell cycle G2/M phase transition	0.100957	D9U8D1	Dynein light chain OS=Sus scrofa OX=9823 GN=LC8 PE=1 SV=1	0.792	Down	0.0178178	LC8	10.366	20.2	2	4	2	0.952	0.884	0.875	1.102	1.263	1.059
Biological Process	GO:1902749	7	regulation of cell cycle G2/M phase transition	0.186179	D9U8D1	Dynein light chain OS=Sus scrofa OX=9823 GN=LC8 PE=1 SV=1	0.792	Down	0.0178178	LC8	10.366	20.2	2	4	2	0.952	0.884	0.875	1.102	1.263	1.059
Biological Process	GO:0044271	4	cellular nitrogen compound biosynthetic process	0.00679605	D9U8D1	Dynein light chain OS=Sus scrofa OX=9823 GN=LC8 PE=1 SV=1	0.792	Down	0.0178178	LC8	10.366	20.2	2	4	2	0.952	0.884	0.875	1.102	1.263	1.059
Biological Process	GO:0060491	4	regulation of cell projection assembly	0.0937673	D9U8D1	Dynein light chain OS=Sus scrofa OX=9823 GN=LC8 PE=1 SV=1	0.792	Down	0.0178178	LC8	10.366	20.2	2	4	2	0.952	0.884	0.875	1.102	1.263	1.059
Biological Process	GO:0042133	3	neurotransmitter metabolic process	0.186601	D9U8D1	Dynein light chain OS=Sus scrofa OX=9823 GN=LC8 PE=1 SV=1	0.792	Down	0.0178178	LC8	10.366	20.2	2	4	2	0.952	0.884	0.875	1.102	1.263	1.059
Biological Process	GO:0017144	3	drug metabolic process	0.0513867	D9U8D1	Dynein light chain OS=Sus scrofa OX=9823 GN=LC8 PE=1 SV=1	0.792	Down	0.0178178	LC8	10.366	20.2	2	4	2	0.952	0.884	0.875	1.102	1.263	1.059
Biological Process	GO:0010564	5	regulation of cell cycle process	0.13609	D9U8D1	Dynein light chain OS=Sus scrofa OX=9823 GN=LC8 PE=1 SV=1	0.792	Down	0.0178178	LC8	10.366	20.2	2	4	2	0.952	0.884	0.875	1.102	1.263	1.059
Biological Process	GO:1902117	5	positive regulation of organelle assembly	0.186601	D9U8D1	Dynein light chain OS=Sus scrofa OX=9823 GN=LC8 PE=1 SV=1	0.792	Down	0.0178178	LC8	10.366	20.2	2	4	2	0.952	0.884	0.875	1.102	1.263	1.059
Biological Process	GO:0097711	4	ciliary basal body docking	0.0828214	D9U8D1	Dynein light chain OS=Sus scrofa OX=9823 GN=LC8 PE=1 SV=1	0.792	Down	0.0178178	LC8	10.366	20.2	2	4	2	0.952	0.884	0.875	1.102	1.263	1.059
Biological Process	GO:0044089	4	positive regulation of cellular component biogenesis	0.0896524	D9U8D1	Dynein light chain OS=Sus scrofa OX=9823 GN=LC8 PE=1 SV=1	0.792	Down	0.0178178	LC8	10.366	20.2	2	4	2	0.952	0.884	0.875	1.102	1.263	1.059
Biological Process	GO:1903047	3	mitotic cell cycle process	0.0569305	D9U8D1	Dynein light chain OS=Sus scrofa OX=9823 GN=LC8 PE=1 SV=1	0.792	Down	0.0178178	LC8	10.366	20.2	2	4	2	0.952	0.884	0.875	1.102	1.263	1.059
Biological Process	GO:0099111	4	microtubule-based transport	0.186601	D9U8D1	Dynein light chain OS=Sus scrofa OX=9823 GN=LC8 PE=1 SV=1	0.792	Down	0.0178178	LC8	10.366	20.2	2	4	2	0.952	0.884	0.875	1.102	1.263	1.059
Biological Process	GO:0043462	5	regulation of ATPase activity	0.254645	D9U8D1	Dynein light chain OS=Sus scrofa OX=9823 GN=LC8 PE=1 SV=1	0.792	Down	0.0178178	LC8	10.366	20.2	2	4	2	0.952	0.884	0.875	1.102	1.263	1.059
Biological Process	GO:1903426	5	regulation of reactive oxygen species biosynthetic process	0.289009	D9U8D1	Dynein light chain OS=Sus scrofa OX=9823 GN=LC8 PE=1 SV=1	0.792	Down	0.0178178	LC8	10.366	20.2	2	4	2	0.952	0.884	0.875	1.102	1.263	1.059
Biological Process	GO:0045428	5	regulation of nitric oxide biosynthetic process	0.220394	D9U8D1	Dynein light chain OS=Sus scrofa OX=9823 GN=LC8 PE=1 SV=1	0.792	Down	0.0178178	LC8	10.366	20.2	2	4	2	0.952	0.884	0.875	1.102	1.263	1.059
Biological Process	GO:0000086	5	G2/M transition of mitotic cell cycle	0.100957	D9U8D1	Dynein light chain OS=Sus scrofa OX=9823 GN=LC8 PE=1 SV=1	0.792	Down	0.0178178	LC8	10.366	20.2	2	4	2	0.952	0.884	0.875	1.102	1.263	1.059
Biological Process	GO:0010389	7	regulation of G2/M transition of mitotic cell cycle	0.186179	D9U8D1	Dynein light chain OS=Sus scrofa OX=9823 GN=LC8 PE=1 SV=1	0.792	Down	0.0178178	LC8	10.366	20.2	2	4	2	0.952	0.884	0.875	1.102	1.263	1.059
Biological Process	GO:0044772	4	mitotic cell cycle phase transition	0.0802855	D9U8D1	Dynein light chain OS=Sus scrofa OX=9823 GN=LC8 PE=1 SV=1	0.792	Down	0.0178178	LC8	10.366	20.2	2	4	2	0.952	0.884	0.875	1.102	1.263	1.059
Biological Process	GO:2000378	6	negative regulation of reactive oxygen species metabolic process	0.153674	D9U8D1	Dynein light chain OS=Sus scrofa OX=9823 GN=LC8 PE=1 SV=1	0.792	Down	0.0178178	LC8	10.366	20.2	2	4	2	0.952	0.884	0.875	1.102	1.263	1.059
Biological Process	GO:0022406	3	membrane docking	0.234137	D9U8D1	Dynein light chain OS=Sus scrofa OX=9823 GN=LC8 PE=1 SV=1	0.792	Down	0.0178178	LC8	10.366	20.2	2	4	2	0.952	0.884	0.875	1.102	1.263	1.059
Biological Process	GO:0060271	5	cilium assembly	0.17498	D9U8D1	Dynein light chain OS=Sus scrofa OX=9823 GN=LC8 PE=1 SV=1	0.792	Down	0.0178178	LC8	10.366	20.2	2	4	2	0.952	0.884	0.875	1.102	1.263	1.059
Biological Process	GO:0007017	2	microtubule-based process	0.112945	D9U8D1	Dynein light chain OS=Sus scrofa OX=9823 GN=LC8 PE=1 SV=1	0.792	Down	0.0178178	LC8	10.366	20.2	2	4	2	0.952	0.884	0.875	1.102	1.263	1.059
Biological Process	GO:0010970	5	transport along microtubule	0.186601	D9U8D1	Dynein light chain OS=Sus scrofa OX=9823 GN=LC8 PE=1 SV=1	0.792	Down	0.0178178	LC8	10.366	20.2	2	4	2	0.952	0.884	0.875	1.102	1.263	1.059
Biological Process	GO:0006935	3	chemotaxis	0.0527766	F1RHA9	Leukocyte cell derived chemotaxin 2 OS=Sus scrofa OX=9823 GN=LECT2 PE=4 SV=3	0.775	Down	0.021662	LECT2	16.977	23.7	4	12	4	0.929	0.88	0.833	1.037	1.097	1.273
Biological Process	GO:0030111	5	regulation of Wnt signaling pathway	0.252321	F1RHA9	Leukocyte cell derived chemotaxin 2 OS=Sus scrofa OX=9823 GN=LECT2 PE=4 SV=3	0.775	Down	0.021662	LECT2	16.977	23.7	4	12	4	0.929	0.88	0.833	1.037	1.097	1.273
Biological Process	GO:0042330	2	taxis	0.0527766	F1RHA9	Leukocyte cell derived chemotaxin 2 OS=Sus scrofa OX=9823 GN=LECT2 PE=4 SV=3	0.775	Down	0.021662	LECT2	16.977	23.7	4	12	4	0.929	0.88	0.833	1.037	1.097	1.273
Cellular Component	GO:0005635	4	nuclear envelope	0.100034	A0A286ZKQ6	Lamin tail domain containing 1 OS=Sus scrofa OX=9823 GN=LMNTD1 PE=4 SV=1	1.404	Up	0.011502	LMNTD1	36.222	2.2	1	2	1	1.12	1.144	1.402	0.829	0.896	0.887
Cellular Component	GO:0031967	3	organelle envelope	0.0705173	A0A286ZKQ6	Lamin tail domain containing 1 OS=Sus scrofa OX=9823 GN=LMNTD1 PE=4 SV=1	1.404	Up	0.011502	LMNTD1	36.222	2.2	1	2	1	1.12	1.144	1.402	0.829	0.896	0.887
Cellular Component	GO:0031975	2	envelope	0.0705173	A0A286ZKQ6	Lamin tail domain containing 1 OS=Sus scrofa OX=9823 GN=LMNTD1 PE=4 SV=1	1.404	Up	0.011502	LMNTD1	36.222	2.2	1	2	1	1.12	1.144	1.402	0.829	0.896	0.887
Cellular Component	GO:0042571	2	immunoglobulin complex, circulating	0.228049	F1RL06	Uncharacterized protein OS=Sus scrofa OX=9823 GN=LOC100523213 PE=1 SV=3	1.749	Up	0.006422	LOC100523213	22.712	13.3	3	24	1	1.294	1.566	1.108	0.73	0.732	0.807
Cellular Component	GO:0019814	3	immunoglobulin complex	0.263162	F1RL06	Uncharacterized protein OS=Sus scrofa OX=9823 GN=LOC100523213 PE=1 SV=3	1.749	Up	0.006422	LOC100523213	22.712	13.3	3	24	1	1.294	1.566	1.108	0.73	0.732	0.807
Molecular Function	GO:0003823	2	antigen binding	0.188015	F1RL06	Uncharacterized protein OS=Sus scrofa OX=9823 GN=LOC100523213 PE=1 SV=3	1.749	Up	0.006422	LOC100523213	22.712	13.3	3	24	1	1.294	1.566	1.108	0.73	0.732	0.807
Biological Process	GO:0038096	4	Fc-gamma receptor signaling pathway involved in phagocytosis	0.0292192	F1RL06	Uncharacterized protein OS=Sus scrofa OX=9823 GN=LOC100523213 PE=1 SV=3	1.749	Up	0.006422	LOC100523213	22.712	13.3	3	24	1	1.294	1.566	1.108	0.73	0.732	0.807
Biological Process	GO:0002433	3	immune response-regulating cell surface receptor signaling pathway involved in phagocytosis	0.0292192	F1RL06	Uncharacterized protein OS=Sus scrofa OX=9823 GN=LOC100523213 PE=1 SV=3	1.749	Up	0.006422	LOC100523213	22.712	13.3	3	24	1	1.294	1.566	1.108	0.73	0.732	0.807
Biological Process	GO:0002431	5	Fc receptor mediated stimulatory signaling pathway	0.0292192	F1RL06	Uncharacterized protein OS=Sus scrofa OX=9823 GN=LOC100523213 PE=1 SV=3	1.749	Up	0.006422	LOC100523213	22.712	13.3	3	24	1	1.294	1.566	1.108	0.73	0.732	0.807
Biological Process	GO:0038093	5	Fc receptor signaling pathway	0.0678536	F1RL06	Uncharacterized protein OS=Sus scrofa OX=9823 GN=LOC100523213 PE=1 SV=3	1.749	Up	0.006422	LOC100523213	22.712	13.3	3	24	1	1.294	1.566	1.108	0.73	0.732	0.807
Biological Process	GO:0002429	4	immune response-activating cell surface receptor signaling pathway	0.232259	F1RL06	Uncharacterized protein OS=Sus scrofa OX=9823 GN=LOC100523213 PE=1 SV=3	1.749	Up	0.006422	LOC100523213	22.712	13.3	3	24	1	1.294	1.566	1.108	0.73	0.732	0.807
Biological Process	GO:0038094	6	Fc-gamma receptor signaling pathway	0.0371858	F1RL06	Uncharacterized protein OS=Sus scrofa OX=9823 GN=LOC100523213 PE=1 SV=3	1.749	Up	0.006422	LOC100523213	22.712	13.3	3	24	1	1.294	1.566	1.108	0.73	0.732	0.807
Biological Process	GO:0002544	5	chronic inflammatory response	0.220394	A0A287AXS4	Uncharacterized protein OS=Sus scrofa OX=9823 GN=LOC110258651 PE=3 SV=1	1.683	Up	0.031862	LOC110258651	16.691	52.3	6	15	1	1.202	1.728	1.048	0.726	0.814	0.823
Biological Process	GO:0051702	3	interaction with symbiont	0.234137	A0A287AXS4	Uncharacterized protein OS=Sus scrofa OX=9823 GN=LOC110258651 PE=3 SV=1	1.683	Up	0.031862	LOC110258651	16.691	52.3	6	15	1	1.202	1.728	1.048	0.726	0.814	0.823
Biological Process	GO:0002251	3	organ or tissue specific immune response	0.122095	A0A287AXS4	Uncharacterized protein OS=Sus scrofa OX=9823 GN=LOC110258651 PE=3 SV=1	1.683	Up	0.031862	LOC110258651	16.691	52.3	6	15	1	1.202	1.728	1.048	0.726	0.814	0.823
Biological Process	GO:0051851	4	modification by host of symbiont morphology or physiology	0.209845	A0A287AXS4	Uncharacterized protein OS=Sus scrofa OX=9823 GN=LOC110258651 PE=3 SV=1	1.683	Up	0.031862	LOC110258651	16.691	52.3	6	15	1	1.202	1.728	1.048	0.726	0.814	0.823
Biological Process	GO:0043901	4	negative regulation of multi-organism process	0.13999	A0A287AXS4	Uncharacterized protein OS=Sus scrofa OX=9823 GN=LOC110258651 PE=3 SV=1	1.683	Up	0.031862	LOC110258651	16.691	52.3	6	15	1	1.202	1.728	1.048	0.726	0.814	0.823
Biological Process	GO:0002385	4	mucosal immune response	0.122095	A0A287AXS4	Uncharacterized protein OS=Sus scrofa OX=9823 GN=LOC110258651 PE=3 SV=1	1.683	Up	0.031862	LOC110258651	16.691	52.3	6	15	1	1.202	1.728	1.048	0.726	0.814	0.823
Biological Process	GO:0019731	4	antibacterial humoral response	0.289009	A0A287AXS4	Uncharacterized protein OS=Sus scrofa OX=9823 GN=LOC110258651 PE=3 SV=1	1.683	Up	0.031862	LOC110258651	16.691	52.3	6	15	1	1.202	1.728	1.048	0.726	0.814	0.823
Biological Process	GO:0001878	4	response to yeast	0.0653355	A0A287AXS4	Uncharacterized protein OS=Sus scrofa OX=9823 GN=LOC110258651 PE=3 SV=1	1.683	Up	0.031862	LOC110258651	16.691	52.3	6	15	1	1.202	1.728	1.048	0.726	0.814	0.823
Biological Process	GO:0002227	4	innate immune response in mucosa	0.0924284	A0A287AXS4	Uncharacterized protein OS=Sus scrofa OX=9823 GN=LOC110258651 PE=3 SV=1	1.683	Up	0.031862	LOC110258651	16.691	52.3	6	15	1	1.202	1.728	1.048	0.726	0.814	0.823
Biological Process	GO:0043900	3	regulation of multi-organism process	0.0961233	A0A287AXS4	Uncharacterized protein OS=Sus scrofa OX=9823 GN=LOC110258651 PE=3 SV=1	1.683	Up	0.031862	LOC110258651	16.691	52.3	6	15	1	1.202	1.728	1.048	0.726	0.814	0.823
Cellular Component	GO:0005793	4	endoplasmic reticulum-Golgi intermediate compartment	0.185253	F1S8M9	Alpha-2-macroglobulin receptor-associated protein precursor OS=Sus scrofa OX=9823 GN=LRPAP1 PE=1 SV=3	1.612	Up	0.0005243	LRPAP1	41.735	3.9	1	1	1	1.337	1.326	1.261	0.77	0.883	0.781
Cellular Component	GO:0005791	5	rough endoplasmic reticulum	0.219558	F1S8M9	Alpha-2-macroglobulin receptor-associated protein precursor OS=Sus scrofa OX=9823 GN=LRPAP1 PE=1 SV=3	1.612	Up	0.0005243	LRPAP1	41.735	3.9	1	1	1	1.337	1.326	1.261	0.77	0.883	0.781
Cellular Component	GO:0005801	4	cis-Golgi network	0.0118778	F1S8M9	Alpha-2-macroglobulin receptor-associated protein precursor OS=Sus scrofa OX=9823 GN=LRPAP1 PE=1 SV=3	1.612	Up	0.0005243	LRPAP1	41.735	3.9	1	1	1	1.337	1.326	1.261	0.77	0.883	0.781
Molecular Function	GO:0070325	4	lipoprotein particle receptor binding	0.021552	F1S8M9	Alpha-2-macroglobulin receptor-associated protein precursor OS=Sus scrofa OX=9823 GN=LRPAP1 PE=1 SV=3	1.612	Up	0.0005243	LRPAP1	41.735	3.9	1	1	1	1.337	1.326	1.261	0.77	0.883	0.781
Molecular Function	GO:0030547	3	receptor inhibitor activity	0.0419472	F1S8M9	Alpha-2-macroglobulin receptor-associated protein precursor OS=Sus scrofa OX=9823 GN=LRPAP1 PE=1 SV=3	1.612	Up	0.0005243	LRPAP1	41.735	3.9	1	1	1	1.337	1.326	1.261	0.77	0.883	0.781
Molecular Function	GO:0070326	5	very-low-density lipoprotein particle receptor binding	0.0419472	F1S8M9	Alpha-2-macroglobulin receptor-associated protein precursor OS=Sus scrofa OX=9823 GN=LRPAP1 PE=1 SV=3	1.612	Up	0.0005243	LRPAP1	41.735	3.9	1	1	1	1.337	1.326	1.261	0.77	0.883	0.781
Molecular Function	GO:0050750	5	low-density lipoprotein particle receptor binding	0.102028	F1S8M9	Alpha-2-macroglobulin receptor-associated protein precursor OS=Sus scrofa OX=9823 GN=LRPAP1 PE=1 SV=3	1.612	Up	0.0005243	LRPAP1	41.735	3.9	1	1	1	1.337	1.326	1.261	0.77	0.883	0.781
Biological Process	GO:0048259	6	regulation of receptor-mediated endocytosis	0.284018	F1S8M9	Alpha-2-macroglobulin receptor-associated protein precursor OS=Sus scrofa OX=9823 GN=LRPAP1 PE=1 SV=3	1.612	Up	0.0005243	LRPAP1	41.735	3.9	1	1	1	1.337	1.326	1.261	0.77	0.883	0.781
Biological Process	GO:0002090	5	regulation of receptor internalization	0.153674	F1S8M9	Alpha-2-macroglobulin receptor-associated protein precursor OS=Sus scrofa OX=9823 GN=LRPAP1 PE=1 SV=3	1.612	Up	0.0005243	LRPAP1	41.735	3.9	1	1	1	1.337	1.326	1.261	0.77	0.883	0.781
Biological Process	GO:0045806	5	negative regulation of endocytosis	0.066266	F1S8M9	Alpha-2-macroglobulin receptor-associated protein precursor OS=Sus scrofa OX=9823 GN=LRPAP1 PE=1 SV=3	1.612	Up	0.0005243	LRPAP1	41.735	3.9	1	1	1	1.337	1.326	1.261	0.77	0.883	0.781
Biological Process	GO:0010985	5	negative regulation of lipoprotein particle clearance	0.0059581	F1S8M9	Alpha-2-macroglobulin receptor-associated protein precursor OS=Sus scrofa OX=9823 GN=LRPAP1 PE=1 SV=3	1.612	Up	0.0005243	LRPAP1	41.735	3.9	1	1	1	1.337	1.326	1.261	0.77	0.883	0.781
Biological Process	GO:0010984	4	regulation of lipoprotein particle clearance	0.0273567	F1S8M9	Alpha-2-macroglobulin receptor-associated protein precursor OS=Sus scrofa OX=9823 GN=LRPAP1 PE=1 SV=3	1.612	Up	0.0005243	LRPAP1	41.735	3.9	1	1	1	1.337	1.326	1.261	0.77	0.883	0.781
Biological Process	GO:2000272	4	negative regulation of receptor activity	0.0653355	F1S8M9	Alpha-2-macroglobulin receptor-associated protein precursor OS=Sus scrofa OX=9823 GN=LRPAP1 PE=1 SV=3	1.612	Up	0.0005243	LRPAP1	41.735	3.9	1	1	1	1.337	1.326	1.261	0.77	0.883	0.781
Biological Process	GO:0051100	4	negative regulation of binding	0.258908	F1S8M9	Alpha-2-macroglobulin receptor-associated protein precursor OS=Sus scrofa OX=9823 GN=LRPAP1 PE=1 SV=3	1.612	Up	0.0005243	LRPAP1	41.735	3.9	1	1	1	1.337	1.326	1.261	0.77	0.883	0.781
Biological Process	GO:0010915	5	regulation of very-low-density lipoprotein particle clearance	0.0220662	F1S8M9	Alpha-2-macroglobulin receptor-associated protein precursor OS=Sus scrofa OX=9823 GN=LRPAP1 PE=1 SV=3	1.612	Up	0.0005243	LRPAP1	41.735	3.9	1	1	1	1.337	1.326	1.261	0.77	0.883	0.781
Biological Process	GO:0048261	6	negative regulation of receptor-mediated endocytosis	0.00254776	F1S8M9	Alpha-2-macroglobulin receptor-associated protein precursor OS=Sus scrofa OX=9823 GN=LRPAP1 PE=1 SV=3	1.612	Up	0.0005243	LRPAP1	41.735	3.9	1	1	1	1.337	1.326	1.261	0.77	0.883	0.781
Biological Process	GO:0010916	6	negative regulation of very-low-density lipoprotein particle clearance	0.0220662	F1S8M9	Alpha-2-macroglobulin receptor-associated protein precursor OS=Sus scrofa OX=9823 GN=LRPAP1 PE=1 SV=3	1.612	Up	0.0005243	LRPAP1	41.735	3.9	1	1	1	1.337	1.326	1.261	0.77	0.883	0.781
Biological Process	GO:0032091	5	negative regulation of protein binding	0.209845	F1S8M9	Alpha-2-macroglobulin receptor-associated protein precursor OS=Sus scrofa OX=9823 GN=LRPAP1 PE=1 SV=3	1.612	Up	0.0005243	LRPAP1	41.735	3.9	1	1	1	1.337	1.326	1.261	0.77	0.883	0.781
Molecular Function	GO:0003723	4	RNA binding	0.068954	F2Z5P9	LSM8 homolog, U6 small nuclear RNA associated OS=Sus scrofa OX=9823 GN=LSM8 PE=4 SV=1	0.823	Down	0.0183792	LSM8	10.403	26	2	2	2	0.912	0.87	0.988	1.065	1.103	1.196
Biological Process	GO:0000398	7	mRNA splicing, via spliceosome	0.153674	F2Z5P9	LSM8 homolog, U6 small nuclear RNA associated OS=Sus scrofa OX=9823 GN=LSM8 PE=4 SV=1	0.823	Down	0.0183792	LSM8	10.403	26	2	2	2	0.912	0.87	0.988	1.065	1.103	1.196
Biological Process	GO:0016071	5	mRNA metabolic process	0.0342223	F2Z5P9	LSM8 homolog, U6 small nuclear RNA associated OS=Sus scrofa OX=9823 GN=LSM8 PE=4 SV=1	0.823	Down	0.0183792	LSM8	10.403	26	2	2	2	0.912	0.87	0.988	1.065	1.103	1.196
Biological Process	GO:0010467	4	gene expression	0.016623	F2Z5P9	LSM8 homolog, U6 small nuclear RNA associated OS=Sus scrofa OX=9823 GN=LSM8 PE=4 SV=1	0.823	Down	0.0183792	LSM8	10.403	26	2	2	2	0.912	0.87	0.988	1.065	1.103	1.196
Biological Process	GO:0006397	6	mRNA processing	0.3232	F2Z5P9	LSM8 homolog, U6 small nuclear RNA associated OS=Sus scrofa OX=9823 GN=LSM8 PE=4 SV=1	0.823	Down	0.0183792	LSM8	10.403	26	2	2	2	0.912	0.87	0.988	1.065	1.103	1.196
Biological Process	GO:0016070	4	RNA metabolic process	0.042704	F2Z5P9	LSM8 homolog, U6 small nuclear RNA associated OS=Sus scrofa OX=9823 GN=LSM8 PE=4 SV=1	0.823	Down	0.0183792	LSM8	10.403	26	2	2	2	0.912	0.87	0.988	1.065	1.103	1.196
Biological Process	GO:0090304	4	nucleic acid metabolic process	0.0649217	F2Z5P9	LSM8 homolog, U6 small nuclear RNA associated OS=Sus scrofa OX=9823 GN=LSM8 PE=4 SV=1	0.823	Down	0.0183792	LSM8	10.403	26	2	2	2	0.912	0.87	0.988	1.065	1.103	1.196
Biological Process	GO:0000377	8	RNA splicing, via transesterification reactions with bulged adenosine as nucleophile	0.153674	F2Z5P9	LSM8 homolog, U6 small nuclear RNA associated OS=Sus scrofa OX=9823 GN=LSM8 PE=4 SV=1	0.823	Down	0.0183792	LSM8	10.403	26	2	2	2	0.912	0.87	0.988	1.065	1.103	1.196
Biological Process	GO:0000375	7	RNA splicing, via transesterification reactions	0.186601	F2Z5P9	LSM8 homolog, U6 small nuclear RNA associated OS=Sus scrofa OX=9823 GN=LSM8 PE=4 SV=1	0.823	Down	0.0183792	LSM8	10.403	26	2	2	2	0.912	0.87	0.988	1.065	1.103	1.196
Biological Process	GO:0008380	6	RNA splicing	0.0514293	F2Z5P9	LSM8 homolog, U6 small nuclear RNA associated OS=Sus scrofa OX=9823 GN=LSM8 PE=4 SV=1	0.823	Down	0.0183792	LSM8	10.403	26	2	2	2	0.912	0.87	0.988	1.065	1.103	1.196
Biological Process	GO:0006396	5	RNA processing	0.19351	F2Z5P9	LSM8 homolog, U6 small nuclear RNA associated OS=Sus scrofa OX=9823 GN=LSM8 PE=4 SV=1	0.823	Down	0.0183792	LSM8	10.403	26	2	2	2	0.912	0.87	0.988	1.065	1.103	1.196
Biological Process	GO:0006935	3	chemotaxis	0.0527766	A0A287BI62	Lymphocyte-specific protein 1 OS=Sus scrofa OX=9823 GN=LSP1 PE=4 SV=1	0.703	Down	0.0020959	LSP1	38.307	12.2	3	3	3	0.819	0.782	0.909	1.226	1.138	1.206
Biological Process	GO:0042330	2	taxis	0.0527766	A0A287BI62	Lymphocyte-specific protein 1 OS=Sus scrofa OX=9823 GN=LSP1 PE=4 SV=1	0.703	Down	0.0020959	LSP1	38.307	12.2	3	3	3	0.819	0.782	0.909	1.226	1.138	1.206
Molecular Function	GO:0016790	4	thiolester hydrolase activity	0.0419472	A0A287BGW6	Lysophospholipase II OS=Sus scrofa OX=9823 GN=LYPLA2 PE=1 SV=1	0.746	Down	0.04272	LYPLA2	22.641	16.3	4	4	4	0.807	0.968	0.865	1.103	1.381	1.056
Biological Process	GO:0042157	4	lipoprotein metabolic process	0.163297	A0A287BGW6	Lysophospholipase II OS=Sus scrofa OX=9823 GN=LYPLA2 PE=1 SV=1	0.746	Down	0.04272	LYPLA2	22.641	16.3	4	4	4	0.807	0.968	0.865	1.103	1.381	1.056
Biological Process	GO:0006935	3	chemotaxis	0.0527766	A0A287BGW6	Lysophospholipase II OS=Sus scrofa OX=9823 GN=LYPLA2 PE=1 SV=1	0.746	Down	0.04272	LYPLA2	22.641	16.3	4	4	4	0.807	0.968	0.865	1.103	1.381	1.056
Biological Process	GO:0097485	4	neuron projection guidance	0.309334	A0A287BGW6	Lysophospholipase II OS=Sus scrofa OX=9823 GN=LYPLA2 PE=1 SV=1	0.746	Down	0.04272	LYPLA2	22.641	16.3	4	4	4	0.807	0.968	0.865	1.103	1.381	1.056
Biological Process	GO:0007411	5	axon guidance	0.309334	A0A287BGW6	Lysophospholipase II OS=Sus scrofa OX=9823 GN=LYPLA2 PE=1 SV=1	0.746	Down	0.04272	LYPLA2	22.641	16.3	4	4	4	0.807	0.968	0.865	1.103	1.381	1.056
Biological Process	GO:0042330	2	taxis	0.0527766	A0A287BGW6	Lysophospholipase II OS=Sus scrofa OX=9823 GN=LYPLA2 PE=1 SV=1	0.746	Down	0.04272	LYPLA2	22.641	16.3	4	4	4	0.807	0.968	0.865	1.103	1.381	1.056
Cellular Component	GO:0005793	4	endoplasmic reticulum-Golgi intermediate compartment	0.185253	O02773	Mannosyl-oligosaccharide 1,2-alpha-mannosidase IA OS=Sus scrofa OX=9823 GN=MAN1A1 PE=1 SV=1	0.811	Down	0.039424	MAN1A1	73.196	7	4	5	4	0.85	0.986	0.916	1.143	1.119	1.132
Biological Process	GO:0006491	5	N-glycan processing	0.0653355	O02773	Mannosyl-oligosaccharide 1,2-alpha-mannosidase IA OS=Sus scrofa OX=9823 GN=MAN1A1 PE=1 SV=1	0.811	Down	0.039424	MAN1A1	73.196	7	4	5	4	0.85	0.986	0.916	1.143	1.119	1.132
Molecular Function	GO:1990837	6	sequence-specific double-stranded DNA binding	0.142804	F1SPF3	DNA helicase OS=Sus scrofa OX=9823 GN=MCM2 PE=1 SV=2	1.525	Up	0.028161	MCM2	101.53	2.7	2	2	2	1.567	1.049	1.199	0.786	0.857	0.858
Molecular Function	GO:0003690	5	double-stranded DNA binding	0.0813011	F1SPF3	DNA helicase OS=Sus scrofa OX=9823 GN=MCM2 PE=1 SV=2	1.525	Up	0.028161	MCM2	101.53	2.7	2	2	2	1.567	1.049	1.199	0.786	0.857	0.858
Molecular Function	GO:0043565	5	sequence-specific DNA binding	0.164938	F1SPF3	DNA helicase OS=Sus scrofa OX=9823 GN=MCM2 PE=1 SV=2	1.525	Up	0.028161	MCM2	101.53	2.7	2	2	2	1.567	1.049	1.199	0.786	0.857	0.858
Biological Process	GO:0000278	4	mitotic cell cycle	0.087311	F1SPF3	DNA helicase OS=Sus scrofa OX=9823 GN=MCM2 PE=1 SV=2	1.525	Up	0.028161	MCM2	101.53	2.7	2	2	2	1.567	1.049	1.199	0.786	0.857	0.858
Biological Process	GO:0090304	4	nucleic acid metabolic process	0.0649217	F1SPF3	DNA helicase OS=Sus scrofa OX=9823 GN=MCM2 PE=1 SV=2	1.525	Up	0.028161	MCM2	101.53	2.7	2	2	2	1.567	1.049	1.199	0.786	0.857	0.858
Biological Process	GO:0044770	3	cell cycle phase transition	0.0802855	F1SPF3	DNA helicase OS=Sus scrofa OX=9823 GN=MCM2 PE=1 SV=2	1.525	Up	0.028161	MCM2	101.53	2.7	2	2	2	1.567	1.049	1.199	0.786	0.857	0.858
Biological Process	GO:0070670	5	response to interleukin-4	0.153674	F1SPF3	DNA helicase OS=Sus scrofa OX=9823 GN=MCM2 PE=1 SV=2	1.525	Up	0.028161	MCM2	101.53	2.7	2	2	2	1.567	1.049	1.199	0.786	0.857	0.858
Biological Process	GO:0006325	3	chromatin organization	0.0371858	F1SPF3	DNA helicase OS=Sus scrofa OX=9823 GN=MCM2 PE=1 SV=2	1.525	Up	0.028161	MCM2	101.53	2.7	2	2	2	1.567	1.049	1.199	0.786	0.857	0.858
Biological Process	GO:0051276	4	chromosome organization	0.102161	F1SPF3	DNA helicase OS=Sus scrofa OX=9823 GN=MCM2 PE=1 SV=2	1.525	Up	0.028161	MCM2	101.53	2.7	2	2	2	1.567	1.049	1.199	0.786	0.857	0.858
Biological Process	GO:1903047	3	mitotic cell cycle process	0.0569305	F1SPF3	DNA helicase OS=Sus scrofa OX=9823 GN=MCM2 PE=1 SV=2	1.525	Up	0.028161	MCM2	101.53	2.7	2	2	2	1.567	1.049	1.199	0.786	0.857	0.858
Biological Process	GO:0044772	4	mitotic cell cycle phase transition	0.0802855	F1SPF3	DNA helicase OS=Sus scrofa OX=9823 GN=MCM2 PE=1 SV=2	1.525	Up	0.028161	MCM2	101.53	2.7	2	2	2	1.567	1.049	1.199	0.786	0.857	0.858
Biological Process	GO:0060562	4	epithelial tube morphogenesis	0.19351	Q8MJ39	Matrix Gla protein OS=Sus scrofa OX=9823 GN=MGP PE=3 SV=1	0.694	Down	0.036857	MGP	12.142	23.3	2	5	2	0.642	0.915	0.921	1.171	1.142	1.258
Biological Process	GO:0001502	2	cartilage condensation	0.122095	Q8MJ39	Matrix Gla protein OS=Sus scrofa OX=9823 GN=MGP PE=3 SV=1	0.694	Down	0.036857	MGP	12.142	23.3	2	5	2	0.642	0.915	0.921	1.171	1.142	1.258
Biological Process	GO:0030199	4	collagen fibril organization	0.258908	F1S9I0	MIA family member 3, ER export factor OS=Sus scrofa OX=9823 GN=MIA3 PE=1 SV=3	0.806	Down	0.048579	MIA3	203.63	4.4	8	10	8	0.818	1.054	0.876	1.184	1.096	1.131
Biological Process	GO:0030500	5	regulation of bone mineralization	0.220394	F1S9I0	MIA family member 3, ER export factor OS=Sus scrofa OX=9823 GN=MIA3 PE=1 SV=3	0.806	Down	0.048579	MIA3	203.63	4.4	8	10	8	0.818	1.054	0.876	1.184	1.096	1.131
Biological Process	GO:0097435	3	supramolecular fiber organization	0.0762637	F1S9I0	MIA family member 3, ER export factor OS=Sus scrofa OX=9823 GN=MIA3 PE=1 SV=3	0.806	Down	0.048579	MIA3	203.63	4.4	8	10	8	0.818	1.054	0.876	1.184	1.096	1.131
Biological Process	GO:0043687	6	post-translational protein modification	0.0585062	F1S9I0	MIA family member 3, ER export factor OS=Sus scrofa OX=9823 GN=MIA3 PE=1 SV=3	0.806	Down	0.048579	MIA3	203.63	4.4	8	10	8	0.818	1.054	0.876	1.184	1.096	1.131
Biological Process	GO:0044872	4	lipoprotein localization	0.0653355	F1S9I0	MIA family member 3, ER export factor OS=Sus scrofa OX=9823 GN=MIA3 PE=1 SV=3	0.806	Down	0.048579	MIA3	203.63	4.4	8	10	8	0.818	1.054	0.876	1.184	1.096	1.131
Biological Process	GO:0070167	5	regulation of biomineral tissue development	0.3232	F1S9I0	MIA family member 3, ER export factor OS=Sus scrofa OX=9823 GN=MIA3 PE=1 SV=3	0.806	Down	0.048579	MIA3	203.63	4.4	8	10	8	0.818	1.054	0.876	1.184	1.096	1.131
Biological Process	GO:0042953	4	lipoprotein transport	0.0653355	F1S9I0	MIA family member 3, ER export factor OS=Sus scrofa OX=9823 GN=MIA3 PE=1 SV=3	0.806	Down	0.048579	MIA3	203.63	4.4	8	10	8	0.818	1.054	0.876	1.184	1.096	1.131
Biological Process	GO:0045778	5	positive regulation of ossification	0.3232	F1S9I0	MIA family member 3, ER export factor OS=Sus scrofa OX=9823 GN=MIA3 PE=1 SV=3	0.806	Down	0.048579	MIA3	203.63	4.4	8	10	8	0.818	1.054	0.876	1.184	1.096	1.131
Cellular Component	GO:0005739	4	mitochondrion	0.0934224	F1SA74	Methylenetetrahydrofolate dehydrogenase (NADP+ dependent) 1 OS=Sus scrofa OX=9823 GN=MTHFD1 PE=1 SV=3	0.579	Down	0.04846	MTHFD1	101.09	3	3	4	3	0.865	0.632	0.718	1.022	1.085	1.717
Biological Process	GO:0016331	4	morphogenesis of embryonic epithelium	0.186601	F1SA74	Methylenetetrahydrofolate dehydrogenase (NADP+ dependent) 1 OS=Sus scrofa OX=9823 GN=MTHFD1 PE=1 SV=3	0.579	Down	0.04846	MTHFD1	101.09	3	3	4	3	0.865	0.632	0.718	1.022	1.085	1.717
Biological Process	GO:0060562	4	epithelial tube morphogenesis	0.19351	F1SA74	Methylenetetrahydrofolate dehydrogenase (NADP+ dependent) 1 OS=Sus scrofa OX=9823 GN=MTHFD1 PE=1 SV=3	0.579	Down	0.04846	MTHFD1	101.09	3	3	4	3	0.865	0.632	0.718	1.022	1.085	1.717
Biological Process	GO:0002262	2	myeloid cell homeostasis	0.3232	F1SA74	Methylenetetrahydrofolate dehydrogenase (NADP+ dependent) 1 OS=Sus scrofa OX=9823 GN=MTHFD1 PE=1 SV=3	0.579	Down	0.04846	MTHFD1	101.09	3	3	4	3	0.865	0.632	0.718	1.022	1.085	1.717
Biological Process	GO:0018130	4	heterocycle biosynthetic process	0.0596958	F1SA74	Methylenetetrahydrofolate dehydrogenase (NADP+ dependent) 1 OS=Sus scrofa OX=9823 GN=MTHFD1 PE=1 SV=3	0.579	Down	0.04846	MTHFD1	101.09	3	3	4	3	0.865	0.632	0.718	1.022	1.085	1.717
Biological Process	GO:1901605	4	alpha-amino acid metabolic process	0.000653917	F1SA74	Methylenetetrahydrofolate dehydrogenase (NADP+ dependent) 1 OS=Sus scrofa OX=9823 GN=MTHFD1 PE=1 SV=3	0.579	Down	0.04846	MTHFD1	101.09	3	3	4	3	0.865	0.632	0.718	1.022	1.085	1.717
Biological Process	GO:0072522	5	purine-containing compound biosynthetic process	0.232259	F1SA74	Methylenetetrahydrofolate dehydrogenase (NADP+ dependent) 1 OS=Sus scrofa OX=9823 GN=MTHFD1 PE=1 SV=3	0.579	Down	0.04846	MTHFD1	101.09	3	3	4	3	0.865	0.632	0.718	1.022	1.085	1.717
Biological Process	GO:0051188	4	cofactor biosynthetic process	0.212629	F1SA74	Methylenetetrahydrofolate dehydrogenase (NADP+ dependent) 1 OS=Sus scrofa OX=9823 GN=MTHFD1 PE=1 SV=3	0.579	Down	0.04846	MTHFD1	101.09	3	3	4	3	0.865	0.632	0.718	1.022	1.085	1.717
Biological Process	GO:0000096	4	sulfur amino acid metabolic process	0.153674	F1SA74	Methylenetetrahydrofolate dehydrogenase (NADP+ dependent) 1 OS=Sus scrofa OX=9823 GN=MTHFD1 PE=1 SV=3	0.579	Down	0.04846	MTHFD1	101.09	3	3	4	3	0.865	0.632	0.718	1.022	1.085	1.717
Biological Process	GO:0006534	5	cysteine metabolic process	0.0415846	F1SA74	Methylenetetrahydrofolate dehydrogenase (NADP+ dependent) 1 OS=Sus scrofa OX=9823 GN=MTHFD1 PE=1 SV=3	0.579	Down	0.04846	MTHFD1	101.09	3	3	4	3	0.865	0.632	0.718	1.022	1.085	1.717
Biological Process	GO:0006575	3	cellular modified amino acid metabolic process	0.0108727	F1SA74	Methylenetetrahydrofolate dehydrogenase (NADP+ dependent) 1 OS=Sus scrofa OX=9823 GN=MTHFD1 PE=1 SV=3	0.579	Down	0.04846	MTHFD1	101.09	3	3	4	3	0.865	0.632	0.718	1.022	1.085	1.717
Biological Process	GO:1901362	4	organic cyclic compound biosynthetic process	0.0399362	F1SA74	Methylenetetrahydrofolate dehydrogenase (NADP+ dependent) 1 OS=Sus scrofa OX=9823 GN=MTHFD1 PE=1 SV=3	0.579	Down	0.04846	MTHFD1	101.09	3	3	4	3	0.865	0.632	0.718	1.022	1.085	1.717
Biological Process	GO:0009070	6	serine family amino acid biosynthetic process	0.0220662	F1SA74	Methylenetetrahydrofolate dehydrogenase (NADP+ dependent) 1 OS=Sus scrofa OX=9823 GN=MTHFD1 PE=1 SV=3	0.579	Down	0.04846	MTHFD1	101.09	3	3	4	3	0.865	0.632	0.718	1.022	1.085	1.717
Biological Process	GO:0044271	4	cellular nitrogen compound biosynthetic process	0.00679605	F1SA74	Methylenetetrahydrofolate dehydrogenase (NADP+ dependent) 1 OS=Sus scrofa OX=9823 GN=MTHFD1 PE=1 SV=3	0.579	Down	0.04846	MTHFD1	101.09	3	3	4	3	0.865	0.632	0.718	1.022	1.085	1.717
Biological Process	GO:0043604	5	amide biosynthetic process	0.0430489	F1SA74	Methylenetetrahydrofolate dehydrogenase (NADP+ dependent) 1 OS=Sus scrofa OX=9823 GN=MTHFD1 PE=1 SV=3	0.579	Down	0.04846	MTHFD1	101.09	3	3	4	3	0.865	0.632	0.718	1.022	1.085	1.717
Biological Process	GO:0006555	5	methionine metabolic process	0.0415846	F1SA74	Methylenetetrahydrofolate dehydrogenase (NADP+ dependent) 1 OS=Sus scrofa OX=9823 GN=MTHFD1 PE=1 SV=3	0.579	Down	0.04846	MTHFD1	101.09	3	3	4	3	0.865	0.632	0.718	1.022	1.085	1.717
Biological Process	GO:0034654	4	nucleobase-containing compound biosynthetic process	0.0902189	F1SA74	Methylenetetrahydrofolate dehydrogenase (NADP+ dependent) 1 OS=Sus scrofa OX=9823 GN=MTHFD1 PE=1 SV=3	0.579	Down	0.04846	MTHFD1	101.09	3	3	4	3	0.865	0.632	0.718	1.022	1.085	1.717
Biological Process	GO:0000097	5	sulfur amino acid biosynthetic process	0.0653355	F1SA74	Methylenetetrahydrofolate dehydrogenase (NADP+ dependent) 1 OS=Sus scrofa OX=9823 GN=MTHFD1 PE=1 SV=3	0.579	Down	0.04846	MTHFD1	101.09	3	3	4	3	0.865	0.632	0.718	1.022	1.085	1.717
Biological Process	GO:0046394	5	carboxylic acid biosynthetic process	0.188697	F1SA74	Methylenetetrahydrofolate dehydrogenase (NADP+ dependent) 1 OS=Sus scrofa OX=9823 GN=MTHFD1 PE=1 SV=3	0.579	Down	0.04846	MTHFD1	101.09	3	3	4	3	0.865	0.632	0.718	1.022	1.085	1.717
Biological Process	GO:0072521	4	purine-containing compound metabolic process	0.136177	F1SA74	Methylenetetrahydrofolate dehydrogenase (NADP+ dependent) 1 OS=Sus scrofa OX=9823 GN=MTHFD1 PE=1 SV=3	0.579	Down	0.04846	MTHFD1	101.09	3	3	4	3	0.865	0.632	0.718	1.022	1.085	1.717
Biological Process	GO:0006164	6	purine nucleotide biosynthetic process	0.212629	F1SA74	Methylenetetrahydrofolate dehydrogenase (NADP+ dependent) 1 OS=Sus scrofa OX=9823 GN=MTHFD1 PE=1 SV=3	0.579	Down	0.04846	MTHFD1	101.09	3	3	4	3	0.865	0.632	0.718	1.022	1.085	1.717
Biological Process	GO:0009066	5	aspartate family amino acid metabolic process	0.0182626	F1SA74	Methylenetetrahydrofolate dehydrogenase (NADP+ dependent) 1 OS=Sus scrofa OX=9823 GN=MTHFD1 PE=1 SV=3	0.579	Down	0.04846	MTHFD1	101.09	3	3	4	3	0.865	0.632	0.718	1.022	1.085	1.717
Biological Process	GO:0017144	3	drug metabolic process	0.0513867	F1SA74	Methylenetetrahydrofolate dehydrogenase (NADP+ dependent) 1 OS=Sus scrofa OX=9823 GN=MTHFD1 PE=1 SV=3	0.579	Down	0.04846	MTHFD1	101.09	3	3	4	3	0.865	0.632	0.718	1.022	1.085	1.717
Biological Process	GO:1901607	5	alpha-amino acid biosynthetic process	0.066266	F1SA74	Methylenetetrahydrofolate dehydrogenase (NADP+ dependent) 1 OS=Sus scrofa OX=9823 GN=MTHFD1 PE=1 SV=3	0.579	Down	0.04846	MTHFD1	101.09	3	3	4	3	0.865	0.632	0.718	1.022	1.085	1.717
Biological Process	GO:0006520	3	cellular amino acid metabolic process	0.00625255	F1SA74	Methylenetetrahydrofolate dehydrogenase (NADP+ dependent) 1 OS=Sus scrofa OX=9823 GN=MTHFD1 PE=1 SV=3	0.579	Down	0.04846	MTHFD1	101.09	3	3	4	3	0.865	0.632	0.718	1.022	1.085	1.717
Biological Process	GO:0001776	2	leukocyte homeostasis	0.186601	F1SA74	Methylenetetrahydrofolate dehydrogenase (NADP+ dependent) 1 OS=Sus scrofa OX=9823 GN=MTHFD1 PE=1 SV=3	0.579	Down	0.04846	MTHFD1	101.09	3	3	4	3	0.865	0.632	0.718	1.022	1.085	1.717
Biological Process	GO:0051186	3	cofactor metabolic process	0.0354158	F1SA74	Methylenetetrahydrofolate dehydrogenase (NADP+ dependent) 1 OS=Sus scrofa OX=9823 GN=MTHFD1 PE=1 SV=3	0.579	Down	0.04846	MTHFD1	101.09	3	3	4	3	0.865	0.632	0.718	1.022	1.085	1.717
Biological Process	GO:0019438	4	aromatic compound biosynthetic process	0.0596958	F1SA74	Methylenetetrahydrofolate dehydrogenase (NADP+ dependent) 1 OS=Sus scrofa OX=9823 GN=MTHFD1 PE=1 SV=3	0.579	Down	0.04846	MTHFD1	101.09	3	3	4	3	0.865	0.632	0.718	1.022	1.085	1.717
Biological Process	GO:0046148	4	pigment biosynthetic process	0.0220662	F1SA74	Methylenetetrahydrofolate dehydrogenase (NADP+ dependent) 1 OS=Sus scrofa OX=9823 GN=MTHFD1 PE=1 SV=3	0.579	Down	0.04846	MTHFD1	101.09	3	3	4	3	0.865	0.632	0.718	1.022	1.085	1.717
Biological Process	GO:0009069	5	serine family amino acid metabolic process	0.0111498	F1SA74	Methylenetetrahydrofolate dehydrogenase (NADP+ dependent) 1 OS=Sus scrofa OX=9823 GN=MTHFD1 PE=1 SV=3	0.579	Down	0.04846	MTHFD1	101.09	3	3	4	3	0.865	0.632	0.718	1.022	1.085	1.717
Biological Process	GO:0021915	3	neural tube development	0.0828214	F1SA74	Methylenetetrahydrofolate dehydrogenase (NADP+ dependent) 1 OS=Sus scrofa OX=9823 GN=MTHFD1 PE=1 SV=3	0.579	Down	0.04846	MTHFD1	101.09	3	3	4	3	0.865	0.632	0.718	1.022	1.085	1.717
Biological Process	GO:0050667	5	homocysteine metabolic process	0.0415846	F1SA74	Methylenetetrahydrofolate dehydrogenase (NADP+ dependent) 1 OS=Sus scrofa OX=9823 GN=MTHFD1 PE=1 SV=3	0.579	Down	0.04846	MTHFD1	101.09	3	3	4	3	0.865	0.632	0.718	1.022	1.085	1.717
Biological Process	GO:0043648	6	dicarboxylic acid metabolic process	0.254645	F1SA74	Methylenetetrahydrofolate dehydrogenase (NADP+ dependent) 1 OS=Sus scrofa OX=9823 GN=MTHFD1 PE=1 SV=3	0.579	Down	0.04846	MTHFD1	101.09	3	3	4	3	0.865	0.632	0.718	1.022	1.085	1.717
Biological Process	GO:0042440	3	pigment metabolic process	0.0924284	F1SA74	Methylenetetrahydrofolate dehydrogenase (NADP+ dependent) 1 OS=Sus scrofa OX=9823 GN=MTHFD1 PE=1 SV=3	0.579	Down	0.04846	MTHFD1	101.09	3	3	4	3	0.865	0.632	0.718	1.022	1.085	1.717
Biological Process	GO:0006790	3	sulfur compound metabolic process	0.038675	F1SA74	Methylenetetrahydrofolate dehydrogenase (NADP+ dependent) 1 OS=Sus scrofa OX=9823 GN=MTHFD1 PE=1 SV=3	0.579	Down	0.04846	MTHFD1	101.09	3	3	4	3	0.865	0.632	0.718	1.022	1.085	1.717
Biological Process	GO:0048872	4	homeostasis of number of cells	0.106867	F1SA74	Methylenetetrahydrofolate dehydrogenase (NADP+ dependent) 1 OS=Sus scrofa OX=9823 GN=MTHFD1 PE=1 SV=3	0.579	Down	0.04846	MTHFD1	101.09	3	3	4	3	0.865	0.632	0.718	1.022	1.085	1.717
Biological Process	GO:0016053	4	organic acid biosynthetic process	0.188697	F1SA74	Methylenetetrahydrofolate dehydrogenase (NADP+ dependent) 1 OS=Sus scrofa OX=9823 GN=MTHFD1 PE=1 SV=3	0.579	Down	0.04846	MTHFD1	101.09	3	3	4	3	0.865	0.632	0.718	1.022	1.085	1.717
Biological Process	GO:0008652	4	cellular amino acid biosynthetic process	0.066266	F1SA74	Methylenetetrahydrofolate dehydrogenase (NADP+ dependent) 1 OS=Sus scrofa OX=9823 GN=MTHFD1 PE=1 SV=3	0.579	Down	0.04846	MTHFD1	101.09	3	3	4	3	0.865	0.632	0.718	1.022	1.085	1.717
Molecular Function	GO:0008307	2	structural constituent of muscle	0.154892	F6Q9P4	Myosin light chain 1/3, skeletal muscle isoform OS=Sus scrofa OX=9823 GN=MYL1 PE=1 SV=1	1.438	Up	0.0177819	MYL1	16.759	16.6	2	4	2	1.335	1.294	1.04	0.903	0.878	0.77
Biological Process	GO:0030048	4	actin filament-based movement	0.153674	F6Q9P4	Myosin light chain 1/3, skeletal muscle isoform OS=Sus scrofa OX=9823 GN=MYL1 PE=1 SV=1	1.438	Up	0.0177819	MYL1	16.759	16.6	2	4	2	1.335	1.294	1.04	0.903	0.878	0.77
Molecular Function	GO:0008307	2	structural constituent of muscle	0.154892	A0A287A6F0	Myosin regulatory light chain 2, skeletal muscle isoform OS=Sus scrofa OX=9823 GN=MYLPF PE=1 SV=1	1.258	Up	0.0188991	MYLPF	16.89	39.6	5	5	5	1.268	1.116	1.112	0.915	0.999	0.865
Cellular Component	GO:0005739	4	mitochondrion	0.0934224	A0A287B238	NIF3-like protein 1 OS=Sus scrofa OX=9823 GN=NIF3L1 PE=1 SV=1	1.231	Up	0.0107363	NIF3L1	39.038	6.9	2	2	2	1.25	1.118	1.094	0.974	0.926	0.913
Molecular Function	GO:0008134	3	transcription factor binding	0.126135	A0A287B238	NIF3-like protein 1 OS=Sus scrofa OX=9823 GN=NIF3L1 PE=1 SV=1	1.231	Up	0.0107363	NIF3L1	39.038	6.9	2	2	2	1.25	1.118	1.094	0.974	0.926	0.913
Biological Process	GO:0009891	5	positive regulation of biosynthetic process	0.0474174	A0A287B238	NIF3-like protein 1 OS=Sus scrofa OX=9823 GN=NIF3L1 PE=1 SV=1	1.231	Up	0.0107363	NIF3L1	39.038	6.9	2	2	2	1.25	1.118	1.094	0.974	0.926	0.913
Molecular Function	GO:0046982	4	protein heterodimerization activity	0.228593	F1RM06	Neuronal PAS domain protein 1 OS=Sus scrofa OX=9823 GN=NPAS1 PE=4 SV=3	0.687	Down	0.00188264	NPAS1	63.423	2.4	1	3	1	0.846	0.838	0.777	1.208	1.099	1.277
Molecular Function	GO:0003700	2	transcription factor activity, sequence-specific DNA binding	0.0468762	F1RM06	Neuronal PAS domain protein 1 OS=Sus scrofa OX=9823 GN=NPAS1 PE=4 SV=3	0.687	Down	0.00188264	NPAS1	63.423	2.4	1	3	1	0.846	0.838	0.777	1.208	1.099	1.277
Molecular Function	GO:0000981	3	RNA polymerase II transcription factor activity, sequence-specific DNA binding	0.0572422	F1RM06	Neuronal PAS domain protein 1 OS=Sus scrofa OX=9823 GN=NPAS1 PE=4 SV=3	0.687	Down	0.00188264	NPAS1	63.423	2.4	1	3	1	0.846	0.838	0.777	1.208	1.099	1.277
Biological Process	GO:0019098	2	reproductive behavior	0.0653355	F1RM06	Neuronal PAS domain protein 1 OS=Sus scrofa OX=9823 GN=NPAS1 PE=4 SV=3	0.687	Down	0.00188264	NPAS1	63.423	2.4	1	3	1	0.846	0.838	0.777	1.208	1.099	1.277
Cellular Component	GO:0005769	6	early endosome	0.188233	F1RIP6	Nucleobindin-1 precursor OS=Sus scrofa OX=9823 GN=NUCB1 PE=1 SV=3	0.828	Down	0.028497	NUCB1	49.385	65	26	66	26	0.947	0.868	0.93	1.133	1.002	1.179
Cellular Component	GO:0005793	4	endoplasmic reticulum-Golgi intermediate compartment	0.185253	F1RIP6	Nucleobindin-1 precursor OS=Sus scrofa OX=9823 GN=NUCB1 PE=1 SV=3	0.828	Down	0.028497	NUCB1	49.385	65	26	66	26	0.947	0.868	0.93	1.133	1.002	1.179
Cellular Component	GO:0019898	2	extrinsic component of membrane	0.111045	F1RIP6	Nucleobindin-1 precursor OS=Sus scrofa OX=9823 GN=NUCB1 PE=1 SV=3	0.828	Down	0.028497	NUCB1	49.385	65	26	66	26	0.947	0.868	0.93	1.133	1.002	1.179
Cellular Component	GO:0005791	5	rough endoplasmic reticulum	0.219558	F1RIP6	Nucleobindin-1 precursor OS=Sus scrofa OX=9823 GN=NUCB1 PE=1 SV=3	0.828	Down	0.028497	NUCB1	49.385	65	26	66	26	0.947	0.868	0.93	1.133	1.002	1.179
Cellular Component	GO:0005801	4	cis-Golgi network	0.0118778	F1RIP6	Nucleobindin-1 precursor OS=Sus scrofa OX=9823 GN=NUCB1 PE=1 SV=3	0.828	Down	0.028497	NUCB1	49.385	65	26	66	26	0.947	0.868	0.93	1.133	1.002	1.179
Biological Process	GO:0043687	6	post-translational protein modification	0.0585062	F1RIP6	Nucleobindin-1 precursor OS=Sus scrofa OX=9823 GN=NUCB1 PE=1 SV=3	0.828	Down	0.028497	NUCB1	49.385	65	26	66	26	0.947	0.868	0.93	1.133	1.002	1.179
Biological Process	GO:0032386	5	regulation of intracellular transport	0.136177	F1RIP6	Nucleobindin-1 precursor OS=Sus scrofa OX=9823 GN=NUCB1 PE=1 SV=3	0.828	Down	0.028497	NUCB1	49.385	65	26	66	26	0.947	0.868	0.93	1.133	1.002	1.179
Biological Process	GO:0033157	6	regulation of intracellular protein transport	0.234137	F1RIP6	Nucleobindin-1 precursor OS=Sus scrofa OX=9823 GN=NUCB1 PE=1 SV=3	0.828	Down	0.028497	NUCB1	49.385	65	26	66	26	0.947	0.868	0.93	1.133	1.002	1.179
Cellular Component	GO:0030425	4	dendrite	0.137004	A0A287A5I4	Nuclear mitotic apparatus protein 1 OS=Sus scrofa OX=9823 GN=NUMA1 PE=1 SV=1	1.707	Up	0.048595	NUMA1	212.67	0.7	1	3	1	1.419	1.47	1.076	0.567	1.025	0.731
Cellular Component	GO:0099568	4	cytoplasmic region	0.0960086	A0A287A5I4	Nuclear mitotic apparatus protein 1 OS=Sus scrofa OX=9823 GN=NUMA1 PE=1 SV=1	1.707	Up	0.048595	NUMA1	212.67	0.7	1	3	1	1.419	1.47	1.076	0.567	1.025	0.731
Cellular Component	GO:0016363	4	nuclear matrix	0.0961409	A0A287A5I4	Nuclear mitotic apparatus protein 1 OS=Sus scrofa OX=9823 GN=NUMA1 PE=1 SV=1	1.707	Up	0.048595	NUMA1	212.67	0.7	1	3	1	1.419	1.47	1.076	0.567	1.025	0.731
Cellular Component	GO:0031616	5	spindle pole centrosome	0.0230489	A0A287A5I4	Nuclear mitotic apparatus protein 1 OS=Sus scrofa OX=9823 GN=NUMA1 PE=1 SV=1	1.707	Up	0.048595	NUMA1	212.67	0.7	1	3	1	1.419	1.47	1.076	0.567	1.025	0.731
Cellular Component	GO:0005813	4	centrosome	0.185253	A0A287A5I4	Nuclear mitotic apparatus protein 1 OS=Sus scrofa OX=9823 GN=NUMA1 PE=1 SV=1	1.707	Up	0.048595	NUMA1	212.67	0.7	1	3	1	1.419	1.47	1.076	0.567	1.025	0.731
Cellular Component	GO:0097447	3	dendritic tree	0.137004	A0A287A5I4	Nuclear mitotic apparatus protein 1 OS=Sus scrofa OX=9823 GN=NUMA1 PE=1 SV=1	1.707	Up	0.048595	NUMA1	212.67	0.7	1	3	1	1.419	1.47	1.076	0.567	1.025	0.731
Cellular Component	GO:0000922	4	spindle pole	0.0407444	A0A287A5I4	Nuclear mitotic apparatus protein 1 OS=Sus scrofa OX=9823 GN=NUMA1 PE=1 SV=1	1.707	Up	0.048595	NUMA1	212.67	0.7	1	3	1	1.419	1.47	1.076	0.567	1.025	0.731
Cellular Component	GO:0019898	2	extrinsic component of membrane	0.111045	A0A287A5I4	Nuclear mitotic apparatus protein 1 OS=Sus scrofa OX=9823 GN=NUMA1 PE=1 SV=1	1.707	Up	0.048595	NUMA1	212.67	0.7	1	3	1	1.419	1.47	1.076	0.567	1.025	0.731
Cellular Component	GO:0034399	4	nuclear periphery	0.228049	A0A287A5I4	Nuclear mitotic apparatus protein 1 OS=Sus scrofa OX=9823 GN=NUMA1 PE=1 SV=1	1.707	Up	0.048595	NUMA1	212.67	0.7	1	3	1	1.419	1.47	1.076	0.567	1.025	0.731
Cellular Component	GO:0005938	5	cell cortex	0.222525	A0A287A5I4	Nuclear mitotic apparatus protein 1 OS=Sus scrofa OX=9823 GN=NUMA1 PE=1 SV=1	1.707	Up	0.048595	NUMA1	212.67	0.7	1	3	1	1.419	1.47	1.076	0.567	1.025	0.731
Cellular Component	GO:0072686	5	mitotic spindle	0.02905	A0A287A5I4	Nuclear mitotic apparatus protein 1 OS=Sus scrofa OX=9823 GN=NUMA1 PE=1 SV=1	1.707	Up	0.048595	NUMA1	212.67	0.7	1	3	1	1.419	1.47	1.076	0.567	1.025	0.731
Cellular Component	GO:0005815	4	microtubule organizing center	0.222525	A0A287A5I4	Nuclear mitotic apparatus protein 1 OS=Sus scrofa OX=9823 GN=NUMA1 PE=1 SV=1	1.707	Up	0.048595	NUMA1	212.67	0.7	1	3	1	1.419	1.47	1.076	0.567	1.025	0.731
Cellular Component	GO:0005819	4	spindle	0.0726188	A0A287A5I4	Nuclear mitotic apparatus protein 1 OS=Sus scrofa OX=9823 GN=NUMA1 PE=1 SV=1	1.707	Up	0.048595	NUMA1	212.67	0.7	1	3	1	1.419	1.47	1.076	0.567	1.025	0.731
Molecular Function	GO:0035091	4	phosphatidylinositol binding	0.359385	A0A287A5I4	Nuclear mitotic apparatus protein 1 OS=Sus scrofa OX=9823 GN=NUMA1 PE=1 SV=1	1.707	Up	0.048595	NUMA1	212.67	0.7	1	3	1	1.419	1.47	1.076	0.567	1.025	0.731
Biological Process	GO:1904377	5	positive regulation of protein localization to cell periphery	0.186601	A0A287A5I4	Nuclear mitotic apparatus protein 1 OS=Sus scrofa OX=9823 GN=NUMA1 PE=1 SV=1	1.707	Up	0.048595	NUMA1	212.67	0.7	1	3	1	1.419	1.47	1.076	0.567	1.025	0.731
Biological Process	GO:0090068	6	positive regulation of cell cycle process	0.163297	A0A287A5I4	Nuclear mitotic apparatus protein 1 OS=Sus scrofa OX=9823 GN=NUMA1 PE=1 SV=1	1.707	Up	0.048595	NUMA1	212.67	0.7	1	3	1	1.419	1.47	1.076	0.567	1.025	0.731
Biological Process	GO:0000278	4	mitotic cell cycle	0.087311	A0A287A5I4	Nuclear mitotic apparatus protein 1 OS=Sus scrofa OX=9823 GN=NUMA1 PE=1 SV=1	1.707	Up	0.048595	NUMA1	212.67	0.7	1	3	1	1.419	1.47	1.076	0.567	1.025	0.731
Biological Process	GO:0032886	4	regulation of microtubule-based process	0.258908	A0A287A5I4	Nuclear mitotic apparatus protein 1 OS=Sus scrofa OX=9823 GN=NUMA1 PE=1 SV=1	1.707	Up	0.048595	NUMA1	212.67	0.7	1	3	1	1.419	1.47	1.076	0.567	1.025	0.731
Biological Process	GO:0045931	6	positive regulation of mitotic cell cycle	0.254645	A0A287A5I4	Nuclear mitotic apparatus protein 1 OS=Sus scrofa OX=9823 GN=NUMA1 PE=1 SV=1	1.707	Up	0.048595	NUMA1	212.67	0.7	1	3	1	1.419	1.47	1.076	0.567	1.025	0.731
Biological Process	GO:0051225	4	spindle assembly	0.011865	A0A287A5I4	Nuclear mitotic apparatus protein 1 OS=Sus scrofa OX=9823 GN=NUMA1 PE=1 SV=1	1.707	Up	0.048595	NUMA1	212.67	0.7	1	3	1	1.419	1.47	1.076	0.567	1.025	0.731
Biological Process	GO:0030856	5	regulation of epithelial cell differentiation	0.254645	A0A287A5I4	Nuclear mitotic apparatus protein 1 OS=Sus scrofa OX=9823 GN=NUMA1 PE=1 SV=1	1.707	Up	0.048595	NUMA1	212.67	0.7	1	3	1	1.419	1.47	1.076	0.567	1.025	0.731
Biological Process	GO:0032273	6	positive regulation of protein polymerization	0.234137	A0A287A5I4	Nuclear mitotic apparatus protein 1 OS=Sus scrofa OX=9823 GN=NUMA1 PE=1 SV=1	1.707	Up	0.048595	NUMA1	212.67	0.7	1	3	1	1.419	1.47	1.076	0.567	1.025	0.731
Biological Process	GO:0032388	5	positive regulation of intracellular transport	0.309334	A0A287A5I4	Nuclear mitotic apparatus protein 1 OS=Sus scrofa OX=9823 GN=NUMA1 PE=1 SV=1	1.707	Up	0.048595	NUMA1	212.67	0.7	1	3	1	1.419	1.47	1.076	0.567	1.025	0.731
Biological Process	GO:1902905	6	positive regulation of supramolecular fiber organization	0.161756	A0A287A5I4	Nuclear mitotic apparatus protein 1 OS=Sus scrofa OX=9823 GN=NUMA1 PE=1 SV=1	1.707	Up	0.048595	NUMA1	212.67	0.7	1	3	1	1.419	1.47	1.076	0.567	1.025	0.731
Biological Process	GO:0097435	3	supramolecular fiber organization	0.0762637	A0A287A5I4	Nuclear mitotic apparatus protein 1 OS=Sus scrofa OX=9823 GN=NUMA1 PE=1 SV=1	1.707	Up	0.048595	NUMA1	212.67	0.7	1	3	1	1.419	1.47	1.076	0.567	1.025	0.731
Biological Process	GO:0031334	5	positive regulation of protein complex assembly	0.136177	A0A287A5I4	Nuclear mitotic apparatus protein 1 OS=Sus scrofa OX=9823 GN=NUMA1 PE=1 SV=1	1.707	Up	0.048595	NUMA1	212.67	0.7	1	3	1	1.419	1.47	1.076	0.567	1.025	0.731
Biological Process	GO:0032386	5	regulation of intracellular transport	0.136177	A0A287A5I4	Nuclear mitotic apparatus protein 1 OS=Sus scrofa OX=9823 GN=NUMA1 PE=1 SV=1	1.707	Up	0.048595	NUMA1	212.67	0.7	1	3	1	1.419	1.47	1.076	0.567	1.025	0.731
Biological Process	GO:0010564	5	regulation of cell cycle process	0.13609	A0A287A5I4	Nuclear mitotic apparatus protein 1 OS=Sus scrofa OX=9823 GN=NUMA1 PE=1 SV=1	1.707	Up	0.048595	NUMA1	212.67	0.7	1	3	1	1.419	1.47	1.076	0.567	1.025	0.731
Biological Process	GO:0007051	3	spindle organization	0.0168089	A0A287A5I4	Nuclear mitotic apparatus protein 1 OS=Sus scrofa OX=9823 GN=NUMA1 PE=1 SV=1	1.707	Up	0.048595	NUMA1	212.67	0.7	1	3	1	1.419	1.47	1.076	0.567	1.025	0.731
Biological Process	GO:1902117	5	positive regulation of organelle assembly	0.186601	A0A287A5I4	Nuclear mitotic apparatus protein 1 OS=Sus scrofa OX=9823 GN=NUMA1 PE=1 SV=1	1.707	Up	0.048595	NUMA1	212.67	0.7	1	3	1	1.419	1.47	1.076	0.567	1.025	0.731
Biological Process	GO:0044089	4	positive regulation of cellular component biogenesis	0.0896524	A0A287A5I4	Nuclear mitotic apparatus protein 1 OS=Sus scrofa OX=9823 GN=NUMA1 PE=1 SV=1	1.707	Up	0.048595	NUMA1	212.67	0.7	1	3	1	1.419	1.47	1.076	0.567	1.025	0.731
Biological Process	GO:0045787	5	positive regulation of cell cycle	0.19351	A0A287A5I4	Nuclear mitotic apparatus protein 1 OS=Sus scrofa OX=9823 GN=NUMA1 PE=1 SV=1	1.707	Up	0.048595	NUMA1	212.67	0.7	1	3	1	1.419	1.47	1.076	0.567	1.025	0.731
Biological Process	GO:1903047	3	mitotic cell cycle process	0.0569305	A0A287A5I4	Nuclear mitotic apparatus protein 1 OS=Sus scrofa OX=9823 GN=NUMA1 PE=1 SV=1	1.707	Up	0.048595	NUMA1	212.67	0.7	1	3	1	1.419	1.47	1.076	0.567	1.025	0.731
Biological Process	GO:0051495	7	positive regulation of cytoskeleton organization	0.161756	A0A287A5I4	Nuclear mitotic apparatus protein 1 OS=Sus scrofa OX=9823 GN=NUMA1 PE=1 SV=1	1.707	Up	0.048595	NUMA1	212.67	0.7	1	3	1	1.419	1.47	1.076	0.567	1.025	0.731
Biological Process	GO:0000226	3	microtubule cytoskeleton organization	0.106867	A0A287A5I4	Nuclear mitotic apparatus protein 1 OS=Sus scrofa OX=9823 GN=NUMA1 PE=1 SV=1	1.707	Up	0.048595	NUMA1	212.67	0.7	1	3	1	1.419	1.47	1.076	0.567	1.025	0.731
Biological Process	GO:1902850	4	microtubule cytoskeleton organization involved in mitosis	0.066266	A0A287A5I4	Nuclear mitotic apparatus protein 1 OS=Sus scrofa OX=9823 GN=NUMA1 PE=1 SV=1	1.707	Up	0.048595	NUMA1	212.67	0.7	1	3	1	1.419	1.47	1.076	0.567	1.025	0.731
Biological Process	GO:0030010	4	establishment of cell polarity	0.3232	A0A287A5I4	Nuclear mitotic apparatus protein 1 OS=Sus scrofa OX=9823 GN=NUMA1 PE=1 SV=1	1.707	Up	0.048595	NUMA1	212.67	0.7	1	3	1	1.419	1.47	1.076	0.567	1.025	0.731
Biological Process	GO:0007017	2	microtubule-based process	0.112945	A0A287A5I4	Nuclear mitotic apparatus protein 1 OS=Sus scrofa OX=9823 GN=NUMA1 PE=1 SV=1	1.707	Up	0.048595	NUMA1	212.67	0.7	1	3	1	1.419	1.47	1.076	0.567	1.025	0.731
Biological Process	GO:0070507	5	regulation of microtubule cytoskeleton organization	0.234137	A0A287A5I4	Nuclear mitotic apparatus protein 1 OS=Sus scrofa OX=9823 GN=NUMA1 PE=1 SV=1	1.707	Up	0.048595	NUMA1	212.67	0.7	1	3	1	1.419	1.47	1.076	0.567	1.025	0.731
Cellular Component	GO:0005793	4	endoplasmic reticulum-Golgi intermediate compartment	0.185253	G9F6X8	Protein disulfide-isomerase OS=Sus scrofa OX=9823 GN=P4HB PE=2 SV=1	0.784	Down	0.022918	P4HB	56.398	41.1	22	38	22	0.821	0.916	0.939	1.175	1.022	1.218
Cellular Component	GO:0034663	3	endoplasmic reticulum chaperone complex	0.0961409	G9F6X8	Protein disulfide-isomerase OS=Sus scrofa OX=9823 GN=P4HB PE=2 SV=1	0.784	Down	0.022918	P4HB	56.398	41.1	22	38	22	0.821	0.916	0.939	1.175	1.022	1.218
Molecular Function	GO:0016705	3	oxidoreductase activity, acting on paired donors, with incorporation or reduction of molecular oxygen	0.222053	G9F6X8	Protein disulfide-isomerase OS=Sus scrofa OX=9823 GN=P4HB PE=2 SV=1	0.784	Down	0.022918	P4HB	56.398	41.1	22	38	22	0.821	0.916	0.939	1.175	1.022	1.218
Molecular Function	GO:0046982	4	protein heterodimerization activity	0.228593	G9F6X8	Protein disulfide-isomerase OS=Sus scrofa OX=9823 GN=P4HB PE=2 SV=1	0.784	Down	0.022918	P4HB	56.398	41.1	22	38	22	0.821	0.916	0.939	1.175	1.022	1.218
Biological Process	GO:0097006	3	regulation of plasma lipoprotein particle levels	0.252321	G9F6X8	Protein disulfide-isomerase OS=Sus scrofa OX=9823 GN=P4HB PE=2 SV=1	0.784	Down	0.022918	P4HB	56.398	41.1	22	38	22	0.821	0.916	0.939	1.175	1.022	1.218
Biological Process	GO:1901605	4	alpha-amino acid metabolic process	0.000653917	G9F6X8	Protein disulfide-isomerase OS=Sus scrofa OX=9823 GN=P4HB PE=2 SV=1	0.784	Down	0.022918	P4HB	56.398	41.1	22	38	22	0.821	0.916	0.939	1.175	1.022	1.218
Biological Process	GO:0071827	3	plasma lipoprotein particle organization	0.309334	G9F6X8	Protein disulfide-isomerase OS=Sus scrofa OX=9823 GN=P4HB PE=2 SV=1	0.784	Down	0.022918	P4HB	56.398	41.1	22	38	22	0.821	0.916	0.939	1.175	1.022	1.218
Biological Process	GO:0006575	3	cellular modified amino acid metabolic process	0.0108727	G9F6X8	Protein disulfide-isomerase OS=Sus scrofa OX=9823 GN=P4HB PE=2 SV=1	0.784	Down	0.022918	P4HB	56.398	41.1	22	38	22	0.821	0.916	0.939	1.175	1.022	1.218
Biological Process	GO:0034377	4	plasma lipoprotein particle assembly	0.0828214	G9F6X8	Protein disulfide-isomerase OS=Sus scrofa OX=9823 GN=P4HB PE=2 SV=1	0.784	Down	0.022918	P4HB	56.398	41.1	22	38	22	0.821	0.916	0.939	1.175	1.022	1.218
Biological Process	GO:0065005	5	protein-lipid complex assembly	0.100957	G9F6X8	Protein disulfide-isomerase OS=Sus scrofa OX=9823 GN=P4HB PE=2 SV=1	0.784	Down	0.022918	P4HB	56.398	41.1	22	38	22	0.821	0.916	0.939	1.175	1.022	1.218
Biological Process	GO:0070482	3	response to oxygen levels	0.13415	G9F6X8	Protein disulfide-isomerase OS=Sus scrofa OX=9823 GN=P4HB PE=2 SV=1	0.784	Down	0.022918	P4HB	56.398	41.1	22	38	22	0.821	0.916	0.939	1.175	1.022	1.218
Molecular Function	GO:0000981	3	RNA polymerase II transcription factor activity, sequence-specific DNA binding	0.0572422	I3LRF8	Poly(rC) binding protein 3 OS=Sus scrofa OX=9823 GN=PCBP3 PE=1 SV=2	0.77	Down	0.00054447	PCBP3	37.329	9.4	3	6	3	0.896	0.901	0.88	1.105	1.168	1.203
Biological Process	GO:0016071	5	mRNA metabolic process	0.0342223	I3LRF8	Poly(rC) binding protein 3 OS=Sus scrofa OX=9823 GN=PCBP3 PE=1 SV=2	0.77	Down	0.00054447	PCBP3	37.329	9.4	3	6	3	0.896	0.901	0.88	1.105	1.168	1.203
Biological Process	GO:0016070	4	RNA metabolic process	0.042704	I3LRF8	Poly(rC) binding protein 3 OS=Sus scrofa OX=9823 GN=PCBP3 PE=1 SV=2	0.77	Down	0.00054447	PCBP3	37.329	9.4	3	6	3	0.896	0.901	0.88	1.105	1.168	1.203
Biological Process	GO:0090304	4	nucleic acid metabolic process	0.0649217	I3LRF8	Poly(rC) binding protein 3 OS=Sus scrofa OX=9823 GN=PCBP3 PE=1 SV=2	0.77	Down	0.00054447	PCBP3	37.329	9.4	3	6	3	0.896	0.901	0.88	1.105	1.168	1.203
Cellular Component	GO:0005769	6	early endosome	0.188233	I3LGB2	Proprotein convertase subtilisin/kexin type 9 OS=Sus scrofa OX=9823 GN=PCSK9 PE=1 SV=2	0.817	Down	0.0177231	PCSK9	72.847	32.6	18	48	18	0.993	0.902	0.851	1.163	1.063	1.137
Cellular Component	GO:0019898	2	extrinsic component of membrane	0.111045	I3LGB2	Proprotein convertase subtilisin/kexin type 9 OS=Sus scrofa OX=9823 GN=PCSK9 PE=1 SV=2	0.817	Down	0.0177231	PCSK9	72.847	32.6	18	48	18	0.993	0.902	0.851	1.163	1.063	1.137
Cellular Component	GO:0005791	5	rough endoplasmic reticulum	0.219558	I3LGB2	Proprotein convertase subtilisin/kexin type 9 OS=Sus scrofa OX=9823 GN=PCSK9 PE=1 SV=2	0.817	Down	0.0177231	PCSK9	72.847	32.6	18	48	18	0.993	0.902	0.851	1.163	1.063	1.137
Molecular Function	GO:0070325	4	lipoprotein particle receptor binding	0.021552	I3LGB2	Proprotein convertase subtilisin/kexin type 9 OS=Sus scrofa OX=9823 GN=PCSK9 PE=1 SV=2	0.817	Down	0.0177231	PCSK9	72.847	32.6	18	48	18	0.993	0.902	0.851	1.163	1.063	1.137
Molecular Function	GO:0030547	3	receptor inhibitor activity	0.0419472	I3LGB2	Proprotein convertase subtilisin/kexin type 9 OS=Sus scrofa OX=9823 GN=PCSK9 PE=1 SV=2	0.817	Down	0.0177231	PCSK9	72.847	32.6	18	48	18	0.993	0.902	0.851	1.163	1.063	1.137
Molecular Function	GO:0070326	5	very-low-density lipoprotein particle receptor binding	0.0419472	I3LGB2	Proprotein convertase subtilisin/kexin type 9 OS=Sus scrofa OX=9823 GN=PCSK9 PE=1 SV=2	0.817	Down	0.0177231	PCSK9	72.847	32.6	18	48	18	0.993	0.902	0.851	1.163	1.063	1.137
Molecular Function	GO:0050750	5	low-density lipoprotein particle receptor binding	0.102028	I3LGB2	Proprotein convertase subtilisin/kexin type 9 OS=Sus scrofa OX=9823 GN=PCSK9 PE=1 SV=2	0.817	Down	0.0177231	PCSK9	72.847	32.6	18	48	18	0.993	0.902	0.851	1.163	1.063	1.137
Molecular Function	GO:0043621	3	protein self-association	0.256511	I3LGB2	Proprotein convertase subtilisin/kexin type 9 OS=Sus scrofa OX=9823 GN=PCSK9 PE=1 SV=2	0.817	Down	0.0177231	PCSK9	72.847	32.6	18	48	18	0.993	0.902	0.851	1.163	1.063	1.137
Biological Process	GO:0048259	6	regulation of receptor-mediated endocytosis	0.284018	I3LGB2	Proprotein convertase subtilisin/kexin type 9 OS=Sus scrofa OX=9823 GN=PCSK9 PE=1 SV=2	0.817	Down	0.0177231	PCSK9	72.847	32.6	18	48	18	0.993	0.902	0.851	1.163	1.063	1.137
Biological Process	GO:0097006	3	regulation of plasma lipoprotein particle levels	0.252321	I3LGB2	Proprotein convertase subtilisin/kexin type 9 OS=Sus scrofa OX=9823 GN=PCSK9 PE=1 SV=2	0.817	Down	0.0177231	PCSK9	72.847	32.6	18	48	18	0.993	0.902	0.851	1.163	1.063	1.137
Biological Process	GO:0002090	5	regulation of receptor internalization	0.153674	I3LGB2	Proprotein convertase subtilisin/kexin type 9 OS=Sus scrofa OX=9823 GN=PCSK9 PE=1 SV=2	0.817	Down	0.0177231	PCSK9	72.847	32.6	18	48	18	0.993	0.902	0.851	1.163	1.063	1.137
Biological Process	GO:0008203	5	cholesterol metabolic process	0.258908	I3LGB2	Proprotein convertase subtilisin/kexin type 9 OS=Sus scrofa OX=9823 GN=PCSK9 PE=1 SV=2	0.817	Down	0.0177231	PCSK9	72.847	32.6	18	48	18	0.993	0.902	0.851	1.163	1.063	1.137
Biological Process	GO:0031668	3	cellular response to extracellular stimulus	0.192785	I3LGB2	Proprotein convertase subtilisin/kexin type 9 OS=Sus scrofa OX=9823 GN=PCSK9 PE=1 SV=2	0.817	Down	0.0177231	PCSK9	72.847	32.6	18	48	18	0.993	0.902	0.851	1.163	1.063	1.137
Biological Process	GO:0071375	5	cellular response to peptide hormone stimulus	0.177006	I3LGB2	Proprotein convertase subtilisin/kexin type 9 OS=Sus scrofa OX=9823 GN=PCSK9 PE=1 SV=2	0.817	Down	0.0177231	PCSK9	72.847	32.6	18	48	18	0.993	0.902	0.851	1.163	1.063	1.137
Biological Process	GO:1903364	7	positive regulation of cellular protein catabolic process	0.284018	I3LGB2	Proprotein convertase subtilisin/kexin type 9 OS=Sus scrofa OX=9823 GN=PCSK9 PE=1 SV=2	0.817	Down	0.0177231	PCSK9	72.847	32.6	18	48	18	0.993	0.902	0.851	1.163	1.063	1.137
Biological Process	GO:0045806	5	negative regulation of endocytosis	0.066266	I3LGB2	Proprotein convertase subtilisin/kexin type 9 OS=Sus scrofa OX=9823 GN=PCSK9 PE=1 SV=2	0.817	Down	0.0177231	PCSK9	72.847	32.6	18	48	18	0.993	0.902	0.851	1.163	1.063	1.137
Biological Process	GO:0032372	6	negative regulation of sterol transport	0.0653355	I3LGB2	Proprotein convertase subtilisin/kexin type 9 OS=Sus scrofa OX=9823 GN=PCSK9 PE=1 SV=2	0.817	Down	0.0177231	PCSK9	72.847	32.6	18	48	18	0.993	0.902	0.851	1.163	1.063	1.137
Biological Process	GO:0031669	4	cellular response to nutrient levels	0.106867	I3LGB2	Proprotein convertase subtilisin/kexin type 9 OS=Sus scrofa OX=9823 GN=PCSK9 PE=1 SV=2	0.817	Down	0.0177231	PCSK9	72.847	32.6	18	48	18	0.993	0.902	0.851	1.163	1.063	1.137
Biological Process	GO:0055092	6	sterol homeostasis	0.186179	I3LGB2	Proprotein convertase subtilisin/kexin type 9 OS=Sus scrofa OX=9823 GN=PCSK9 PE=1 SV=2	0.817	Down	0.0177231	PCSK9	72.847	32.6	18	48	18	0.993	0.902	0.851	1.163	1.063	1.137
Biological Process	GO:0010467	4	gene expression	0.016623	I3LGB2	Proprotein convertase subtilisin/kexin type 9 OS=Sus scrofa OX=9823 GN=PCSK9 PE=1 SV=2	0.817	Down	0.0177231	PCSK9	72.847	32.6	18	48	18	0.993	0.902	0.851	1.163	1.063	1.137
Biological Process	GO:0042157	4	lipoprotein metabolic process	0.163297	I3LGB2	Proprotein convertase subtilisin/kexin type 9 OS=Sus scrofa OX=9823 GN=PCSK9 PE=1 SV=2	0.817	Down	0.0177231	PCSK9	72.847	32.6	18	48	18	0.993	0.902	0.851	1.163	1.063	1.137
Biological Process	GO:0010985	5	negative regulation of lipoprotein particle clearance	0.0059581	I3LGB2	Proprotein convertase subtilisin/kexin type 9 OS=Sus scrofa OX=9823 GN=PCSK9 PE=1 SV=2	0.817	Down	0.0177231	PCSK9	72.847	32.6	18	48	18	0.993	0.902	0.851	1.163	1.063	1.137
Biological Process	GO:1902305	8	regulation of sodium ion transmembrane transport	0.0653355	I3LGB2	Proprotein convertase subtilisin/kexin type 9 OS=Sus scrofa OX=9823 GN=PCSK9 PE=1 SV=2	0.817	Down	0.0177231	PCSK9	72.847	32.6	18	48	18	0.993	0.902	0.851	1.163	1.063	1.137
Biological Process	GO:0044265	4	cellular macromolecule catabolic process	0.0947307	I3LGB2	Proprotein convertase subtilisin/kexin type 9 OS=Sus scrofa OX=9823 GN=PCSK9 PE=1 SV=2	0.817	Down	0.0177231	PCSK9	72.847	32.6	18	48	18	0.993	0.902	0.851	1.163	1.063	1.137
Biological Process	GO:0032375	7	negative regulation of cholesterol transport	0.0653355	I3LGB2	Proprotein convertase subtilisin/kexin type 9 OS=Sus scrofa OX=9823 GN=PCSK9 PE=1 SV=2	0.817	Down	0.0177231	PCSK9	72.847	32.6	18	48	18	0.993	0.902	0.851	1.163	1.063	1.137
Biological Process	GO:0006638	4	neutral lipid metabolic process	0.209845	I3LGB2	Proprotein convertase subtilisin/kexin type 9 OS=Sus scrofa OX=9823 GN=PCSK9 PE=1 SV=2	0.817	Down	0.0177231	PCSK9	72.847	32.6	18	48	18	0.993	0.902	0.851	1.163	1.063	1.137
Biological Process	GO:0010984	4	regulation of lipoprotein particle clearance	0.0273567	I3LGB2	Proprotein convertase subtilisin/kexin type 9 OS=Sus scrofa OX=9823 GN=PCSK9 PE=1 SV=2	0.817	Down	0.0177231	PCSK9	72.847	32.6	18	48	18	0.993	0.902	0.851	1.163	1.063	1.137
Biological Process	GO:0055088	5	lipid homeostasis	0.13999	I3LGB2	Proprotein convertase subtilisin/kexin type 9 OS=Sus scrofa OX=9823 GN=PCSK9 PE=1 SV=2	0.817	Down	0.0177231	PCSK9	72.847	32.6	18	48	18	0.993	0.902	0.851	1.163	1.063	1.137
Biological Process	GO:0016125	4	sterol metabolic process	0.108251	I3LGB2	Proprotein convertase subtilisin/kexin type 9 OS=Sus scrofa OX=9823 GN=PCSK9 PE=1 SV=2	0.817	Down	0.0177231	PCSK9	72.847	32.6	18	48	18	0.993	0.902	0.851	1.163	1.063	1.137
Biological Process	GO:2000272	4	negative regulation of receptor activity	0.0653355	I3LGB2	Proprotein convertase subtilisin/kexin type 9 OS=Sus scrofa OX=9823 GN=PCSK9 PE=1 SV=2	0.817	Down	0.0177231	PCSK9	72.847	32.6	18	48	18	0.993	0.902	0.851	1.163	1.063	1.137
Biological Process	GO:0006641	6	triglyceride metabolic process	0.186179	I3LGB2	Proprotein convertase subtilisin/kexin type 9 OS=Sus scrofa OX=9823 GN=PCSK9 PE=1 SV=2	0.817	Down	0.0177231	PCSK9	72.847	32.6	18	48	18	0.993	0.902	0.851	1.163	1.063	1.137
Biological Process	GO:0051100	4	negative regulation of binding	0.258908	I3LGB2	Proprotein convertase subtilisin/kexin type 9 OS=Sus scrofa OX=9823 GN=PCSK9 PE=1 SV=2	0.817	Down	0.0177231	PCSK9	72.847	32.6	18	48	18	0.993	0.902	0.851	1.163	1.063	1.137
Biological Process	GO:0032371	6	regulation of sterol transport	0.163297	I3LGB2	Proprotein convertase subtilisin/kexin type 9 OS=Sus scrofa OX=9823 GN=PCSK9 PE=1 SV=2	0.817	Down	0.0177231	PCSK9	72.847	32.6	18	48	18	0.993	0.902	0.851	1.163	1.063	1.137
Biological Process	GO:0009267	4	cellular response to starvation	0.163297	I3LGB2	Proprotein convertase subtilisin/kexin type 9 OS=Sus scrofa OX=9823 GN=PCSK9 PE=1 SV=2	0.817	Down	0.0177231	PCSK9	72.847	32.6	18	48	18	0.993	0.902	0.851	1.163	1.063	1.137
Biological Process	GO:0010989	6	negative regulation of low-density lipoprotein particle clearance	0.0220662	I3LGB2	Proprotein convertase subtilisin/kexin type 9 OS=Sus scrofa OX=9823 GN=PCSK9 PE=1 SV=2	0.817	Down	0.0177231	PCSK9	72.847	32.6	18	48	18	0.993	0.902	0.851	1.163	1.063	1.137
Biological Process	GO:0048261	6	negative regulation of receptor-mediated endocytosis	0.00254776	I3LGB2	Proprotein convertase subtilisin/kexin type 9 OS=Sus scrofa OX=9823 GN=PCSK9 PE=1 SV=2	0.817	Down	0.0177231	PCSK9	72.847	32.6	18	48	18	0.993	0.902	0.851	1.163	1.063	1.137
Biological Process	GO:0043687	6	post-translational protein modification	0.0585062	I3LGB2	Proprotein convertase subtilisin/kexin type 9 OS=Sus scrofa OX=9823 GN=PCSK9 PE=1 SV=2	0.817	Down	0.0177231	PCSK9	72.847	32.6	18	48	18	0.993	0.902	0.851	1.163	1.063	1.137
Biological Process	GO:0032386	5	regulation of intracellular transport	0.136177	I3LGB2	Proprotein convertase subtilisin/kexin type 9 OS=Sus scrofa OX=9823 GN=PCSK9 PE=1 SV=2	0.817	Down	0.0177231	PCSK9	72.847	32.6	18	48	18	0.993	0.902	0.851	1.163	1.063	1.137
Biological Process	GO:2000649	6	regulation of sodium ion transmembrane transporter activity	0.0415846	I3LGB2	Proprotein convertase subtilisin/kexin type 9 OS=Sus scrofa OX=9823 GN=PCSK9 PE=1 SV=2	0.817	Down	0.0177231	PCSK9	72.847	32.6	18	48	18	0.993	0.902	0.851	1.163	1.063	1.137
Biological Process	GO:0032869	6	cellular response to insulin stimulus	0.13999	I3LGB2	Proprotein convertase subtilisin/kexin type 9 OS=Sus scrofa OX=9823 GN=PCSK9 PE=1 SV=2	0.817	Down	0.0177231	PCSK9	72.847	32.6	18	48	18	0.993	0.902	0.851	1.163	1.063	1.137
Biological Process	GO:0032374	7	regulation of cholesterol transport	0.163297	I3LGB2	Proprotein convertase subtilisin/kexin type 9 OS=Sus scrofa OX=9823 GN=PCSK9 PE=1 SV=2	0.817	Down	0.0177231	PCSK9	72.847	32.6	18	48	18	0.993	0.902	0.851	1.163	1.063	1.137
Biological Process	GO:0042632	7	cholesterol homeostasis	0.186179	I3LGB2	Proprotein convertase subtilisin/kexin type 9 OS=Sus scrofa OX=9823 GN=PCSK9 PE=1 SV=2	0.817	Down	0.0177231	PCSK9	72.847	32.6	18	48	18	0.993	0.902	0.851	1.163	1.063	1.137
Biological Process	GO:0006639	5	acylglycerol metabolic process	0.209845	I3LGB2	Proprotein convertase subtilisin/kexin type 9 OS=Sus scrofa OX=9823 GN=PCSK9 PE=1 SV=2	0.817	Down	0.0177231	PCSK9	72.847	32.6	18	48	18	0.993	0.902	0.851	1.163	1.063	1.137
Biological Process	GO:0010988	5	regulation of low-density lipoprotein particle clearance	0.0415846	I3LGB2	Proprotein convertase subtilisin/kexin type 9 OS=Sus scrofa OX=9823 GN=PCSK9 PE=1 SV=2	0.817	Down	0.0177231	PCSK9	72.847	32.6	18	48	18	0.993	0.902	0.851	1.163	1.063	1.137
Biological Process	GO:0008202	4	steroid metabolic process	0.0570599	I3LGB2	Proprotein convertase subtilisin/kexin type 9 OS=Sus scrofa OX=9823 GN=PCSK9 PE=1 SV=2	0.817	Down	0.0177231	PCSK9	72.847	32.6	18	48	18	0.993	0.902	0.851	1.163	1.063	1.137
Biological Process	GO:0002028	7	regulation of sodium ion transport	0.153674	I3LGB2	Proprotein convertase subtilisin/kexin type 9 OS=Sus scrofa OX=9823 GN=PCSK9 PE=1 SV=2	0.817	Down	0.0177231	PCSK9	72.847	32.6	18	48	18	0.993	0.902	0.851	1.163	1.063	1.137
Biological Process	GO:0032369	5	negative regulation of lipid transport	0.122095	I3LGB2	Proprotein convertase subtilisin/kexin type 9 OS=Sus scrofa OX=9823 GN=PCSK9 PE=1 SV=2	0.817	Down	0.0177231	PCSK9	72.847	32.6	18	48	18	0.993	0.902	0.851	1.163	1.063	1.137
Biological Process	GO:0032091	5	negative regulation of protein binding	0.209845	I3LGB2	Proprotein convertase subtilisin/kexin type 9 OS=Sus scrofa OX=9823 GN=PCSK9 PE=1 SV=2	0.817	Down	0.0177231	PCSK9	72.847	32.6	18	48	18	0.993	0.902	0.851	1.163	1.063	1.137
Biological Process	GO:0044257	5	cellular protein catabolic process	0.115147	I3LGB2	Proprotein convertase subtilisin/kexin type 9 OS=Sus scrofa OX=9823 GN=PCSK9 PE=1 SV=2	0.817	Down	0.0177231	PCSK9	72.847	32.6	18	48	18	0.993	0.902	0.851	1.163	1.063	1.137
Biological Process	GO:1902652	5	secondary alcohol metabolic process	0.258908	I3LGB2	Proprotein convertase subtilisin/kexin type 9 OS=Sus scrofa OX=9823 GN=PCSK9 PE=1 SV=2	0.817	Down	0.0177231	PCSK9	72.847	32.6	18	48	18	0.993	0.902	0.851	1.163	1.063	1.137
Biological Process	GO:0032368	5	regulation of lipid transport	0.157115	I3LGB2	Proprotein convertase subtilisin/kexin type 9 OS=Sus scrofa OX=9823 GN=PCSK9 PE=1 SV=2	0.817	Down	0.0177231	PCSK9	72.847	32.6	18	48	18	0.993	0.902	0.851	1.163	1.063	1.137
Cellular Component	GO:0005924	3	cell-substrate adherens junction	0.270159	A0A287BS15	PDZ and LIM domain 7 OS=Sus scrofa OX=9823 GN=PDLIM7 PE=1 SV=1	0.648	Down	0.021242	PDLIM7	43.938	17.1	5	5	5	0.824	0.878	0.681	1.079	1.447	1.151
Cellular Component	GO:0032432	4	actin filament bundle	0.106389	A0A287BS15	PDZ and LIM domain 7 OS=Sus scrofa OX=9823 GN=PDLIM7 PE=1 SV=1	0.648	Down	0.021242	PDLIM7	43.938	17.1	5	5	5	0.824	0.878	0.681	1.079	1.447	1.151
Cellular Component	GO:0030055	2	cell-substrate junction	0.295967	A0A287BS15	PDZ and LIM domain 7 OS=Sus scrofa OX=9823 GN=PDLIM7 PE=1 SV=1	0.648	Down	0.021242	PDLIM7	43.938	17.1	5	5	5	0.824	0.878	0.681	1.079	1.447	1.151
Cellular Component	GO:0042641	4	actomyosin	0.106389	A0A287BS15	PDZ and LIM domain 7 OS=Sus scrofa OX=9823 GN=PDLIM7 PE=1 SV=1	0.648	Down	0.021242	PDLIM7	43.938	17.1	5	5	5	0.824	0.878	0.681	1.079	1.447	1.151
Cellular Component	GO:0001725	5	stress fiber	0.0544426	A0A287BS15	PDZ and LIM domain 7 OS=Sus scrofa OX=9823 GN=PDLIM7 PE=1 SV=1	0.648	Down	0.021242	PDLIM7	43.938	17.1	5	5	5	0.824	0.878	0.681	1.079	1.447	1.151
Cellular Component	GO:0097517	5	contractile actin filament bundle	0.0544426	A0A287BS15	PDZ and LIM domain 7 OS=Sus scrofa OX=9823 GN=PDLIM7 PE=1 SV=1	0.648	Down	0.021242	PDLIM7	43.938	17.1	5	5	5	0.824	0.878	0.681	1.079	1.447	1.151
Cellular Component	GO:0005925	4	focal adhesion	0.270159	A0A287BS15	PDZ and LIM domain 7 OS=Sus scrofa OX=9823 GN=PDLIM7 PE=1 SV=1	0.648	Down	0.021242	PDLIM7	43.938	17.1	5	5	5	0.824	0.878	0.681	1.079	1.447	1.151
Biological Process	GO:0006935	3	chemotaxis	0.0527766	A0A287BS15	PDZ and LIM domain 7 OS=Sus scrofa OX=9823 GN=PDLIM7 PE=1 SV=1	0.648	Down	0.021242	PDLIM7	43.938	17.1	5	5	5	0.824	0.878	0.681	1.079	1.447	1.151
Biological Process	GO:0097485	4	neuron projection guidance	0.309334	A0A287BS15	PDZ and LIM domain 7 OS=Sus scrofa OX=9823 GN=PDLIM7 PE=1 SV=1	0.648	Down	0.021242	PDLIM7	43.938	17.1	5	5	5	0.824	0.878	0.681	1.079	1.447	1.151
Biological Process	GO:0007411	5	axon guidance	0.309334	A0A287BS15	PDZ and LIM domain 7 OS=Sus scrofa OX=9823 GN=PDLIM7 PE=1 SV=1	0.648	Down	0.021242	PDLIM7	43.938	17.1	5	5	5	0.824	0.878	0.681	1.079	1.447	1.151
Biological Process	GO:0045778	5	positive regulation of ossification	0.3232	A0A287BS15	PDZ and LIM domain 7 OS=Sus scrofa OX=9823 GN=PDLIM7 PE=1 SV=1	0.648	Down	0.021242	PDLIM7	43.938	17.1	5	5	5	0.824	0.878	0.681	1.079	1.447	1.151
Biological Process	GO:0042330	2	taxis	0.0527766	A0A287BS15	PDZ and LIM domain 7 OS=Sus scrofa OX=9823 GN=PDLIM7 PE=1 SV=1	0.648	Down	0.021242	PDLIM7	43.938	17.1	5	5	5	0.824	0.878	0.681	1.079	1.447	1.151
Biological Process	GO:1901605	4	alpha-amino acid metabolic process	0.000653917	A5GFY8	D-3-phosphoglycerate dehydrogenase OS=Sus scrofa OX=9823 GN=PHGDH PE=3 SV=1	0.484	Down	0.026755	PHGDH	56.809	3.4	2	3	2	0.723	0.538	0.689	0.989	1.203	1.838
Biological Process	GO:0019530	3	taurine metabolic process	0.00780945	A5GFY8	D-3-phosphoglycerate dehydrogenase OS=Sus scrofa OX=9823 GN=PHGDH PE=3 SV=1	0.484	Down	0.026755	PHGDH	56.809	3.4	2	3	2	0.723	0.538	0.689	0.989	1.203	1.838
Biological Process	GO:0009070	6	serine family amino acid biosynthetic process	0.0220662	A5GFY8	D-3-phosphoglycerate dehydrogenase OS=Sus scrofa OX=9823 GN=PHGDH PE=3 SV=1	0.484	Down	0.026755	PHGDH	56.809	3.4	2	3	2	0.723	0.538	0.689	0.989	1.203	1.838
Biological Process	GO:0019694	3	alkanesulfonate metabolic process	0.00780945	A5GFY8	D-3-phosphoglycerate dehydrogenase OS=Sus scrofa OX=9823 GN=PHGDH PE=3 SV=1	0.484	Down	0.026755	PHGDH	56.809	3.4	2	3	2	0.723	0.538	0.689	0.989	1.203	1.838
Biological Process	GO:0006805	3	xenobiotic metabolic process	0.186601	A5GFY8	D-3-phosphoglycerate dehydrogenase OS=Sus scrofa OX=9823 GN=PHGDH PE=3 SV=1	0.484	Down	0.026755	PHGDH	56.809	3.4	2	3	2	0.723	0.538	0.689	0.989	1.203	1.838
Biological Process	GO:0022900	3	electron transport chain	0.0924284	A5GFY8	D-3-phosphoglycerate dehydrogenase OS=Sus scrofa OX=9823 GN=PHGDH PE=3 SV=1	0.484	Down	0.026755	PHGDH	56.809	3.4	2	3	2	0.723	0.538	0.689	0.989	1.203	1.838
Biological Process	GO:0046394	5	carboxylic acid biosynthetic process	0.188697	A5GFY8	D-3-phosphoglycerate dehydrogenase OS=Sus scrofa OX=9823 GN=PHGDH PE=3 SV=1	0.484	Down	0.026755	PHGDH	56.809	3.4	2	3	2	0.723	0.538	0.689	0.989	1.203	1.838
Biological Process	GO:0042133	3	neurotransmitter metabolic process	0.186601	A5GFY8	D-3-phosphoglycerate dehydrogenase OS=Sus scrofa OX=9823 GN=PHGDH PE=3 SV=1	0.484	Down	0.026755	PHGDH	56.809	3.4	2	3	2	0.723	0.538	0.689	0.989	1.203	1.838
Biological Process	GO:0009066	5	aspartate family amino acid metabolic process	0.0182626	A5GFY8	D-3-phosphoglycerate dehydrogenase OS=Sus scrofa OX=9823 GN=PHGDH PE=3 SV=1	0.484	Down	0.026755	PHGDH	56.809	3.4	2	3	2	0.723	0.538	0.689	0.989	1.203	1.838
Biological Process	GO:0017144	3	drug metabolic process	0.0513867	A5GFY8	D-3-phosphoglycerate dehydrogenase OS=Sus scrofa OX=9823 GN=PHGDH PE=3 SV=1	0.484	Down	0.026755	PHGDH	56.809	3.4	2	3	2	0.723	0.538	0.689	0.989	1.203	1.838
Biological Process	GO:1901607	5	alpha-amino acid biosynthetic process	0.066266	A5GFY8	D-3-phosphoglycerate dehydrogenase OS=Sus scrofa OX=9823 GN=PHGDH PE=3 SV=1	0.484	Down	0.026755	PHGDH	56.809	3.4	2	3	2	0.723	0.538	0.689	0.989	1.203	1.838
Biological Process	GO:0006520	3	cellular amino acid metabolic process	0.00625255	A5GFY8	D-3-phosphoglycerate dehydrogenase OS=Sus scrofa OX=9823 GN=PHGDH PE=3 SV=1	0.484	Down	0.026755	PHGDH	56.809	3.4	2	3	2	0.723	0.538	0.689	0.989	1.203	1.838
Biological Process	GO:0009069	5	serine family amino acid metabolic process	0.0111498	A5GFY8	D-3-phosphoglycerate dehydrogenase OS=Sus scrofa OX=9823 GN=PHGDH PE=3 SV=1	0.484	Down	0.026755	PHGDH	56.809	3.4	2	3	2	0.723	0.538	0.689	0.989	1.203	1.838
Biological Process	GO:0021915	3	neural tube development	0.0828214	A5GFY8	D-3-phosphoglycerate dehydrogenase OS=Sus scrofa OX=9823 GN=PHGDH PE=3 SV=1	0.484	Down	0.026755	PHGDH	56.809	3.4	2	3	2	0.723	0.538	0.689	0.989	1.203	1.838
Biological Process	GO:0006790	3	sulfur compound metabolic process	0.038675	A5GFY8	D-3-phosphoglycerate dehydrogenase OS=Sus scrofa OX=9823 GN=PHGDH PE=3 SV=1	0.484	Down	0.026755	PHGDH	56.809	3.4	2	3	2	0.723	0.538	0.689	0.989	1.203	1.838
Biological Process	GO:0016053	4	organic acid biosynthetic process	0.188697	A5GFY8	D-3-phosphoglycerate dehydrogenase OS=Sus scrofa OX=9823 GN=PHGDH PE=3 SV=1	0.484	Down	0.026755	PHGDH	56.809	3.4	2	3	2	0.723	0.538	0.689	0.989	1.203	1.838
Biological Process	GO:0008652	4	cellular amino acid biosynthetic process	0.066266	A5GFY8	D-3-phosphoglycerate dehydrogenase OS=Sus scrofa OX=9823 GN=PHGDH PE=3 SV=1	0.484	Down	0.026755	PHGDH	56.809	3.4	2	3	2	0.723	0.538	0.689	0.989	1.203	1.838
Cellular Component	GO:0101002	7	ficolin-1-rich granule	0.0568755	A0A287ACX9	Pyruvate kinase OS=Sus scrofa OX=9823 GN=PKM PE=1 SV=1	1.383	Up	0.0062645	PKM	58.032	53.1	25	58	3	1.367	1.195	1.163	0.962	0.856	0.875
Biological Process	GO:0018130	4	heterocycle biosynthetic process	0.0596958	A0A287ACX9	Pyruvate kinase OS=Sus scrofa OX=9823 GN=PKM PE=1 SV=1	1.383	Up	0.0062645	PKM	58.032	53.1	25	58	3	1.367	1.195	1.163	0.962	0.856	0.875
Biological Process	GO:0072522	5	purine-containing compound biosynthetic process	0.232259	A0A287ACX9	Pyruvate kinase OS=Sus scrofa OX=9823 GN=PKM PE=1 SV=1	1.383	Up	0.0062645	PKM	58.032	53.1	25	58	3	1.367	1.195	1.163	0.962	0.856	0.875
Biological Process	GO:0071375	5	cellular response to peptide hormone stimulus	0.177006	A0A287ACX9	Pyruvate kinase OS=Sus scrofa OX=9823 GN=PKM PE=1 SV=1	1.383	Up	0.0062645	PKM	58.032	53.1	25	58	3	1.367	1.195	1.163	0.962	0.856	0.875
Biological Process	GO:0051188	4	cofactor biosynthetic process	0.212629	A0A287ACX9	Pyruvate kinase OS=Sus scrofa OX=9823 GN=PKM PE=1 SV=1	1.383	Up	0.0062645	PKM	58.032	53.1	25	58	3	1.367	1.195	1.163	0.962	0.856	0.875
Biological Process	GO:1901362	4	organic cyclic compound biosynthetic process	0.0399362	A0A287ACX9	Pyruvate kinase OS=Sus scrofa OX=9823 GN=PKM PE=1 SV=1	1.383	Up	0.0062645	PKM	58.032	53.1	25	58	3	1.367	1.195	1.163	0.962	0.856	0.875
Biological Process	GO:0044271	4	cellular nitrogen compound biosynthetic process	0.00679605	A0A287ACX9	Pyruvate kinase OS=Sus scrofa OX=9823 GN=PKM PE=1 SV=1	1.383	Up	0.0062645	PKM	58.032	53.1	25	58	3	1.367	1.195	1.163	0.962	0.856	0.875
Biological Process	GO:0034654	4	nucleobase-containing compound biosynthetic process	0.0902189	A0A287ACX9	Pyruvate kinase OS=Sus scrofa OX=9823 GN=PKM PE=1 SV=1	1.383	Up	0.0062645	PKM	58.032	53.1	25	58	3	1.367	1.195	1.163	0.962	0.856	0.875
Biological Process	GO:0046394	5	carboxylic acid biosynthetic process	0.188697	A0A287ACX9	Pyruvate kinase OS=Sus scrofa OX=9823 GN=PKM PE=1 SV=1	1.383	Up	0.0062645	PKM	58.032	53.1	25	58	3	1.367	1.195	1.163	0.962	0.856	0.875
Biological Process	GO:0072521	4	purine-containing compound metabolic process	0.136177	A0A287ACX9	Pyruvate kinase OS=Sus scrofa OX=9823 GN=PKM PE=1 SV=1	1.383	Up	0.0062645	PKM	58.032	53.1	25	58	3	1.367	1.195	1.163	0.962	0.856	0.875
Biological Process	GO:0006164	6	purine nucleotide biosynthetic process	0.212629	A0A287ACX9	Pyruvate kinase OS=Sus scrofa OX=9823 GN=PKM PE=1 SV=1	1.383	Up	0.0062645	PKM	58.032	53.1	25	58	3	1.367	1.195	1.163	0.962	0.856	0.875
Biological Process	GO:0017144	3	drug metabolic process	0.0513867	A0A287ACX9	Pyruvate kinase OS=Sus scrofa OX=9823 GN=PKM PE=1 SV=1	1.383	Up	0.0062645	PKM	58.032	53.1	25	58	3	1.367	1.195	1.163	0.962	0.856	0.875
Biological Process	GO:0032869	6	cellular response to insulin stimulus	0.13999	A0A287ACX9	Pyruvate kinase OS=Sus scrofa OX=9823 GN=PKM PE=1 SV=1	1.383	Up	0.0062645	PKM	58.032	53.1	25	58	3	1.367	1.195	1.163	0.962	0.856	0.875
Biological Process	GO:0051186	3	cofactor metabolic process	0.0354158	A0A287ACX9	Pyruvate kinase OS=Sus scrofa OX=9823 GN=PKM PE=1 SV=1	1.383	Up	0.0062645	PKM	58.032	53.1	25	58	3	1.367	1.195	1.163	0.962	0.856	0.875
Biological Process	GO:0019438	4	aromatic compound biosynthetic process	0.0596958	A0A287ACX9	Pyruvate kinase OS=Sus scrofa OX=9823 GN=PKM PE=1 SV=1	1.383	Up	0.0062645	PKM	58.032	53.1	25	58	3	1.367	1.195	1.163	0.962	0.856	0.875
Biological Process	GO:0016053	4	organic acid biosynthetic process	0.188697	A0A287ACX9	Pyruvate kinase OS=Sus scrofa OX=9823 GN=PKM PE=1 SV=1	1.383	Up	0.0062645	PKM	58.032	53.1	25	58	3	1.367	1.195	1.163	0.962	0.856	0.875
Cellular Component	GO:0030425	4	dendrite	0.137004	Q29277	Protein phosphatase 1 regulatory subunit 1B (Fragment) OS=Sus scrofa OX=9823 GN=PPP1R1B PE=2 SV=1	1.632	Up	0.047976	PPP1R1B	15.579	10.9	1	1	1	1.633	0.976	1.304	0.703	0.919	0.776
Cellular Component	GO:0099568	4	cytoplasmic region	0.0960086	Q29277	Protein phosphatase 1 regulatory subunit 1B (Fragment) OS=Sus scrofa OX=9823 GN=PPP1R1B PE=2 SV=1	1.632	Up	0.047976	PPP1R1B	15.579	10.9	1	1	1	1.633	0.976	1.304	0.703	0.919	0.776
Cellular Component	GO:0044309	4	neuron spine	0.0857867	Q29277	Protein phosphatase 1 regulatory subunit 1B (Fragment) OS=Sus scrofa OX=9823 GN=PPP1R1B PE=2 SV=1	1.632	Up	0.047976	PPP1R1B	15.579	10.9	1	1	1	1.633	0.976	1.304	0.703	0.919	0.776
Cellular Component	GO:0097447	3	dendritic tree	0.137004	Q29277	Protein phosphatase 1 regulatory subunit 1B (Fragment) OS=Sus scrofa OX=9823 GN=PPP1R1B PE=2 SV=1	1.632	Up	0.047976	PPP1R1B	15.579	10.9	1	1	1	1.633	0.976	1.304	0.703	0.919	0.776
Cellular Component	GO:1904115	4	axon cytoplasm	0.00816907	Q29277	Protein phosphatase 1 regulatory subunit 1B (Fragment) OS=Sus scrofa OX=9823 GN=PPP1R1B PE=2 SV=1	1.632	Up	0.047976	PPP1R1B	15.579	10.9	1	1	1	1.633	0.976	1.304	0.703	0.919	0.776
Cellular Component	GO:0032838	3	cell projection cytoplasm	0.15942	Q29277	Protein phosphatase 1 regulatory subunit 1B (Fragment) OS=Sus scrofa OX=9823 GN=PPP1R1B PE=2 SV=1	1.632	Up	0.047976	PPP1R1B	15.579	10.9	1	1	1	1.633	0.976	1.304	0.703	0.919	0.776
Cellular Component	GO:0043197	3	dendritic spine	0.0857867	Q29277	Protein phosphatase 1 regulatory subunit 1B (Fragment) OS=Sus scrofa OX=9823 GN=PPP1R1B PE=2 SV=1	1.632	Up	0.047976	PPP1R1B	15.579	10.9	1	1	1	1.633	0.976	1.304	0.703	0.919	0.776
Molecular Function	GO:0019888	4	protein phosphatase regulator activity	0.0419472	Q29277	Protein phosphatase 1 regulatory subunit 1B (Fragment) OS=Sus scrofa OX=9823 GN=PPP1R1B PE=2 SV=1	1.632	Up	0.047976	PPP1R1B	15.579	10.9	1	1	1	1.633	0.976	1.304	0.703	0.919	0.776
Molecular Function	GO:0004860	5	protein kinase inhibitor activity	0.359385	Q29277	Protein phosphatase 1 regulatory subunit 1B (Fragment) OS=Sus scrofa OX=9823 GN=PPP1R1B PE=2 SV=1	1.632	Up	0.047976	PPP1R1B	15.579	10.9	1	1	1	1.633	0.976	1.304	0.703	0.919	0.776
Molecular Function	GO:0019207	3	kinase regulator activity	0.177021	Q29277	Protein phosphatase 1 regulatory subunit 1B (Fragment) OS=Sus scrofa OX=9823 GN=PPP1R1B PE=2 SV=1	1.632	Up	0.047976	PPP1R1B	15.579	10.9	1	1	1	1.633	0.976	1.304	0.703	0.919	0.776
Molecular Function	GO:0019208	3	phosphatase regulator activity	0.0419472	Q29277	Protein phosphatase 1 regulatory subunit 1B (Fragment) OS=Sus scrofa OX=9823 GN=PPP1R1B PE=2 SV=1	1.632	Up	0.047976	PPP1R1B	15.579	10.9	1	1	1	1.633	0.976	1.304	0.703	0.919	0.776
Molecular Function	GO:0019887	4	protein kinase regulator activity	0.141671	Q29277	Protein phosphatase 1 regulatory subunit 1B (Fragment) OS=Sus scrofa OX=9823 GN=PPP1R1B PE=2 SV=1	1.632	Up	0.047976	PPP1R1B	15.579	10.9	1	1	1	1.633	0.976	1.304	0.703	0.919	0.776
Biological Process	GO:0035304	7	regulation of protein dephosphorylation	0.0462829	Q29277	Protein phosphatase 1 regulatory subunit 1B (Fragment) OS=Sus scrofa OX=9823 GN=PPP1R1B PE=2 SV=1	1.632	Up	0.047976	PPP1R1B	15.579	10.9	1	1	1	1.633	0.976	1.304	0.703	0.919	0.776
Biological Process	GO:0019098	2	reproductive behavior	0.0653355	Q29277	Protein phosphatase 1 regulatory subunit 1B (Fragment) OS=Sus scrofa OX=9823 GN=PPP1R1B PE=2 SV=1	1.632	Up	0.047976	PPP1R1B	15.579	10.9	1	1	1	1.633	0.976	1.304	0.703	0.919	0.776
Biological Process	GO:0018105	7	peptidyl-serine phosphorylation	0.122095	Q29277	Protein phosphatase 1 regulatory subunit 1B (Fragment) OS=Sus scrofa OX=9823 GN=PPP1R1B PE=2 SV=1	1.632	Up	0.047976	PPP1R1B	15.579	10.9	1	1	1	1.633	0.976	1.304	0.703	0.919	0.776
Biological Process	GO:0018130	4	heterocycle biosynthetic process	0.0596958	Q29277	Protein phosphatase 1 regulatory subunit 1B (Fragment) OS=Sus scrofa OX=9823 GN=PPP1R1B PE=2 SV=1	1.632	Up	0.047976	PPP1R1B	15.579	10.9	1	1	1	1.633	0.976	1.304	0.703	0.919	0.776
Biological Process	GO:0010921	5	regulation of phosphatase activity	0.100957	Q29277	Protein phosphatase 1 regulatory subunit 1B (Fragment) OS=Sus scrofa OX=9823 GN=PPP1R1B PE=2 SV=1	1.632	Up	0.047976	PPP1R1B	15.579	10.9	1	1	1	1.633	0.976	1.304	0.703	0.919	0.776
Biological Process	GO:0010467	4	gene expression	0.016623	Q29277	Protein phosphatase 1 regulatory subunit 1B (Fragment) OS=Sus scrofa OX=9823 GN=PPP1R1B PE=2 SV=1	1.632	Up	0.047976	PPP1R1B	15.579	10.9	1	1	1	1.633	0.976	1.304	0.703	0.919	0.776
Biological Process	GO:0032774	5	RNA biosynthetic process	0.0388214	Q29277	Protein phosphatase 1 regulatory subunit 1B (Fragment) OS=Sus scrofa OX=9823 GN=PPP1R1B PE=2 SV=1	1.632	Up	0.047976	PPP1R1B	15.579	10.9	1	1	1	1.633	0.976	1.304	0.703	0.919	0.776
Biological Process	GO:1901362	4	organic cyclic compound biosynthetic process	0.0399362	Q29277	Protein phosphatase 1 regulatory subunit 1B (Fragment) OS=Sus scrofa OX=9823 GN=PPP1R1B PE=2 SV=1	1.632	Up	0.047976	PPP1R1B	15.579	10.9	1	1	1	1.633	0.976	1.304	0.703	0.919	0.776
Biological Process	GO:0016070	4	RNA metabolic process	0.042704	Q29277	Protein phosphatase 1 regulatory subunit 1B (Fragment) OS=Sus scrofa OX=9823 GN=PPP1R1B PE=2 SV=1	1.632	Up	0.047976	PPP1R1B	15.579	10.9	1	1	1	1.633	0.976	1.304	0.703	0.919	0.776
Biological Process	GO:0090304	4	nucleic acid metabolic process	0.0649217	Q29277	Protein phosphatase 1 regulatory subunit 1B (Fragment) OS=Sus scrofa OX=9823 GN=PPP1R1B PE=2 SV=1	1.632	Up	0.047976	PPP1R1B	15.579	10.9	1	1	1	1.633	0.976	1.304	0.703	0.919	0.776
Biological Process	GO:0006351	5	transcription, DNA-templated	0.0388214	Q29277	Protein phosphatase 1 regulatory subunit 1B (Fragment) OS=Sus scrofa OX=9823 GN=PPP1R1B PE=2 SV=1	1.632	Up	0.047976	PPP1R1B	15.579	10.9	1	1	1	1.633	0.976	1.304	0.703	0.919	0.776
Biological Process	GO:0044271	4	cellular nitrogen compound biosynthetic process	0.00679605	Q29277	Protein phosphatase 1 regulatory subunit 1B (Fragment) OS=Sus scrofa OX=9823 GN=PPP1R1B PE=2 SV=1	1.632	Up	0.047976	PPP1R1B	15.579	10.9	1	1	1	1.633	0.976	1.304	0.703	0.919	0.776
Biological Process	GO:0097659	6	nucleic acid-templated transcription	0.0388214	Q29277	Protein phosphatase 1 regulatory subunit 1B (Fragment) OS=Sus scrofa OX=9823 GN=PPP1R1B PE=2 SV=1	1.632	Up	0.047976	PPP1R1B	15.579	10.9	1	1	1	1.633	0.976	1.304	0.703	0.919	0.776
Biological Process	GO:0034654	4	nucleobase-containing compound biosynthetic process	0.0902189	Q29277	Protein phosphatase 1 regulatory subunit 1B (Fragment) OS=Sus scrofa OX=9823 GN=PPP1R1B PE=2 SV=1	1.632	Up	0.047976	PPP1R1B	15.579	10.9	1	1	1	1.633	0.976	1.304	0.703	0.919	0.776
Biological Process	GO:0007612	4	learning	0.186601	Q29277	Protein phosphatase 1 regulatory subunit 1B (Fragment) OS=Sus scrofa OX=9823 GN=PPP1R1B PE=2 SV=1	1.632	Up	0.047976	PPP1R1B	15.579	10.9	1	1	1	1.633	0.976	1.304	0.703	0.919	0.776
Biological Process	GO:0030534	3	adult behavior	0.289009	Q29277	Protein phosphatase 1 regulatory subunit 1B (Fragment) OS=Sus scrofa OX=9823 GN=PPP1R1B PE=2 SV=1	1.632	Up	0.047976	PPP1R1B	15.579	10.9	1	1	1	1.633	0.976	1.304	0.703	0.919	0.776
Biological Process	GO:0016572	6	histone phosphorylation	0.00780945	Q29277	Protein phosphatase 1 regulatory subunit 1B (Fragment) OS=Sus scrofa OX=9823 GN=PPP1R1B PE=2 SV=1	1.632	Up	0.047976	PPP1R1B	15.579	10.9	1	1	1	1.633	0.976	1.304	0.703	0.919	0.776
Biological Process	GO:0006325	3	chromatin organization	0.0371858	Q29277	Protein phosphatase 1 regulatory subunit 1B (Fragment) OS=Sus scrofa OX=9823 GN=PPP1R1B PE=2 SV=1	1.632	Up	0.047976	PPP1R1B	15.579	10.9	1	1	1	1.633	0.976	1.304	0.703	0.919	0.776
Biological Process	GO:0051276	4	chromosome organization	0.102161	Q29277	Protein phosphatase 1 regulatory subunit 1B (Fragment) OS=Sus scrofa OX=9823 GN=PPP1R1B PE=2 SV=1	1.632	Up	0.047976	PPP1R1B	15.579	10.9	1	1	1	1.633	0.976	1.304	0.703	0.919	0.776
Biological Process	GO:0018209	7	peptidyl-serine modification	0.153674	Q29277	Protein phosphatase 1 regulatory subunit 1B (Fragment) OS=Sus scrofa OX=9823 GN=PPP1R1B PE=2 SV=1	1.632	Up	0.047976	PPP1R1B	15.579	10.9	1	1	1	1.633	0.976	1.304	0.703	0.919	0.776
Biological Process	GO:0043666	6	regulation of phosphoprotein phosphatase activity	0.0182626	Q29277	Protein phosphatase 1 regulatory subunit 1B (Fragment) OS=Sus scrofa OX=9823 GN=PPP1R1B PE=2 SV=1	1.632	Up	0.047976	PPP1R1B	15.579	10.9	1	1	1	1.633	0.976	1.304	0.703	0.919	0.776
Biological Process	GO:0019438	4	aromatic compound biosynthetic process	0.0596958	Q29277	Protein phosphatase 1 regulatory subunit 1B (Fragment) OS=Sus scrofa OX=9823 GN=PPP1R1B PE=2 SV=1	1.632	Up	0.047976	PPP1R1B	15.579	10.9	1	1	1	1.633	0.976	1.304	0.703	0.919	0.776
Biological Process	GO:0016570	5	histone modification	0.0273567	Q29277	Protein phosphatase 1 regulatory subunit 1B (Fragment) OS=Sus scrofa OX=9823 GN=PPP1R1B PE=2 SV=1	1.632	Up	0.047976	PPP1R1B	15.579	10.9	1	1	1	1.633	0.976	1.304	0.703	0.919	0.776
Biological Process	GO:0035303	7	regulation of dephosphorylation	0.13999	Q29277	Protein phosphatase 1 regulatory subunit 1B (Fragment) OS=Sus scrofa OX=9823 GN=PPP1R1B PE=2 SV=1	1.632	Up	0.047976	PPP1R1B	15.579	10.9	1	1	1	1.633	0.976	1.304	0.703	0.919	0.776
Biological Process	GO:0007613	4	memory	0.289009	Q29277	Protein phosphatase 1 regulatory subunit 1B (Fragment) OS=Sus scrofa OX=9823 GN=PPP1R1B PE=2 SV=1	1.632	Up	0.047976	PPP1R1B	15.579	10.9	1	1	1	1.633	0.976	1.304	0.703	0.919	0.776
Biological Process	GO:0016569	4	covalent chromatin modification	0.0273567	Q29277	Protein phosphatase 1 regulatory subunit 1B (Fragment) OS=Sus scrofa OX=9823 GN=PPP1R1B PE=2 SV=1	1.632	Up	0.047976	PPP1R1B	15.579	10.9	1	1	1	1.633	0.976	1.304	0.703	0.919	0.776
Biological Process	GO:0071901	8	negative regulation of protein serine/threonine kinase activity	0.234137	Q29277	Protein phosphatase 1 regulatory subunit 1B (Fragment) OS=Sus scrofa OX=9823 GN=PPP1R1B PE=2 SV=1	1.632	Up	0.047976	PPP1R1B	15.579	10.9	1	1	1	1.633	0.976	1.304	0.703	0.919	0.776
Cellular Component	GO:0000775	5	chromosome, centromeric region	0.0961409	P54612	Serine/threonine-protein phosphatase 2A 65 kDa regulatory subunit A alpha isoform OS=Sus scrofa OX=9823 GN=PPP2R1A PE=2 SV=2	0.824	Down	0.0198449	PPP2R1A	65.322	7	3	3	3	0.972	0.907	0.93	1.136	1.045	1.23
Cellular Component	GO:0005739	4	mitochondrion	0.0934224	P54612	Serine/threonine-protein phosphatase 2A 65 kDa regulatory subunit A alpha isoform OS=Sus scrofa OX=9823 GN=PPP2R1A PE=2 SV=2	0.824	Down	0.0198449	PPP2R1A	65.322	7	3	3	3	0.972	0.907	0.93	1.136	1.045	1.23
Cellular Component	GO:0098687	4	chromosomal region	0.0961409	P54612	Serine/threonine-protein phosphatase 2A 65 kDa regulatory subunit A alpha isoform OS=Sus scrofa OX=9823 GN=PPP2R1A PE=2 SV=2	0.824	Down	0.0198449	PPP2R1A	65.322	7	3	3	3	0.972	0.907	0.93	1.136	1.045	1.23
Molecular Function	GO:0003823	2	antigen binding	0.188015	P54612	Serine/threonine-protein phosphatase 2A 65 kDa regulatory subunit A alpha isoform OS=Sus scrofa OX=9823 GN=PPP2R1A PE=2 SV=2	0.824	Down	0.0198449	PPP2R1A	65.322	7	3	3	3	0.972	0.907	0.93	1.136	1.045	1.23
Molecular Function	GO:0046982	4	protein heterodimerization activity	0.228593	P54612	Serine/threonine-protein phosphatase 2A 65 kDa regulatory subunit A alpha isoform OS=Sus scrofa OX=9823 GN=PPP2R1A PE=2 SV=2	0.824	Down	0.0198449	PPP2R1A	65.322	7	3	3	3	0.972	0.907	0.93	1.136	1.045	1.23
Molecular Function	GO:0019888	4	protein phosphatase regulator activity	0.0419472	P54612	Serine/threonine-protein phosphatase 2A 65 kDa regulatory subunit A alpha isoform OS=Sus scrofa OX=9823 GN=PPP2R1A PE=2 SV=2	0.824	Down	0.0198449	PPP2R1A	65.322	7	3	3	3	0.972	0.907	0.93	1.136	1.045	1.23
Molecular Function	GO:0004721	6	phosphoprotein phosphatase activity	0.188043	P54612	Serine/threonine-protein phosphatase 2A 65 kDa regulatory subunit A alpha isoform OS=Sus scrofa OX=9823 GN=PPP2R1A PE=2 SV=2	0.824	Down	0.0198449	PPP2R1A	65.322	7	3	3	3	0.972	0.907	0.93	1.136	1.045	1.23
Molecular Function	GO:0019208	3	phosphatase regulator activity	0.0419472	P54612	Serine/threonine-protein phosphatase 2A 65 kDa regulatory subunit A alpha isoform OS=Sus scrofa OX=9823 GN=PPP2R1A PE=2 SV=2	0.824	Down	0.0198449	PPP2R1A	65.322	7	3	3	3	0.972	0.907	0.93	1.136	1.045	1.23
Biological Process	GO:0044782	4	cilium organization	0.19351	P54612	Serine/threonine-protein phosphatase 2A 65 kDa regulatory subunit A alpha isoform OS=Sus scrofa OX=9823 GN=PPP2R1A PE=2 SV=2	0.824	Down	0.0198449	PPP2R1A	65.322	7	3	3	3	0.972	0.907	0.93	1.136	1.045	1.23
Biological Process	GO:0035304	7	regulation of protein dephosphorylation	0.0462829	P54612	Serine/threonine-protein phosphatase 2A 65 kDa regulatory subunit A alpha isoform OS=Sus scrofa OX=9823 GN=PPP2R1A PE=2 SV=2	0.824	Down	0.0198449	PPP2R1A	65.322	7	3	3	3	0.972	0.907	0.93	1.136	1.045	1.23
Biological Process	GO:2001239	7	regulation of extrinsic apoptotic signaling pathway in absence of ligand	0.122095	P54612	Serine/threonine-protein phosphatase 2A 65 kDa regulatory subunit A alpha isoform OS=Sus scrofa OX=9823 GN=PPP2R1A PE=2 SV=2	0.824	Down	0.0198449	PPP2R1A	65.322	7	3	3	3	0.972	0.907	0.93	1.136	1.045	1.23
Biological Process	GO:0000280	5	nuclear division	0.163297	P54612	Serine/threonine-protein phosphatase 2A 65 kDa regulatory subunit A alpha isoform OS=Sus scrofa OX=9823 GN=PPP2R1A PE=2 SV=2	0.824	Down	0.0198449	PPP2R1A	65.322	7	3	3	3	0.972	0.907	0.93	1.136	1.045	1.23
Biological Process	GO:0000184	8	nuclear-transcribed mRNA catabolic process, nonsense-mediated decay	0.0828214	P54612	Serine/threonine-protein phosphatase 2A 65 kDa regulatory subunit A alpha isoform OS=Sus scrofa OX=9823 GN=PPP2R1A PE=2 SV=2	0.824	Down	0.0198449	PPP2R1A	65.322	7	3	3	3	0.972	0.907	0.93	1.136	1.045	1.23
Biological Process	GO:0000278	4	mitotic cell cycle	0.087311	P54612	Serine/threonine-protein phosphatase 2A 65 kDa regulatory subunit A alpha isoform OS=Sus scrofa OX=9823 GN=PPP2R1A PE=2 SV=2	0.824	Down	0.0198449	PPP2R1A	65.322	7	3	3	3	0.972	0.907	0.93	1.136	1.045	1.23
Biological Process	GO:0016071	5	mRNA metabolic process	0.0342223	P54612	Serine/threonine-protein phosphatase 2A 65 kDa regulatory subunit A alpha isoform OS=Sus scrofa OX=9823 GN=PPP2R1A PE=2 SV=2	0.824	Down	0.0198449	PPP2R1A	65.322	7	3	3	3	0.972	0.907	0.93	1.136	1.045	1.23
Biological Process	GO:0048285	4	organelle fission	0.163297	P54612	Serine/threonine-protein phosphatase 2A 65 kDa regulatory subunit A alpha isoform OS=Sus scrofa OX=9823 GN=PPP2R1A PE=2 SV=2	0.824	Down	0.0198449	PPP2R1A	65.322	7	3	3	3	0.972	0.907	0.93	1.136	1.045	1.23
Biological Process	GO:0010921	5	regulation of phosphatase activity	0.100957	P54612	Serine/threonine-protein phosphatase 2A 65 kDa regulatory subunit A alpha isoform OS=Sus scrofa OX=9823 GN=PPP2R1A PE=2 SV=2	0.824	Down	0.0198449	PPP2R1A	65.322	7	3	3	3	0.972	0.907	0.93	1.136	1.045	1.23
Biological Process	GO:0000070	4	mitotic sister chromatid segregation	0.122095	P54612	Serine/threonine-protein phosphatase 2A 65 kDa regulatory subunit A alpha isoform OS=Sus scrofa OX=9823 GN=PPP2R1A PE=2 SV=2	0.824	Down	0.0198449	PPP2R1A	65.322	7	3	3	3	0.972	0.907	0.93	1.136	1.045	1.23
Biological Process	GO:0010467	4	gene expression	0.016623	P54612	Serine/threonine-protein phosphatase 2A 65 kDa regulatory subunit A alpha isoform OS=Sus scrofa OX=9823 GN=PPP2R1A PE=2 SV=2	0.824	Down	0.0198449	PPP2R1A	65.322	7	3	3	3	0.972	0.907	0.93	1.136	1.045	1.23
Biological Process	GO:0016070	4	RNA metabolic process	0.042704	P54612	Serine/threonine-protein phosphatase 2A 65 kDa regulatory subunit A alpha isoform OS=Sus scrofa OX=9823 GN=PPP2R1A PE=2 SV=2	0.824	Down	0.0198449	PPP2R1A	65.322	7	3	3	3	0.972	0.907	0.93	1.136	1.045	1.23
Biological Process	GO:0090304	4	nucleic acid metabolic process	0.0649217	P54612	Serine/threonine-protein phosphatase 2A 65 kDa regulatory subunit A alpha isoform OS=Sus scrofa OX=9823 GN=PPP2R1A PE=2 SV=2	0.824	Down	0.0198449	PPP2R1A	65.322	7	3	3	3	0.972	0.907	0.93	1.136	1.045	1.23
Biological Process	GO:0044265	4	cellular macromolecule catabolic process	0.0947307	P54612	Serine/threonine-protein phosphatase 2A 65 kDa regulatory subunit A alpha isoform OS=Sus scrofa OX=9823 GN=PPP2R1A PE=2 SV=2	0.824	Down	0.0198449	PPP2R1A	65.322	7	3	3	3	0.972	0.907	0.93	1.136	1.045	1.23
Biological Process	GO:0044770	3	cell cycle phase transition	0.0802855	P54612	Serine/threonine-protein phosphatase 2A 65 kDa regulatory subunit A alpha isoform OS=Sus scrofa OX=9823 GN=PPP2R1A PE=2 SV=2	0.824	Down	0.0198449	PPP2R1A	65.322	7	3	3	3	0.972	0.907	0.93	1.136	1.045	1.23
Biological Process	GO:0044839	4	cell cycle G2/M phase transition	0.100957	P54612	Serine/threonine-protein phosphatase 2A 65 kDa regulatory subunit A alpha isoform OS=Sus scrofa OX=9823 GN=PPP2R1A PE=2 SV=2	0.824	Down	0.0198449	PPP2R1A	65.322	7	3	3	3	0.972	0.907	0.93	1.136	1.045	1.23
Biological Process	GO:1902749	7	regulation of cell cycle G2/M phase transition	0.186179	P54612	Serine/threonine-protein phosphatase 2A 65 kDa regulatory subunit A alpha isoform OS=Sus scrofa OX=9823 GN=PPP2R1A PE=2 SV=2	0.824	Down	0.0198449	PPP2R1A	65.322	7	3	3	3	0.972	0.907	0.93	1.136	1.045	1.23
Biological Process	GO:0051276	4	chromosome organization	0.102161	P54612	Serine/threonine-protein phosphatase 2A 65 kDa regulatory subunit A alpha isoform OS=Sus scrofa OX=9823 GN=PPP2R1A PE=2 SV=2	0.824	Down	0.0198449	PPP2R1A	65.322	7	3	3	3	0.972	0.907	0.93	1.136	1.045	1.23
Biological Process	GO:0030111	5	regulation of Wnt signaling pathway	0.252321	P54612	Serine/threonine-protein phosphatase 2A 65 kDa regulatory subunit A alpha isoform OS=Sus scrofa OX=9823 GN=PPP2R1A PE=2 SV=2	0.824	Down	0.0198449	PPP2R1A	65.322	7	3	3	3	0.972	0.907	0.93	1.136	1.045	1.23
Biological Process	GO:0010564	5	regulation of cell cycle process	0.13609	P54612	Serine/threonine-protein phosphatase 2A 65 kDa regulatory subunit A alpha isoform OS=Sus scrofa OX=9823 GN=PPP2R1A PE=2 SV=2	0.824	Down	0.0198449	PPP2R1A	65.322	7	3	3	3	0.972	0.907	0.93	1.136	1.045	1.23
Biological Process	GO:0006402	6	mRNA catabolic process	0.284018	P54612	Serine/threonine-protein phosphatase 2A 65 kDa regulatory subunit A alpha isoform OS=Sus scrofa OX=9823 GN=PPP2R1A PE=2 SV=2	0.824	Down	0.0198449	PPP2R1A	65.322	7	3	3	3	0.972	0.907	0.93	1.136	1.045	1.23
Biological Process	GO:0007051	3	spindle organization	0.0168089	P54612	Serine/threonine-protein phosphatase 2A 65 kDa regulatory subunit A alpha isoform OS=Sus scrofa OX=9823 GN=PPP2R1A PE=2 SV=2	0.824	Down	0.0198449	PPP2R1A	65.322	7	3	3	3	0.972	0.907	0.93	1.136	1.045	1.23
Biological Process	GO:0043666	6	regulation of phosphoprotein phosphatase activity	0.0182626	P54612	Serine/threonine-protein phosphatase 2A 65 kDa regulatory subunit A alpha isoform OS=Sus scrofa OX=9823 GN=PPP2R1A PE=2 SV=2	0.824	Down	0.0198449	PPP2R1A	65.322	7	3	3	3	0.972	0.907	0.93	1.136	1.045	1.23
Biological Process	GO:0097711	4	ciliary basal body docking	0.0828214	P54612	Serine/threonine-protein phosphatase 2A 65 kDa regulatory subunit A alpha isoform OS=Sus scrofa OX=9823 GN=PPP2R1A PE=2 SV=2	0.824	Down	0.0198449	PPP2R1A	65.322	7	3	3	3	0.972	0.907	0.93	1.136	1.045	1.23
Biological Process	GO:0006470	6	protein dephosphorylation	0.186601	P54612	Serine/threonine-protein phosphatase 2A 65 kDa regulatory subunit A alpha isoform OS=Sus scrofa OX=9823 GN=PPP2R1A PE=2 SV=2	0.824	Down	0.0198449	PPP2R1A	65.322	7	3	3	3	0.972	0.907	0.93	1.136	1.045	1.23
Biological Process	GO:0008380	6	RNA splicing	0.0514293	P54612	Serine/threonine-protein phosphatase 2A 65 kDa regulatory subunit A alpha isoform OS=Sus scrofa OX=9823 GN=PPP2R1A PE=2 SV=2	0.824	Down	0.0198449	PPP2R1A	65.322	7	3	3	3	0.972	0.907	0.93	1.136	1.045	1.23
Biological Process	GO:0043900	3	regulation of multi-organism process	0.0961233	P54612	Serine/threonine-protein phosphatase 2A 65 kDa regulatory subunit A alpha isoform OS=Sus scrofa OX=9823 GN=PPP2R1A PE=2 SV=2	0.824	Down	0.0198449	PPP2R1A	65.322	7	3	3	3	0.972	0.907	0.93	1.136	1.045	1.23
Biological Process	GO:1903047	3	mitotic cell cycle process	0.0569305	P54612	Serine/threonine-protein phosphatase 2A 65 kDa regulatory subunit A alpha isoform OS=Sus scrofa OX=9823 GN=PPP2R1A PE=2 SV=2	0.824	Down	0.0198449	PPP2R1A	65.322	7	3	3	3	0.972	0.907	0.93	1.136	1.045	1.23
Biological Process	GO:0006396	5	RNA processing	0.19351	P54612	Serine/threonine-protein phosphatase 2A 65 kDa regulatory subunit A alpha isoform OS=Sus scrofa OX=9823 GN=PPP2R1A PE=2 SV=2	0.824	Down	0.0198449	PPP2R1A	65.322	7	3	3	3	0.972	0.907	0.93	1.136	1.045	1.23
Biological Process	GO:0007059	3	chromosome segregation	0.35698	P54612	Serine/threonine-protein phosphatase 2A 65 kDa regulatory subunit A alpha isoform OS=Sus scrofa OX=9823 GN=PPP2R1A PE=2 SV=2	0.824	Down	0.0198449	PPP2R1A	65.322	7	3	3	3	0.972	0.907	0.93	1.136	1.045	1.23
Biological Process	GO:2000241	3	regulation of reproductive process	0.3232	P54612	Serine/threonine-protein phosphatase 2A 65 kDa regulatory subunit A alpha isoform OS=Sus scrofa OX=9823 GN=PPP2R1A PE=2 SV=2	0.824	Down	0.0198449	PPP2R1A	65.322	7	3	3	3	0.972	0.907	0.93	1.136	1.045	1.23
Biological Process	GO:0000086	5	G2/M transition of mitotic cell cycle	0.100957	P54612	Serine/threonine-protein phosphatase 2A 65 kDa regulatory subunit A alpha isoform OS=Sus scrofa OX=9823 GN=PPP2R1A PE=2 SV=2	0.824	Down	0.0198449	PPP2R1A	65.322	7	3	3	3	0.972	0.907	0.93	1.136	1.045	1.23
Biological Process	GO:0010389	7	regulation of G2/M transition of mitotic cell cycle	0.186179	P54612	Serine/threonine-protein phosphatase 2A 65 kDa regulatory subunit A alpha isoform OS=Sus scrofa OX=9823 GN=PPP2R1A PE=2 SV=2	0.824	Down	0.0198449	PPP2R1A	65.322	7	3	3	3	0.972	0.907	0.93	1.136	1.045	1.23
Biological Process	GO:0044772	4	mitotic cell cycle phase transition	0.0802855	P54612	Serine/threonine-protein phosphatase 2A 65 kDa regulatory subunit A alpha isoform OS=Sus scrofa OX=9823 GN=PPP2R1A PE=2 SV=2	0.824	Down	0.0198449	PPP2R1A	65.322	7	3	3	3	0.972	0.907	0.93	1.136	1.045	1.23
Biological Process	GO:0050732	9	negative regulation of peptidyl-tyrosine phosphorylation	0.0059581	P54612	Serine/threonine-protein phosphatase 2A 65 kDa regulatory subunit A alpha isoform OS=Sus scrofa OX=9823 GN=PPP2R1A PE=2 SV=2	0.824	Down	0.0198449	PPP2R1A	65.322	7	3	3	3	0.972	0.907	0.93	1.136	1.045	1.23
Biological Process	GO:0098813	3	nuclear chromosome segregation	0.289009	P54612	Serine/threonine-protein phosphatase 2A 65 kDa regulatory subunit A alpha isoform OS=Sus scrofa OX=9823 GN=PPP2R1A PE=2 SV=2	0.824	Down	0.0198449	PPP2R1A	65.322	7	3	3	3	0.972	0.907	0.93	1.136	1.045	1.23
Biological Process	GO:0000819	4	sister chromatid segregation	0.122095	P54612	Serine/threonine-protein phosphatase 2A 65 kDa regulatory subunit A alpha isoform OS=Sus scrofa OX=9823 GN=PPP2R1A PE=2 SV=2	0.824	Down	0.0198449	PPP2R1A	65.322	7	3	3	3	0.972	0.907	0.93	1.136	1.045	1.23
Biological Process	GO:0035303	7	regulation of dephosphorylation	0.13999	P54612	Serine/threonine-protein phosphatase 2A 65 kDa regulatory subunit A alpha isoform OS=Sus scrofa OX=9823 GN=PPP2R1A PE=2 SV=2	0.824	Down	0.0198449	PPP2R1A	65.322	7	3	3	3	0.972	0.907	0.93	1.136	1.045	1.23
Biological Process	GO:0000226	3	microtubule cytoskeleton organization	0.106867	P54612	Serine/threonine-protein phosphatase 2A 65 kDa regulatory subunit A alpha isoform OS=Sus scrofa OX=9823 GN=PPP2R1A PE=2 SV=2	0.824	Down	0.0198449	PPP2R1A	65.322	7	3	3	3	0.972	0.907	0.93	1.136	1.045	1.23
Biological Process	GO:0043407	8	negative regulation of MAP kinase activity	0.254645	P54612	Serine/threonine-protein phosphatase 2A 65 kDa regulatory subunit A alpha isoform OS=Sus scrofa OX=9823 GN=PPP2R1A PE=2 SV=2	0.824	Down	0.0198449	PPP2R1A	65.322	7	3	3	3	0.972	0.907	0.93	1.136	1.045	1.23
Biological Process	GO:0022406	3	membrane docking	0.234137	P54612	Serine/threonine-protein phosphatase 2A 65 kDa regulatory subunit A alpha isoform OS=Sus scrofa OX=9823 GN=PPP2R1A PE=2 SV=2	0.824	Down	0.0198449	PPP2R1A	65.322	7	3	3	3	0.972	0.907	0.93	1.136	1.045	1.23
Biological Process	GO:0060271	5	cilium assembly	0.17498	P54612	Serine/threonine-protein phosphatase 2A 65 kDa regulatory subunit A alpha isoform OS=Sus scrofa OX=9823 GN=PPP2R1A PE=2 SV=2	0.824	Down	0.0198449	PPP2R1A	65.322	7	3	3	3	0.972	0.907	0.93	1.136	1.045	1.23
Biological Process	GO:0007017	2	microtubule-based process	0.112945	P54612	Serine/threonine-protein phosphatase 2A 65 kDa regulatory subunit A alpha isoform OS=Sus scrofa OX=9823 GN=PPP2R1A PE=2 SV=2	0.824	Down	0.0198449	PPP2R1A	65.322	7	3	3	3	0.972	0.907	0.93	1.136	1.045	1.23
Biological Process	GO:0071901	8	negative regulation of protein serine/threonine kinase activity	0.234137	P54612	Serine/threonine-protein phosphatase 2A 65 kDa regulatory subunit A alpha isoform OS=Sus scrofa OX=9823 GN=PPP2R1A PE=2 SV=2	0.824	Down	0.0198449	PPP2R1A	65.322	7	3	3	3	0.972	0.907	0.93	1.136	1.045	1.23
Biological Process	GO:0000956	7	nuclear-transcribed mRNA catabolic process	0.209845	P54612	Serine/threonine-protein phosphatase 2A 65 kDa regulatory subunit A alpha isoform OS=Sus scrofa OX=9823 GN=PPP2R1A PE=2 SV=2	0.824	Down	0.0198449	PPP2R1A	65.322	7	3	3	3	0.972	0.907	0.93	1.136	1.045	1.23
Molecular Function	GO:0051920	2	peroxiredoxin activity	0.0658924	A0A287BAZ6	Peroxiredoxin 2 OS=Sus scrofa OX=9823 GN=PRDX2 PE=1 SV=1	0.779	Down	0.0080755	PRDX2	21.88	40.4	8	10	8	0.835	0.867	0.976	1.193	1.131	1.114
Molecular Function	GO:0016684	3	oxidoreductase activity, acting on peroxide as acceptor	0.325441	A0A287BAZ6	Peroxiredoxin 2 OS=Sus scrofa OX=9823 GN=PRDX2 PE=1 SV=1	0.779	Down	0.0080755	PRDX2	21.88	40.4	8	10	8	0.835	0.867	0.976	1.193	1.131	1.114
Molecular Function	GO:0008379	3	thioredoxin peroxidase activity	0.0658924	A0A287BAZ6	Peroxiredoxin 2 OS=Sus scrofa OX=9823 GN=PRDX2 PE=1 SV=1	0.779	Down	0.0080755	PRDX2	21.88	40.4	8	10	8	0.835	0.867	0.976	1.193	1.131	1.114
Molecular Function	GO:0004601	2	peroxidase activity	0.29107	A0A287BAZ6	Peroxiredoxin 2 OS=Sus scrofa OX=9823 GN=PRDX2 PE=1 SV=1	0.779	Down	0.0080755	PRDX2	21.88	40.4	8	10	8	0.835	0.867	0.976	1.193	1.131	1.114
Biological Process	GO:0019430	4	removal of superoxide radicals	0.0653355	A0A287BAZ6	Peroxiredoxin 2 OS=Sus scrofa OX=9823 GN=PRDX2 PE=1 SV=1	0.779	Down	0.0080755	PRDX2	21.88	40.4	8	10	8	0.835	0.867	0.976	1.193	1.131	1.114
Biological Process	GO:2001239	7	regulation of extrinsic apoptotic signaling pathway in absence of ligand	0.122095	A0A287BAZ6	Peroxiredoxin 2 OS=Sus scrofa OX=9823 GN=PRDX2 PE=1 SV=1	0.779	Down	0.0080755	PRDX2	21.88	40.4	8	10	8	0.835	0.867	0.976	1.193	1.131	1.114
Biological Process	GO:0070661	3	leukocyte proliferation	0.122095	A0A287BAZ6	Peroxiredoxin 2 OS=Sus scrofa OX=9823 GN=PRDX2 PE=1 SV=1	0.779	Down	0.0080755	PRDX2	21.88	40.4	8	10	8	0.835	0.867	0.976	1.193	1.131	1.114
Biological Process	GO:0072593	3	reactive oxygen species metabolic process	0.0633231	A0A287BAZ6	Peroxiredoxin 2 OS=Sus scrofa OX=9823 GN=PRDX2 PE=1 SV=1	0.779	Down	0.0080755	PRDX2	21.88	40.4	8	10	8	0.835	0.867	0.976	1.193	1.131	1.114
Biological Process	GO:2000377	5	regulation of reactive oxygen species metabolic process	0.133013	A0A287BAZ6	Peroxiredoxin 2 OS=Sus scrofa OX=9823 GN=PRDX2 PE=1 SV=1	0.779	Down	0.0080755	PRDX2	21.88	40.4	8	10	8	0.835	0.867	0.976	1.193	1.131	1.114
Biological Process	GO:0006801	4	superoxide metabolic process	0.0924284	A0A287BAZ6	Peroxiredoxin 2 OS=Sus scrofa OX=9823 GN=PRDX2 PE=1 SV=1	0.779	Down	0.0080755	PRDX2	21.88	40.4	8	10	8	0.835	0.867	0.976	1.193	1.131	1.114
Biological Process	GO:0071451	6	cellular response to superoxide	0.0653355	A0A287BAZ6	Peroxiredoxin 2 OS=Sus scrofa OX=9823 GN=PRDX2 PE=1 SV=1	0.779	Down	0.0080755	PRDX2	21.88	40.4	8	10	8	0.835	0.867	0.976	1.193	1.131	1.114
Biological Process	GO:0098869	3	cellular oxidant detoxification	0.309334	A0A287BAZ6	Peroxiredoxin 2 OS=Sus scrofa OX=9823 GN=PRDX2 PE=1 SV=1	0.779	Down	0.0080755	PRDX2	21.88	40.4	8	10	8	0.835	0.867	0.976	1.193	1.131	1.114
Biological Process	GO:0000305	4	response to oxygen radical	0.0653355	A0A287BAZ6	Peroxiredoxin 2 OS=Sus scrofa OX=9823 GN=PRDX2 PE=1 SV=1	0.779	Down	0.0080755	PRDX2	21.88	40.4	8	10	8	0.835	0.867	0.976	1.193	1.131	1.114
Biological Process	GO:0043901	4	negative regulation of multi-organism process	0.13999	A0A287BAZ6	Peroxiredoxin 2 OS=Sus scrofa OX=9823 GN=PRDX2 PE=1 SV=1	0.779	Down	0.0080755	PRDX2	21.88	40.4	8	10	8	0.835	0.867	0.976	1.193	1.131	1.114
Biological Process	GO:0051193	5	regulation of cofactor metabolic process	0.220394	A0A287BAZ6	Peroxiredoxin 2 OS=Sus scrofa OX=9823 GN=PRDX2 PE=1 SV=1	0.779	Down	0.0080755	PRDX2	21.88	40.4	8	10	8	0.835	0.867	0.976	1.193	1.131	1.114
Biological Process	GO:0016999	4	antibiotic metabolic process	0.212629	A0A287BAZ6	Peroxiredoxin 2 OS=Sus scrofa OX=9823 GN=PRDX2 PE=1 SV=1	0.779	Down	0.0080755	PRDX2	21.88	40.4	8	10	8	0.835	0.867	0.976	1.193	1.131	1.114
Biological Process	GO:0017144	3	drug metabolic process	0.0513867	A0A287BAZ6	Peroxiredoxin 2 OS=Sus scrofa OX=9823 GN=PRDX2 PE=1 SV=1	0.779	Down	0.0080755	PRDX2	21.88	40.4	8	10	8	0.835	0.867	0.976	1.193	1.131	1.114
Biological Process	GO:0032943	4	mononuclear cell proliferation	0.0653355	A0A287BAZ6	Peroxiredoxin 2 OS=Sus scrofa OX=9823 GN=PRDX2 PE=1 SV=1	0.779	Down	0.0080755	PRDX2	21.88	40.4	8	10	8	0.835	0.867	0.976	1.193	1.131	1.114
Biological Process	GO:0045619	6	regulation of lymphocyte differentiation	0.35698	A0A287BAZ6	Peroxiredoxin 2 OS=Sus scrofa OX=9823 GN=PRDX2 PE=1 SV=1	0.779	Down	0.0080755	PRDX2	21.88	40.4	8	10	8	0.835	0.867	0.976	1.193	1.131	1.114
Biological Process	GO:0043900	3	regulation of multi-organism process	0.0961233	A0A287BAZ6	Peroxiredoxin 2 OS=Sus scrofa OX=9823 GN=PRDX2 PE=1 SV=1	0.779	Down	0.0080755	PRDX2	21.88	40.4	8	10	8	0.835	0.867	0.976	1.193	1.131	1.114
Biological Process	GO:0034614	5	cellular response to reactive oxygen species	0.258908	A0A287BAZ6	Peroxiredoxin 2 OS=Sus scrofa OX=9823 GN=PRDX2 PE=1 SV=1	0.779	Down	0.0080755	PRDX2	21.88	40.4	8	10	8	0.835	0.867	0.976	1.193	1.131	1.114
Biological Process	GO:0051186	3	cofactor metabolic process	0.0354158	A0A287BAZ6	Peroxiredoxin 2 OS=Sus scrofa OX=9823 GN=PRDX2 PE=1 SV=1	0.779	Down	0.0080755	PRDX2	21.88	40.4	8	10	8	0.835	0.867	0.976	1.193	1.131	1.114
Biological Process	GO:0046651	4	lymphocyte proliferation	0.0415846	A0A287BAZ6	Peroxiredoxin 2 OS=Sus scrofa OX=9823 GN=PRDX2 PE=1 SV=1	0.779	Down	0.0080755	PRDX2	21.88	40.4	8	10	8	0.835	0.867	0.976	1.193	1.131	1.114
Biological Process	GO:0010310	6	regulation of hydrogen peroxide metabolic process	0.0415846	A0A287BAZ6	Peroxiredoxin 2 OS=Sus scrofa OX=9823 GN=PRDX2 PE=1 SV=1	0.779	Down	0.0080755	PRDX2	21.88	40.4	8	10	8	0.835	0.867	0.976	1.193	1.131	1.114
Biological Process	GO:0071450	5	cellular response to oxygen radical	0.0653355	A0A287BAZ6	Peroxiredoxin 2 OS=Sus scrofa OX=9823 GN=PRDX2 PE=1 SV=1	0.779	Down	0.0080755	PRDX2	21.88	40.4	8	10	8	0.835	0.867	0.976	1.193	1.131	1.114
Biological Process	GO:0048872	4	homeostasis of number of cells	0.106867	A0A287BAZ6	Peroxiredoxin 2 OS=Sus scrofa OX=9823 GN=PRDX2 PE=1 SV=1	0.779	Down	0.0080755	PRDX2	21.88	40.4	8	10	8	0.835	0.867	0.976	1.193	1.131	1.114
Biological Process	GO:0000303	5	response to superoxide	0.0653355	A0A287BAZ6	Peroxiredoxin 2 OS=Sus scrofa OX=9823 GN=PRDX2 PE=1 SV=1	0.779	Down	0.0080755	PRDX2	21.88	40.4	8	10	8	0.835	0.867	0.976	1.193	1.131	1.114
Biological Process	GO:0045596	5	negative regulation of cell differentiation	0.113706	A0A287BAZ6	Peroxiredoxin 2 OS=Sus scrofa OX=9823 GN=PRDX2 PE=1 SV=1	0.779	Down	0.0080755	PRDX2	21.88	40.4	8	10	8	0.835	0.867	0.976	1.193	1.131	1.114
Biological Process	GO:0045580	7	regulation of T cell differentiation	0.220394	A0A287BAZ6	Peroxiredoxin 2 OS=Sus scrofa OX=9823 GN=PRDX2 PE=1 SV=1	0.779	Down	0.0080755	PRDX2	21.88	40.4	8	10	8	0.835	0.867	0.976	1.193	1.131	1.114
Biological Process	GO:2000378	6	negative regulation of reactive oxygen species metabolic process	0.153674	A0A287BAZ6	Peroxiredoxin 2 OS=Sus scrofa OX=9823 GN=PRDX2 PE=1 SV=1	0.779	Down	0.0080755	PRDX2	21.88	40.4	8	10	8	0.835	0.867	0.976	1.193	1.131	1.114
Biological Process	GO:0051187	4	cofactor catabolic process	0.258908	A0A287BAZ6	Peroxiredoxin 2 OS=Sus scrofa OX=9823 GN=PRDX2 PE=1 SV=1	0.779	Down	0.0080755	PRDX2	21.88	40.4	8	10	8	0.835	0.867	0.976	1.193	1.131	1.114
Cellular Component	GO:0101002	7	ficolin-1-rich granule	0.0568755	F1SQ01	Peroxiredoxin 4 OS=Sus scrofa OX=9823 GN=PRDX4 PE=1 SV=1	0.793	Down	0.027424	PRDX4	30.555	25.7	5	7	3	0.825	0.948	0.777	1.132	1.001	1.083
Molecular Function	GO:0051920	2	peroxiredoxin activity	0.0658924	F1SQ01	Peroxiredoxin 4 OS=Sus scrofa OX=9823 GN=PRDX4 PE=1 SV=1	0.793	Down	0.027424	PRDX4	30.555	25.7	5	7	3	0.825	0.948	0.777	1.132	1.001	1.083
Molecular Function	GO:0016684	3	oxidoreductase activity, acting on peroxide as acceptor	0.325441	F1SQ01	Peroxiredoxin 4 OS=Sus scrofa OX=9823 GN=PRDX4 PE=1 SV=1	0.793	Down	0.027424	PRDX4	30.555	25.7	5	7	3	0.825	0.948	0.777	1.132	1.001	1.083
Molecular Function	GO:0008379	3	thioredoxin peroxidase activity	0.0658924	F1SQ01	Peroxiredoxin 4 OS=Sus scrofa OX=9823 GN=PRDX4 PE=1 SV=1	0.793	Down	0.027424	PRDX4	30.555	25.7	5	7	3	0.825	0.948	0.777	1.132	1.001	1.083
Molecular Function	GO:0004601	2	peroxidase activity	0.29107	F1SQ01	Peroxiredoxin 4 OS=Sus scrofa OX=9823 GN=PRDX4 PE=1 SV=1	0.793	Down	0.027424	PRDX4	30.555	25.7	5	7	3	0.825	0.948	0.777	1.132	1.001	1.083
Biological Process	GO:0072593	3	reactive oxygen species metabolic process	0.0633231	F1SQ01	Peroxiredoxin 4 OS=Sus scrofa OX=9823 GN=PRDX4 PE=1 SV=1	0.793	Down	0.027424	PRDX4	30.555	25.7	5	7	3	0.825	0.948	0.777	1.132	1.001	1.083
Biological Process	GO:1901605	4	alpha-amino acid metabolic process	0.000653917	F1SQ01	Peroxiredoxin 4 OS=Sus scrofa OX=9823 GN=PRDX4 PE=1 SV=1	0.793	Down	0.027424	PRDX4	30.555	25.7	5	7	3	0.825	0.948	0.777	1.132	1.001	1.083
Biological Process	GO:0006575	3	cellular modified amino acid metabolic process	0.0108727	F1SQ01	Peroxiredoxin 4 OS=Sus scrofa OX=9823 GN=PRDX4 PE=1 SV=1	0.793	Down	0.027424	PRDX4	30.555	25.7	5	7	3	0.825	0.948	0.777	1.132	1.001	1.083
Biological Process	GO:0010467	4	gene expression	0.016623	F1SQ01	Peroxiredoxin 4 OS=Sus scrofa OX=9823 GN=PRDX4 PE=1 SV=1	0.793	Down	0.027424	PRDX4	30.555	25.7	5	7	3	0.825	0.948	0.777	1.132	1.001	1.083
Biological Process	GO:0046661	4	male sex differentiation	0.163297	F1SQ01	Peroxiredoxin 4 OS=Sus scrofa OX=9823 GN=PRDX4 PE=1 SV=1	0.793	Down	0.027424	PRDX4	30.555	25.7	5	7	3	0.825	0.948	0.777	1.132	1.001	1.083
Biological Process	GO:0098869	3	cellular oxidant detoxification	0.309334	F1SQ01	Peroxiredoxin 4 OS=Sus scrofa OX=9823 GN=PRDX4 PE=1 SV=1	0.793	Down	0.027424	PRDX4	30.555	25.7	5	7	3	0.825	0.948	0.777	1.132	1.001	1.083
Biological Process	GO:0043901	4	negative regulation of multi-organism process	0.13999	F1SQ01	Peroxiredoxin 4 OS=Sus scrofa OX=9823 GN=PRDX4 PE=1 SV=1	0.793	Down	0.027424	PRDX4	30.555	25.7	5	7	3	0.825	0.948	0.777	1.132	1.001	1.083
Biological Process	GO:0006520	3	cellular amino acid metabolic process	0.00625255	F1SQ01	Peroxiredoxin 4 OS=Sus scrofa OX=9823 GN=PRDX4 PE=1 SV=1	0.793	Down	0.027424	PRDX4	30.555	25.7	5	7	3	0.825	0.948	0.777	1.132	1.001	1.083
Biological Process	GO:0043900	3	regulation of multi-organism process	0.0961233	F1SQ01	Peroxiredoxin 4 OS=Sus scrofa OX=9823 GN=PRDX4 PE=1 SV=1	0.793	Down	0.027424	PRDX4	30.555	25.7	5	7	3	0.825	0.948	0.777	1.132	1.001	1.083
Biological Process	GO:0046546	4	development of primary male sexual characteristics	0.35698	F1SQ01	Peroxiredoxin 4 OS=Sus scrofa OX=9823 GN=PRDX4 PE=1 SV=1	0.793	Down	0.027424	PRDX4	30.555	25.7	5	7	3	0.825	0.948	0.777	1.132	1.001	1.083
Biological Process	GO:0008584	4	male gonad development	0.35698	F1SQ01	Peroxiredoxin 4 OS=Sus scrofa OX=9823 GN=PRDX4 PE=1 SV=1	0.793	Down	0.027424	PRDX4	30.555	25.7	5	7	3	0.825	0.948	0.777	1.132	1.001	1.083
Biological Process	GO:2000241	3	regulation of reproductive process	0.3232	F1SQ01	Peroxiredoxin 4 OS=Sus scrofa OX=9823 GN=PRDX4 PE=1 SV=1	0.793	Down	0.027424	PRDX4	30.555	25.7	5	7	3	0.825	0.948	0.777	1.132	1.001	1.083
Biological Process	GO:0019471	4	4-hydroxyproline metabolic process	0.0415846	F1SQ01	Peroxiredoxin 4 OS=Sus scrofa OX=9823 GN=PRDX4 PE=1 SV=1	0.793	Down	0.027424	PRDX4	30.555	25.7	5	7	3	0.825	0.948	0.777	1.132	1.001	1.083
Cellular Component	GO:0016363	4	nuclear matrix	0.0961409	A0A287B8W9	Protein kinase C delta type OS=Sus scrofa OX=9823 GN=PRKCD PE=1 SV=1	0.75	Down	0.0022789	PRKCD	77.272	1.9	1	1	1	0.893	0.915	0.82	1.117	1.169	1.218
Cellular Component	GO:0005739	4	mitochondrion	0.0934224	A0A287B8W9	Protein kinase C delta type OS=Sus scrofa OX=9823 GN=PRKCD PE=1 SV=1	0.75	Down	0.0022789	PRKCD	77.272	1.9	1	1	1	0.893	0.915	0.82	1.117	1.169	1.218
Cellular Component	GO:0034399	4	nuclear periphery	0.228049	A0A287B8W9	Protein kinase C delta type OS=Sus scrofa OX=9823 GN=PRKCD PE=1 SV=1	0.75	Down	0.0022789	PRKCD	77.272	1.9	1	1	1	0.893	0.915	0.82	1.117	1.169	1.218
Biological Process	GO:0035304	7	regulation of protein dephosphorylation	0.0462829	A0A287B8W9	Protein kinase C delta type OS=Sus scrofa OX=9823 GN=PRKCD PE=1 SV=1	0.75	Down	0.0022789	PRKCD	77.272	1.9	1	1	1	0.893	0.915	0.82	1.117	1.169	1.218
Biological Process	GO:0070661	3	leukocyte proliferation	0.122095	A0A287B8W9	Protein kinase C delta type OS=Sus scrofa OX=9823 GN=PRKCD PE=1 SV=1	0.75	Down	0.0022789	PRKCD	77.272	1.9	1	1	1	0.893	0.915	0.82	1.117	1.169	1.218
Biological Process	GO:0018105	7	peptidyl-serine phosphorylation	0.122095	A0A287B8W9	Protein kinase C delta type OS=Sus scrofa OX=9823 GN=PRKCD PE=1 SV=1	0.75	Down	0.0022789	PRKCD	77.272	1.9	1	1	1	0.893	0.915	0.82	1.117	1.169	1.218
Biological Process	GO:0031668	3	cellular response to extracellular stimulus	0.192785	A0A287B8W9	Protein kinase C delta type OS=Sus scrofa OX=9823 GN=PRKCD PE=1 SV=1	0.75	Down	0.0022789	PRKCD	77.272	1.9	1	1	1	0.893	0.915	0.82	1.117	1.169	1.218
Biological Process	GO:0071375	5	cellular response to peptide hormone stimulus	0.177006	A0A287B8W9	Protein kinase C delta type OS=Sus scrofa OX=9823 GN=PRKCD PE=1 SV=1	0.75	Down	0.0022789	PRKCD	77.272	1.9	1	1	1	0.893	0.915	0.82	1.117	1.169	1.218
Biological Process	GO:0003333	6	amino acid transmembrane transport	0.00780945	A0A287B8W9	Protein kinase C delta type OS=Sus scrofa OX=9823 GN=PRKCD PE=1 SV=1	0.75	Down	0.0022789	PRKCD	77.272	1.9	1	1	1	0.893	0.915	0.82	1.117	1.169	1.218
Biological Process	GO:0038096	4	Fc-gamma receptor signaling pathway involved in phagocytosis	0.0292192	A0A287B8W9	Protein kinase C delta type OS=Sus scrofa OX=9823 GN=PRKCD PE=1 SV=1	0.75	Down	0.0022789	PRKCD	77.272	1.9	1	1	1	0.893	0.915	0.82	1.117	1.169	1.218
Biological Process	GO:0033194	4	response to hydroperoxide	0.0653355	A0A287B8W9	Protein kinase C delta type OS=Sus scrofa OX=9823 GN=PRKCD PE=1 SV=1	0.75	Down	0.0022789	PRKCD	77.272	1.9	1	1	1	0.893	0.915	0.82	1.117	1.169	1.218
Biological Process	GO:2000377	5	regulation of reactive oxygen species metabolic process	0.133013	A0A287B8W9	Protein kinase C delta type OS=Sus scrofa OX=9823 GN=PRKCD PE=1 SV=1	0.75	Down	0.0022789	PRKCD	77.272	1.9	1	1	1	0.893	0.915	0.82	1.117	1.169	1.218
Biological Process	GO:1900076	4	regulation of cellular response to insulin stimulus	0.186601	A0A287B8W9	Protein kinase C delta type OS=Sus scrofa OX=9823 GN=PRKCD PE=1 SV=1	0.75	Down	0.0022789	PRKCD	77.272	1.9	1	1	1	0.893	0.915	0.82	1.117	1.169	1.218
Biological Process	GO:0031669	4	cellular response to nutrient levels	0.106867	A0A287B8W9	Protein kinase C delta type OS=Sus scrofa OX=9823 GN=PRKCD PE=1 SV=1	0.75	Down	0.0022789	PRKCD	77.272	1.9	1	1	1	0.893	0.915	0.82	1.117	1.169	1.218
Biological Process	GO:1903311	6	regulation of mRNA metabolic process	0.186179	A0A287B8W9	Protein kinase C delta type OS=Sus scrofa OX=9823 GN=PRKCD PE=1 SV=1	0.75	Down	0.0022789	PRKCD	77.272	1.9	1	1	1	0.893	0.915	0.82	1.117	1.169	1.218
Biological Process	GO:0006835	6	dicarboxylic acid transport	0.0220662	A0A287B8W9	Protein kinase C delta type OS=Sus scrofa OX=9823 GN=PRKCD PE=1 SV=1	0.75	Down	0.0022789	PRKCD	77.272	1.9	1	1	1	0.893	0.915	0.82	1.117	1.169	1.218
Biological Process	GO:0043488	4	regulation of mRNA stability	0.3232	A0A287B8W9	Protein kinase C delta type OS=Sus scrofa OX=9823 GN=PRKCD PE=1 SV=1	0.75	Down	0.0022789	PRKCD	77.272	1.9	1	1	1	0.893	0.915	0.82	1.117	1.169	1.218
Biological Process	GO:0060491	4	regulation of cell projection assembly	0.0937673	A0A287B8W9	Protein kinase C delta type OS=Sus scrofa OX=9823 GN=PRKCD PE=1 SV=1	0.75	Down	0.0022789	PRKCD	77.272	1.9	1	1	1	0.893	0.915	0.82	1.117	1.169	1.218
Biological Process	GO:0050994	5	regulation of lipid catabolic process	0.120522	A0A287B8W9	Protein kinase C delta type OS=Sus scrofa OX=9823 GN=PRKCD PE=1 SV=1	0.75	Down	0.0022789	PRKCD	77.272	1.9	1	1	1	0.893	0.915	0.82	1.117	1.169	1.218
Biological Process	GO:0006865	5	amino acid transport	0.00780945	A0A287B8W9	Protein kinase C delta type OS=Sus scrofa OX=9823 GN=PRKCD PE=1 SV=1	0.75	Down	0.0022789	PRKCD	77.272	1.9	1	1	1	0.893	0.915	0.82	1.117	1.169	1.218
Biological Process	GO:0051100	4	negative regulation of binding	0.258908	A0A287B8W9	Protein kinase C delta type OS=Sus scrofa OX=9823 GN=PRKCD PE=1 SV=1	0.75	Down	0.0022789	PRKCD	77.272	1.9	1	1	1	0.893	0.915	0.82	1.117	1.169	1.218
Biological Process	GO:0032388	5	positive regulation of intracellular transport	0.309334	A0A287B8W9	Protein kinase C delta type OS=Sus scrofa OX=9823 GN=PRKCD PE=1 SV=1	0.75	Down	0.0022789	PRKCD	77.272	1.9	1	1	1	0.893	0.915	0.82	1.117	1.169	1.218
Biological Process	GO:0006820	5	anion transport	0.19351	A0A287B8W9	Protein kinase C delta type OS=Sus scrofa OX=9823 GN=PRKCD PE=1 SV=1	0.75	Down	0.0022789	PRKCD	77.272	1.9	1	1	1	0.893	0.915	0.82	1.117	1.169	1.218
Biological Process	GO:0046889	6	positive regulation of lipid biosynthetic process	0.0828214	A0A287B8W9	Protein kinase C delta type OS=Sus scrofa OX=9823 GN=PRKCD PE=1 SV=1	0.75	Down	0.0022789	PRKCD	77.272	1.9	1	1	1	0.893	0.915	0.82	1.117	1.169	1.218
Biological Process	GO:0006935	3	chemotaxis	0.0527766	A0A287B8W9	Protein kinase C delta type OS=Sus scrofa OX=9823 GN=PRKCD PE=1 SV=1	0.75	Down	0.0022789	PRKCD	77.272	1.9	1	1	1	0.893	0.915	0.82	1.117	1.169	1.218
Biological Process	GO:1900077	5	negative regulation of cellular response to insulin stimulus	0.0653355	A0A287B8W9	Protein kinase C delta type OS=Sus scrofa OX=9823 GN=PRKCD PE=1 SV=1	0.75	Down	0.0022789	PRKCD	77.272	1.9	1	1	1	0.893	0.915	0.82	1.117	1.169	1.218
Biological Process	GO:0009267	4	cellular response to starvation	0.163297	A0A287B8W9	Protein kinase C delta type OS=Sus scrofa OX=9823 GN=PRKCD PE=1 SV=1	0.75	Down	0.0022789	PRKCD	77.272	1.9	1	1	1	0.893	0.915	0.82	1.117	1.169	1.218
Biological Process	GO:0046627	6	negative regulation of insulin receptor signaling pathway	0.0653355	A0A287B8W9	Protein kinase C delta type OS=Sus scrofa OX=9823 GN=PRKCD PE=1 SV=1	0.75	Down	0.0022789	PRKCD	77.272	1.9	1	1	1	0.893	0.915	0.82	1.117	1.169	1.218
Biological Process	GO:0070482	3	response to oxygen levels	0.13415	A0A287B8W9	Protein kinase C delta type OS=Sus scrofa OX=9823 GN=PRKCD PE=1 SV=1	0.75	Down	0.0022789	PRKCD	77.272	1.9	1	1	1	0.893	0.915	0.82	1.117	1.169	1.218
Biological Process	GO:0016572	6	histone phosphorylation	0.00780945	A0A287B8W9	Protein kinase C delta type OS=Sus scrofa OX=9823 GN=PRKCD PE=1 SV=1	0.75	Down	0.0022789	PRKCD	77.272	1.9	1	1	1	0.893	0.915	0.82	1.117	1.169	1.218
Biological Process	GO:0002433	3	immune response-regulating cell surface receptor signaling pathway involved in phagocytosis	0.0292192	A0A287B8W9	Protein kinase C delta type OS=Sus scrofa OX=9823 GN=PRKCD PE=1 SV=1	0.75	Down	0.0022789	PRKCD	77.272	1.9	1	1	1	0.893	0.915	0.82	1.117	1.169	1.218
Biological Process	GO:0002431	5	Fc receptor mediated stimulatory signaling pathway	0.0292192	A0A287B8W9	Protein kinase C delta type OS=Sus scrofa OX=9823 GN=PRKCD PE=1 SV=1	0.75	Down	0.0022789	PRKCD	77.272	1.9	1	1	1	0.893	0.915	0.82	1.117	1.169	1.218
Biological Process	GO:0006325	3	chromatin organization	0.0371858	A0A287B8W9	Protein kinase C delta type OS=Sus scrofa OX=9823 GN=PRKCD PE=1 SV=1	0.75	Down	0.0022789	PRKCD	77.272	1.9	1	1	1	0.893	0.915	0.82	1.117	1.169	1.218
Biological Process	GO:0046942	5	carboxylic acid transport	0.153674	A0A287B8W9	Protein kinase C delta type OS=Sus scrofa OX=9823 GN=PRKCD PE=1 SV=1	0.75	Down	0.0022789	PRKCD	77.272	1.9	1	1	1	0.893	0.915	0.82	1.117	1.169	1.218
Biological Process	GO:0046822	6	regulation of nucleocytoplasmic transport	0.3232	A0A287B8W9	Protein kinase C delta type OS=Sus scrofa OX=9823 GN=PRKCD PE=1 SV=1	0.75	Down	0.0022789	PRKCD	77.272	1.9	1	1	1	0.893	0.915	0.82	1.117	1.169	1.218
Biological Process	GO:0051276	4	chromosome organization	0.102161	A0A287B8W9	Protein kinase C delta type OS=Sus scrofa OX=9823 GN=PRKCD PE=1 SV=1	0.75	Down	0.0022789	PRKCD	77.272	1.9	1	1	1	0.893	0.915	0.82	1.117	1.169	1.218
Biological Process	GO:0036293	4	response to decreased oxygen levels	0.0896288	A0A287B8W9	Protein kinase C delta type OS=Sus scrofa OX=9823 GN=PRKCD PE=1 SV=1	0.75	Down	0.0022789	PRKCD	77.272	1.9	1	1	1	0.893	0.915	0.82	1.117	1.169	1.218
Biological Process	GO:1904591	6	positive regulation of protein import	0.153674	A0A287B8W9	Protein kinase C delta type OS=Sus scrofa OX=9823 GN=PRKCD PE=1 SV=1	0.75	Down	0.0022789	PRKCD	77.272	1.9	1	1	1	0.893	0.915	0.82	1.117	1.169	1.218
Biological Process	GO:0032386	5	regulation of intracellular transport	0.136177	A0A287B8W9	Protein kinase C delta type OS=Sus scrofa OX=9823 GN=PRKCD PE=1 SV=1	0.75	Down	0.0022789	PRKCD	77.272	1.9	1	1	1	0.893	0.915	0.82	1.117	1.169	1.218
Biological Process	GO:0033157	6	regulation of intracellular protein transport	0.234137	A0A287B8W9	Protein kinase C delta type OS=Sus scrofa OX=9823 GN=PRKCD PE=1 SV=1	0.75	Down	0.0022789	PRKCD	77.272	1.9	1	1	1	0.893	0.915	0.82	1.117	1.169	1.218
Biological Process	GO:0015740	7	C4-dicarboxylate transport	0.00780945	A0A287B8W9	Protein kinase C delta type OS=Sus scrofa OX=9823 GN=PRKCD PE=1 SV=1	0.75	Down	0.0022789	PRKCD	77.272	1.9	1	1	1	0.893	0.915	0.82	1.117	1.169	1.218
Biological Process	GO:0043487	3	regulation of RNA stability	0.35698	A0A287B8W9	Protein kinase C delta type OS=Sus scrofa OX=9823 GN=PRKCD PE=1 SV=1	0.75	Down	0.0022789	PRKCD	77.272	1.9	1	1	1	0.893	0.915	0.82	1.117	1.169	1.218
Biological Process	GO:0038093	5	Fc receptor signaling pathway	0.0678536	A0A287B8W9	Protein kinase C delta type OS=Sus scrofa OX=9823 GN=PRKCD PE=1 SV=1	0.75	Down	0.0022789	PRKCD	77.272	1.9	1	1	1	0.893	0.915	0.82	1.117	1.169	1.218
Biological Process	GO:0015849	4	organic acid transport	0.153674	A0A287B8W9	Protein kinase C delta type OS=Sus scrofa OX=9823 GN=PRKCD PE=1 SV=1	0.75	Down	0.0022789	PRKCD	77.272	1.9	1	1	1	0.893	0.915	0.82	1.117	1.169	1.218
Biological Process	GO:1900182	5	positive regulation of protein localization to nucleus	0.289009	A0A287B8W9	Protein kinase C delta type OS=Sus scrofa OX=9823 GN=PRKCD PE=1 SV=1	0.75	Down	0.0022789	PRKCD	77.272	1.9	1	1	1	0.893	0.915	0.82	1.117	1.169	1.218
Biological Process	GO:0018209	7	peptidyl-serine modification	0.153674	A0A287B8W9	Protein kinase C delta type OS=Sus scrofa OX=9823 GN=PRKCD PE=1 SV=1	0.75	Down	0.0022789	PRKCD	77.272	1.9	1	1	1	0.893	0.915	0.82	1.117	1.169	1.218
Biological Process	GO:1905039	6	carboxylic acid transmembrane transport	0.0220662	A0A287B8W9	Protein kinase C delta type OS=Sus scrofa OX=9823 GN=PRKCD PE=1 SV=1	0.75	Down	0.0022789	PRKCD	77.272	1.9	1	1	1	0.893	0.915	0.82	1.117	1.169	1.218
Biological Process	GO:0032943	4	mononuclear cell proliferation	0.0653355	A0A287B8W9	Protein kinase C delta type OS=Sus scrofa OX=9823 GN=PRKCD PE=1 SV=1	0.75	Down	0.0022789	PRKCD	77.272	1.9	1	1	1	0.893	0.915	0.82	1.117	1.169	1.218
Biological Process	GO:1904589	6	regulation of protein import	0.254645	A0A287B8W9	Protein kinase C delta type OS=Sus scrofa OX=9823 GN=PRKCD PE=1 SV=1	0.75	Down	0.0022789	PRKCD	77.272	1.9	1	1	1	0.893	0.915	0.82	1.117	1.169	1.218
Biological Process	GO:0001666	3	response to hypoxia	0.1707	A0A287B8W9	Protein kinase C delta type OS=Sus scrofa OX=9823 GN=PRKCD PE=1 SV=1	0.75	Down	0.0022789	PRKCD	77.272	1.9	1	1	1	0.893	0.915	0.82	1.117	1.169	1.218
Biological Process	GO:0032869	6	cellular response to insulin stimulus	0.13999	A0A287B8W9	Protein kinase C delta type OS=Sus scrofa OX=9823 GN=PRKCD PE=1 SV=1	0.75	Down	0.0022789	PRKCD	77.272	1.9	1	1	1	0.893	0.915	0.82	1.117	1.169	1.218
Biological Process	GO:0034614	5	cellular response to reactive oxygen species	0.258908	A0A287B8W9	Protein kinase C delta type OS=Sus scrofa OX=9823 GN=PRKCD PE=1 SV=1	0.75	Down	0.0022789	PRKCD	77.272	1.9	1	1	1	0.893	0.915	0.82	1.117	1.169	1.218
Biological Process	GO:0042307	6	positive regulation of protein import into nucleus	0.153674	A0A287B8W9	Protein kinase C delta type OS=Sus scrofa OX=9823 GN=PRKCD PE=1 SV=1	0.75	Down	0.0022789	PRKCD	77.272	1.9	1	1	1	0.893	0.915	0.82	1.117	1.169	1.218
Biological Process	GO:0002429	4	immune response-activating cell surface receptor signaling pathway	0.232259	A0A287B8W9	Protein kinase C delta type OS=Sus scrofa OX=9823 GN=PRKCD PE=1 SV=1	0.75	Down	0.0022789	PRKCD	77.272	1.9	1	1	1	0.893	0.915	0.82	1.117	1.169	1.218
Biological Process	GO:0046824	6	positive regulation of nucleocytoplasmic transport	0.186601	A0A287B8W9	Protein kinase C delta type OS=Sus scrofa OX=9823 GN=PRKCD PE=1 SV=1	0.75	Down	0.0022789	PRKCD	77.272	1.9	1	1	1	0.893	0.915	0.82	1.117	1.169	1.218
Biological Process	GO:0046651	4	lymphocyte proliferation	0.0415846	A0A287B8W9	Protein kinase C delta type OS=Sus scrofa OX=9823 GN=PRKCD PE=1 SV=1	0.75	Down	0.0022789	PRKCD	77.272	1.9	1	1	1	0.893	0.915	0.82	1.117	1.169	1.218
Biological Process	GO:0046626	5	regulation of insulin receptor signaling pathway	0.122095	A0A287B8W9	Protein kinase C delta type OS=Sus scrofa OX=9823 GN=PRKCD PE=1 SV=1	0.75	Down	0.0022789	PRKCD	77.272	1.9	1	1	1	0.893	0.915	0.82	1.117	1.169	1.218
Biological Process	GO:0061013	6	regulation of mRNA catabolic process	0.35698	A0A287B8W9	Protein kinase C delta type OS=Sus scrofa OX=9823 GN=PRKCD PE=1 SV=1	0.75	Down	0.0022789	PRKCD	77.272	1.9	1	1	1	0.893	0.915	0.82	1.117	1.169	1.218
Biological Process	GO:0038094	6	Fc-gamma receptor signaling pathway	0.0371858	A0A287B8W9	Protein kinase C delta type OS=Sus scrofa OX=9823 GN=PRKCD PE=1 SV=1	0.75	Down	0.0022789	PRKCD	77.272	1.9	1	1	1	0.893	0.915	0.82	1.117	1.169	1.218
Biological Process	GO:0090316	5	positive regulation of intracellular protein transport	0.220394	A0A287B8W9	Protein kinase C delta type OS=Sus scrofa OX=9823 GN=PRKCD PE=1 SV=1	0.75	Down	0.0022789	PRKCD	77.272	1.9	1	1	1	0.893	0.915	0.82	1.117	1.169	1.218
Biological Process	GO:0015711	5	organic anion transport	0.0937673	A0A287B8W9	Protein kinase C delta type OS=Sus scrofa OX=9823 GN=PRKCD PE=1 SV=1	0.75	Down	0.0022789	PRKCD	77.272	1.9	1	1	1	0.893	0.915	0.82	1.117	1.169	1.218
Biological Process	GO:0034250	6	positive regulation of cellular amide metabolic process	0.141357	A0A287B8W9	Protein kinase C delta type OS=Sus scrofa OX=9823 GN=PRKCD PE=1 SV=1	0.75	Down	0.0022789	PRKCD	77.272	1.9	1	1	1	0.893	0.915	0.82	1.117	1.169	1.218
Biological Process	GO:0032091	5	negative regulation of protein binding	0.209845	A0A287B8W9	Protein kinase C delta type OS=Sus scrofa OX=9823 GN=PRKCD PE=1 SV=1	0.75	Down	0.0022789	PRKCD	77.272	1.9	1	1	1	0.893	0.915	0.82	1.117	1.169	1.218
Biological Process	GO:0050996	6	positive regulation of lipid catabolic process	0.220394	A0A287B8W9	Protein kinase C delta type OS=Sus scrofa OX=9823 GN=PRKCD PE=1 SV=1	0.75	Down	0.0022789	PRKCD	77.272	1.9	1	1	1	0.893	0.915	0.82	1.117	1.169	1.218
Biological Process	GO:0016570	5	histone modification	0.0273567	A0A287B8W9	Protein kinase C delta type OS=Sus scrofa OX=9823 GN=PRKCD PE=1 SV=1	0.75	Down	0.0022789	PRKCD	77.272	1.9	1	1	1	0.893	0.915	0.82	1.117	1.169	1.218
Biological Process	GO:0098656	6	anion transmembrane transport	0.254645	A0A287B8W9	Protein kinase C delta type OS=Sus scrofa OX=9823 GN=PRKCD PE=1 SV=1	0.75	Down	0.0022789	PRKCD	77.272	1.9	1	1	1	0.893	0.915	0.82	1.117	1.169	1.218
Biological Process	GO:0050732	9	negative regulation of peptidyl-tyrosine phosphorylation	0.0059581	A0A287B8W9	Protein kinase C delta type OS=Sus scrofa OX=9823 GN=PRKCD PE=1 SV=1	0.75	Down	0.0022789	PRKCD	77.272	1.9	1	1	1	0.893	0.915	0.82	1.117	1.169	1.218
Biological Process	GO:0035303	7	regulation of dephosphorylation	0.13999	A0A287B8W9	Protein kinase C delta type OS=Sus scrofa OX=9823 GN=PRKCD PE=1 SV=1	0.75	Down	0.0022789	PRKCD	77.272	1.9	1	1	1	0.893	0.915	0.82	1.117	1.169	1.218
Biological Process	GO:0032411	4	positive regulation of transporter activity	0.3232	A0A287B8W9	Protein kinase C delta type OS=Sus scrofa OX=9823 GN=PRKCD PE=1 SV=1	0.75	Down	0.0022789	PRKCD	77.272	1.9	1	1	1	0.893	0.915	0.82	1.117	1.169	1.218
Biological Process	GO:0009891	5	positive regulation of biosynthetic process	0.0474174	A0A287B8W9	Protein kinase C delta type OS=Sus scrofa OX=9823 GN=PRKCD PE=1 SV=1	0.75	Down	0.0022789	PRKCD	77.272	1.9	1	1	1	0.893	0.915	0.82	1.117	1.169	1.218
Biological Process	GO:0043407	8	negative regulation of MAP kinase activity	0.254645	A0A287B8W9	Protein kinase C delta type OS=Sus scrofa OX=9823 GN=PRKCD PE=1 SV=1	0.75	Down	0.0022789	PRKCD	77.272	1.9	1	1	1	0.893	0.915	0.82	1.117	1.169	1.218
Biological Process	GO:0042306	7	regulation of protein import into nucleus	0.220394	A0A287B8W9	Protein kinase C delta type OS=Sus scrofa OX=9823 GN=PRKCD PE=1 SV=1	0.75	Down	0.0022789	PRKCD	77.272	1.9	1	1	1	0.893	0.915	0.82	1.117	1.169	1.218
Biological Process	GO:0032368	5	regulation of lipid transport	0.157115	A0A287B8W9	Protein kinase C delta type OS=Sus scrofa OX=9823 GN=PRKCD PE=1 SV=1	0.75	Down	0.0022789	PRKCD	77.272	1.9	1	1	1	0.893	0.915	0.82	1.117	1.169	1.218
Biological Process	GO:0042330	2	taxis	0.0527766	A0A287B8W9	Protein kinase C delta type OS=Sus scrofa OX=9823 GN=PRKCD PE=1 SV=1	0.75	Down	0.0022789	PRKCD	77.272	1.9	1	1	1	0.893	0.915	0.82	1.117	1.169	1.218
Biological Process	GO:1903825	5	organic acid transmembrane transport	0.0220662	A0A287B8W9	Protein kinase C delta type OS=Sus scrofa OX=9823 GN=PRKCD PE=1 SV=1	0.75	Down	0.0022789	PRKCD	77.272	1.9	1	1	1	0.893	0.915	0.82	1.117	1.169	1.218
Biological Process	GO:0016569	4	covalent chromatin modification	0.0273567	A0A287B8W9	Protein kinase C delta type OS=Sus scrofa OX=9823 GN=PRKCD PE=1 SV=1	0.75	Down	0.0022789	PRKCD	77.272	1.9	1	1	1	0.893	0.915	0.82	1.117	1.169	1.218
Biological Process	GO:0071901	8	negative regulation of protein serine/threonine kinase activity	0.234137	A0A287B8W9	Protein kinase C delta type OS=Sus scrofa OX=9823 GN=PRKCD PE=1 SV=1	0.75	Down	0.0022789	PRKCD	77.272	1.9	1	1	1	0.893	0.915	0.82	1.117	1.169	1.218
Cellular Component	GO:1905368	3	peptidase complex	0.18899	A0A287AT18	Proteasome subunit alpha type OS=Sus scrofa OX=9823 GN=PSMA7 PE=1 SV=1	0.831	Down	0.0136639	PSMA7	27.867	45.6	12	34	12	0.891	0.874	0.994	1.147	1.077	1.095
Cellular Component	GO:1905369	4	endopeptidase complex	0.172974	A0A287AT18	Proteasome subunit alpha type OS=Sus scrofa OX=9823 GN=PSMA7 PE=1 SV=1	0.831	Down	0.0136639	PSMA7	27.867	45.6	12	34	12	0.891	0.874	0.994	1.147	1.077	1.095
Cellular Component	GO:0000502	3	proteasome complex	0.172974	A0A287AT18	Proteasome subunit alpha type OS=Sus scrofa OX=9823 GN=PSMA7 PE=1 SV=1	0.831	Down	0.0136639	PSMA7	27.867	45.6	12	34	12	0.891	0.874	0.994	1.147	1.077	1.095
Biological Process	GO:0043687	6	post-translational protein modification	0.0585062	A0A287AT18	Proteasome subunit alpha type OS=Sus scrofa OX=9823 GN=PSMA7 PE=1 SV=1	0.831	Down	0.0136639	PSMA7	27.867	45.6	12	34	12	0.891	0.874	0.994	1.147	1.077	1.095
Cellular Component	GO:1905368	3	peptidase complex	0.18899	F2Z5J1	26S protease regulatory subunit 4 OS=Sus scrofa OX=9823 GN=PSMC1 PE=1 SV=1	0.634	Down	0.0184776	PSMC1	49.184	5.2	2	2	2	0.895	0.728	0.737	1.453	1.229	1.04
Cellular Component	GO:0031597	4	cytosolic proteasome complex	0.126828	F2Z5J1	26S protease regulatory subunit 4 OS=Sus scrofa OX=9823 GN=PSMC1 PE=1 SV=1	0.634	Down	0.0184776	PSMC1	49.184	5.2	2	2	2	0.895	0.728	0.737	1.453	1.229	1.04
Cellular Component	GO:1905369	4	endopeptidase complex	0.172974	F2Z5J1	26S protease regulatory subunit 4 OS=Sus scrofa OX=9823 GN=PSMC1 PE=1 SV=1	0.634	Down	0.0184776	PSMC1	49.184	5.2	2	2	2	0.895	0.728	0.737	1.453	1.229	1.04
Cellular Component	GO:0008540	3	proteasome regulatory particle, base subcomplex	0.193328	F2Z5J1	26S protease regulatory subunit 4 OS=Sus scrofa OX=9823 GN=PSMC1 PE=1 SV=1	0.634	Down	0.0184776	PSMC1	49.184	5.2	2	2	2	0.895	0.728	0.737	1.453	1.229	1.04
Cellular Component	GO:0000502	3	proteasome complex	0.172974	F2Z5J1	26S protease regulatory subunit 4 OS=Sus scrofa OX=9823 GN=PSMC1 PE=1 SV=1	0.634	Down	0.0184776	PSMC1	49.184	5.2	2	2	2	0.895	0.728	0.737	1.453	1.229	1.04
Cellular Component	GO:0031595	4	nuclear proteasome complex	0.0680532	F2Z5J1	26S protease regulatory subunit 4 OS=Sus scrofa OX=9823 GN=PSMC1 PE=1 SV=1	0.634	Down	0.0184776	PSMC1	49.184	5.2	2	2	2	0.895	0.728	0.737	1.453	1.229	1.04
Cellular Component	GO:0005838	3	proteasome regulatory particle	0.017942	F2Z5J1	26S protease regulatory subunit 4 OS=Sus scrofa OX=9823 GN=PSMC1 PE=1 SV=1	0.634	Down	0.0184776	PSMC1	49.184	5.2	2	2	2	0.895	0.728	0.737	1.453	1.229	1.04
Cellular Component	GO:0022624	3	proteasome accessory complex	0.017942	F2Z5J1	26S protease regulatory subunit 4 OS=Sus scrofa OX=9823 GN=PSMC1 PE=1 SV=1	0.634	Down	0.0184776	PSMC1	49.184	5.2	2	2	2	0.895	0.728	0.737	1.453	1.229	1.04
Molecular Function	GO:0017025	4	TBP-class protein binding	0.123087	F2Z5J1	26S protease regulatory subunit 4 OS=Sus scrofa OX=9823 GN=PSMC1 PE=1 SV=1	0.634	Down	0.0184776	PSMC1	49.184	5.2	2	2	2	0.895	0.728	0.737	1.453	1.229	1.04
Molecular Function	GO:0008134	3	transcription factor binding	0.126135	F2Z5J1	26S protease regulatory subunit 4 OS=Sus scrofa OX=9823 GN=PSMC1 PE=1 SV=1	0.634	Down	0.0184776	PSMC1	49.184	5.2	2	2	2	0.895	0.728	0.737	1.453	1.229	1.04
Molecular Function	GO:0042623	8	ATPase activity, coupled	0.195734	F2Z5J1	26S protease regulatory subunit 4 OS=Sus scrofa OX=9823 GN=PSMC1 PE=1 SV=1	0.634	Down	0.0184776	PSMC1	49.184	5.2	2	2	2	0.895	0.728	0.737	1.453	1.229	1.04
Molecular Function	GO:0036402	9	proteasome-activating ATPase activity	0.0658924	F2Z5J1	26S protease regulatory subunit 4 OS=Sus scrofa OX=9823 GN=PSMC1 PE=1 SV=1	0.634	Down	0.0184776	PSMC1	49.184	5.2	2	2	2	0.895	0.728	0.737	1.453	1.229	1.04
Biological Process	GO:0060261	7	positive regulation of transcription initiation from RNA polymerase II promoter	0.0924284	F2Z5J1	26S protease regulatory subunit 4 OS=Sus scrofa OX=9823 GN=PSMC1 PE=1 SV=1	0.634	Down	0.0184776	PSMC1	49.184	5.2	2	2	2	0.895	0.728	0.737	1.453	1.229	1.04
Biological Process	GO:0060260	6	regulation of transcription initiation from RNA polymerase II promoter	0.0924284	F2Z5J1	26S protease regulatory subunit 4 OS=Sus scrofa OX=9823 GN=PSMC1 PE=1 SV=1	0.634	Down	0.0184776	PSMC1	49.184	5.2	2	2	2	0.895	0.728	0.737	1.453	1.229	1.04
Biological Process	GO:0043632	5	modification-dependent macromolecule catabolic process	0.0255691	F2Z5J1	26S protease regulatory subunit 4 OS=Sus scrofa OX=9823 GN=PSMC1 PE=1 SV=1	0.634	Down	0.0184776	PSMC1	49.184	5.2	2	2	2	0.895	0.728	0.737	1.453	1.229	1.04
Biological Process	GO:1903364	7	positive regulation of cellular protein catabolic process	0.284018	F2Z5J1	26S protease regulatory subunit 4 OS=Sus scrofa OX=9823 GN=PSMC1 PE=1 SV=1	0.634	Down	0.0184776	PSMC1	49.184	5.2	2	2	2	0.895	0.728	0.737	1.453	1.229	1.04
Biological Process	GO:0045899	8	positive regulation of RNA polymerase II transcriptional preinitiation complex assembly	0.0924284	F2Z5J1	26S protease regulatory subunit 4 OS=Sus scrofa OX=9823 GN=PSMC1 PE=1 SV=1	0.634	Down	0.0184776	PSMC1	49.184	5.2	2	2	2	0.895	0.728	0.737	1.453	1.229	1.04
Biological Process	GO:0036503	3	ERAD pathway	0.141357	F2Z5J1	26S protease regulatory subunit 4 OS=Sus scrofa OX=9823 GN=PSMC1 PE=1 SV=1	0.634	Down	0.0184776	PSMC1	49.184	5.2	2	2	2	0.895	0.728	0.737	1.453	1.229	1.04
Biological Process	GO:0044265	4	cellular macromolecule catabolic process	0.0947307	F2Z5J1	26S protease regulatory subunit 4 OS=Sus scrofa OX=9823 GN=PSMC1 PE=1 SV=1	0.634	Down	0.0184776	PSMC1	49.184	5.2	2	2	2	0.895	0.728	0.737	1.453	1.229	1.04
Biological Process	GO:2000142	5	regulation of DNA-templated transcription, initiation	0.0924284	F2Z5J1	26S protease regulatory subunit 4 OS=Sus scrofa OX=9823 GN=PSMC1 PE=1 SV=1	0.634	Down	0.0184776	PSMC1	49.184	5.2	2	2	2	0.895	0.728	0.737	1.453	1.229	1.04
Biological Process	GO:2000144	6	positive regulation of DNA-templated transcription, initiation	0.0924284	F2Z5J1	26S protease regulatory subunit 4 OS=Sus scrofa OX=9823 GN=PSMC1 PE=1 SV=1	0.634	Down	0.0184776	PSMC1	49.184	5.2	2	2	2	0.895	0.728	0.737	1.453	1.229	1.04
Biological Process	GO:0051603	5	proteolysis involved in cellular protein catabolic process	0.147209	F2Z5J1	26S protease regulatory subunit 4 OS=Sus scrofa OX=9823 GN=PSMC1 PE=1 SV=1	0.634	Down	0.0184776	PSMC1	49.184	5.2	2	2	2	0.895	0.728	0.737	1.453	1.229	1.04
Biological Process	GO:0010498	5	proteasomal protein catabolic process	0.0948516	F2Z5J1	26S protease regulatory subunit 4 OS=Sus scrofa OX=9823 GN=PSMC1 PE=1 SV=1	0.634	Down	0.0184776	PSMC1	49.184	5.2	2	2	2	0.895	0.728	0.737	1.453	1.229	1.04
Biological Process	GO:0043687	6	post-translational protein modification	0.0585062	F2Z5J1	26S protease regulatory subunit 4 OS=Sus scrofa OX=9823 GN=PSMC1 PE=1 SV=1	0.634	Down	0.0184776	PSMC1	49.184	5.2	2	2	2	0.895	0.728	0.737	1.453	1.229	1.04
Biological Process	GO:0031334	5	positive regulation of protein complex assembly	0.136177	F2Z5J1	26S protease regulatory subunit 4 OS=Sus scrofa OX=9823 GN=PSMC1 PE=1 SV=1	0.634	Down	0.0184776	PSMC1	49.184	5.2	2	2	2	0.895	0.728	0.737	1.453	1.229	1.04
Biological Process	GO:1901800	9	positive regulation of proteasomal protein catabolic process	0.3232	F2Z5J1	26S protease regulatory subunit 4 OS=Sus scrofa OX=9823 GN=PSMC1 PE=1 SV=1	0.634	Down	0.0184776	PSMC1	49.184	5.2	2	2	2	0.895	0.728	0.737	1.453	1.229	1.04
Biological Process	GO:0044089	4	positive regulation of cellular component biogenesis	0.0896524	F2Z5J1	26S protease regulatory subunit 4 OS=Sus scrofa OX=9823 GN=PSMC1 PE=1 SV=1	0.634	Down	0.0184776	PSMC1	49.184	5.2	2	2	2	0.895	0.728	0.737	1.453	1.229	1.04
Biological Process	GO:0030433	4	ubiquitin-dependent ERAD pathway	0.100957	F2Z5J1	26S protease regulatory subunit 4 OS=Sus scrofa OX=9823 GN=PSMC1 PE=1 SV=1	0.634	Down	0.0184776	PSMC1	49.184	5.2	2	2	2	0.895	0.728	0.737	1.453	1.229	1.04
Biological Process	GO:0006511	7	ubiquitin-dependent protein catabolic process	0.0218661	F2Z5J1	26S protease regulatory subunit 4 OS=Sus scrofa OX=9823 GN=PSMC1 PE=1 SV=1	0.634	Down	0.0184776	PSMC1	49.184	5.2	2	2	2	0.895	0.728	0.737	1.453	1.229	1.04
Biological Process	GO:0019941	6	modification-dependent protein catabolic process	0.0255691	F2Z5J1	26S protease regulatory subunit 4 OS=Sus scrofa OX=9823 GN=PSMC1 PE=1 SV=1	0.634	Down	0.0184776	PSMC1	49.184	5.2	2	2	2	0.895	0.728	0.737	1.453	1.229	1.04
Biological Process	GO:0045898	7	regulation of RNA polymerase II transcriptional preinitiation complex assembly	0.0924284	F2Z5J1	26S protease regulatory subunit 4 OS=Sus scrofa OX=9823 GN=PSMC1 PE=1 SV=1	0.634	Down	0.0184776	PSMC1	49.184	5.2	2	2	2	0.895	0.728	0.737	1.453	1.229	1.04
Biological Process	GO:1903052	8	positive regulation of proteolysis involved in cellular protein catabolic process	0.3232	F2Z5J1	26S protease regulatory subunit 4 OS=Sus scrofa OX=9823 GN=PSMC1 PE=1 SV=1	0.634	Down	0.0184776	PSMC1	49.184	5.2	2	2	2	0.895	0.728	0.737	1.453	1.229	1.04
Biological Process	GO:0009891	5	positive regulation of biosynthetic process	0.0474174	F2Z5J1	26S protease regulatory subunit 4 OS=Sus scrofa OX=9823 GN=PSMC1 PE=1 SV=1	0.634	Down	0.0184776	PSMC1	49.184	5.2	2	2	2	0.895	0.728	0.737	1.453	1.229	1.04
Biological Process	GO:0043161	6	proteasome-mediated ubiquitin-dependent protein catabolic process	0.0633231	F2Z5J1	26S protease regulatory subunit 4 OS=Sus scrofa OX=9823 GN=PSMC1 PE=1 SV=1	0.634	Down	0.0184776	PSMC1	49.184	5.2	2	2	2	0.895	0.728	0.737	1.453	1.229	1.04
Biological Process	GO:0044257	5	cellular protein catabolic process	0.115147	F2Z5J1	26S protease regulatory subunit 4 OS=Sus scrofa OX=9823 GN=PSMC1 PE=1 SV=1	0.634	Down	0.0184776	PSMC1	49.184	5.2	2	2	2	0.895	0.728	0.737	1.453	1.229	1.04
Cellular Component	GO:0101002	7	ficolin-1-rich granule	0.0568755	F1SID4	Proteasome 26S subunit, ATPase 3 OS=Sus scrofa OX=9823 GN=PSMC3 PE=1 SV=2	0.801	Down	0.0045816	PSMC3	49.573	17.4	6	7	6	0.933	0.847	0.916	1.167	1.128	1.071
Cellular Component	GO:1905368	3	peptidase complex	0.18899	F1SID4	Proteasome 26S subunit, ATPase 3 OS=Sus scrofa OX=9823 GN=PSMC3 PE=1 SV=2	0.801	Down	0.0045816	PSMC3	49.573	17.4	6	7	6	0.933	0.847	0.916	1.167	1.128	1.071
Cellular Component	GO:0031597	4	cytosolic proteasome complex	0.126828	F1SID4	Proteasome 26S subunit, ATPase 3 OS=Sus scrofa OX=9823 GN=PSMC3 PE=1 SV=2	0.801	Down	0.0045816	PSMC3	49.573	17.4	6	7	6	0.933	0.847	0.916	1.167	1.128	1.071
Cellular Component	GO:1905369	4	endopeptidase complex	0.172974	F1SID4	Proteasome 26S subunit, ATPase 3 OS=Sus scrofa OX=9823 GN=PSMC3 PE=1 SV=2	0.801	Down	0.0045816	PSMC3	49.573	17.4	6	7	6	0.933	0.847	0.916	1.167	1.128	1.071
Cellular Component	GO:0008540	3	proteasome regulatory particle, base subcomplex	0.193328	F1SID4	Proteasome 26S subunit, ATPase 3 OS=Sus scrofa OX=9823 GN=PSMC3 PE=1 SV=2	0.801	Down	0.0045816	PSMC3	49.573	17.4	6	7	6	0.933	0.847	0.916	1.167	1.128	1.071
Cellular Component	GO:0000502	3	proteasome complex	0.172974	F1SID4	Proteasome 26S subunit, ATPase 3 OS=Sus scrofa OX=9823 GN=PSMC3 PE=1 SV=2	0.801	Down	0.0045816	PSMC3	49.573	17.4	6	7	6	0.933	0.847	0.916	1.167	1.128	1.071
Cellular Component	GO:0031595	4	nuclear proteasome complex	0.0680532	F1SID4	Proteasome 26S subunit, ATPase 3 OS=Sus scrofa OX=9823 GN=PSMC3 PE=1 SV=2	0.801	Down	0.0045816	PSMC3	49.573	17.4	6	7	6	0.933	0.847	0.916	1.167	1.128	1.071
Cellular Component	GO:0005838	3	proteasome regulatory particle	0.017942	F1SID4	Proteasome 26S subunit, ATPase 3 OS=Sus scrofa OX=9823 GN=PSMC3 PE=1 SV=2	0.801	Down	0.0045816	PSMC3	49.573	17.4	6	7	6	0.933	0.847	0.916	1.167	1.128	1.071
Cellular Component	GO:0022624	3	proteasome accessory complex	0.017942	F1SID4	Proteasome 26S subunit, ATPase 3 OS=Sus scrofa OX=9823 GN=PSMC3 PE=1 SV=2	0.801	Down	0.0045816	PSMC3	49.573	17.4	6	7	6	0.933	0.847	0.916	1.167	1.128	1.071
Molecular Function	GO:0017025	4	TBP-class protein binding	0.123087	F1SID4	Proteasome 26S subunit, ATPase 3 OS=Sus scrofa OX=9823 GN=PSMC3 PE=1 SV=2	0.801	Down	0.0045816	PSMC3	49.573	17.4	6	7	6	0.933	0.847	0.916	1.167	1.128	1.071
Molecular Function	GO:0008134	3	transcription factor binding	0.126135	F1SID4	Proteasome 26S subunit, ATPase 3 OS=Sus scrofa OX=9823 GN=PSMC3 PE=1 SV=2	0.801	Down	0.0045816	PSMC3	49.573	17.4	6	7	6	0.933	0.847	0.916	1.167	1.128	1.071
Molecular Function	GO:0042623	8	ATPase activity, coupled	0.195734	F1SID4	Proteasome 26S subunit, ATPase 3 OS=Sus scrofa OX=9823 GN=PSMC3 PE=1 SV=2	0.801	Down	0.0045816	PSMC3	49.573	17.4	6	7	6	0.933	0.847	0.916	1.167	1.128	1.071
Molecular Function	GO:0036402	9	proteasome-activating ATPase activity	0.0658924	F1SID4	Proteasome 26S subunit, ATPase 3 OS=Sus scrofa OX=9823 GN=PSMC3 PE=1 SV=2	0.801	Down	0.0045816	PSMC3	49.573	17.4	6	7	6	0.933	0.847	0.916	1.167	1.128	1.071
Biological Process	GO:0060261	7	positive regulation of transcription initiation from RNA polymerase II promoter	0.0924284	F1SID4	Proteasome 26S subunit, ATPase 3 OS=Sus scrofa OX=9823 GN=PSMC3 PE=1 SV=2	0.801	Down	0.0045816	PSMC3	49.573	17.4	6	7	6	0.933	0.847	0.916	1.167	1.128	1.071
Biological Process	GO:0060260	6	regulation of transcription initiation from RNA polymerase II promoter	0.0924284	F1SID4	Proteasome 26S subunit, ATPase 3 OS=Sus scrofa OX=9823 GN=PSMC3 PE=1 SV=2	0.801	Down	0.0045816	PSMC3	49.573	17.4	6	7	6	0.933	0.847	0.916	1.167	1.128	1.071
Biological Process	GO:0043632	5	modification-dependent macromolecule catabolic process	0.0255691	F1SID4	Proteasome 26S subunit, ATPase 3 OS=Sus scrofa OX=9823 GN=PSMC3 PE=1 SV=2	0.801	Down	0.0045816	PSMC3	49.573	17.4	6	7	6	0.933	0.847	0.916	1.167	1.128	1.071
Biological Process	GO:1903364	7	positive regulation of cellular protein catabolic process	0.284018	F1SID4	Proteasome 26S subunit, ATPase 3 OS=Sus scrofa OX=9823 GN=PSMC3 PE=1 SV=2	0.801	Down	0.0045816	PSMC3	49.573	17.4	6	7	6	0.933	0.847	0.916	1.167	1.128	1.071
Biological Process	GO:0045899	8	positive regulation of RNA polymerase II transcriptional preinitiation complex assembly	0.0924284	F1SID4	Proteasome 26S subunit, ATPase 3 OS=Sus scrofa OX=9823 GN=PSMC3 PE=1 SV=2	0.801	Down	0.0045816	PSMC3	49.573	17.4	6	7	6	0.933	0.847	0.916	1.167	1.128	1.071
Biological Process	GO:0036503	3	ERAD pathway	0.141357	F1SID4	Proteasome 26S subunit, ATPase 3 OS=Sus scrofa OX=9823 GN=PSMC3 PE=1 SV=2	0.801	Down	0.0045816	PSMC3	49.573	17.4	6	7	6	0.933	0.847	0.916	1.167	1.128	1.071
Biological Process	GO:0044265	4	cellular macromolecule catabolic process	0.0947307	F1SID4	Proteasome 26S subunit, ATPase 3 OS=Sus scrofa OX=9823 GN=PSMC3 PE=1 SV=2	0.801	Down	0.0045816	PSMC3	49.573	17.4	6	7	6	0.933	0.847	0.916	1.167	1.128	1.071
Biological Process	GO:0051702	3	interaction with symbiont	0.234137	F1SID4	Proteasome 26S subunit, ATPase 3 OS=Sus scrofa OX=9823 GN=PSMC3 PE=1 SV=2	0.801	Down	0.0045816	PSMC3	49.573	17.4	6	7	6	0.933	0.847	0.916	1.167	1.128	1.071
Biological Process	GO:0051851	4	modification by host of symbiont morphology or physiology	0.209845	F1SID4	Proteasome 26S subunit, ATPase 3 OS=Sus scrofa OX=9823 GN=PSMC3 PE=1 SV=2	0.801	Down	0.0045816	PSMC3	49.573	17.4	6	7	6	0.933	0.847	0.916	1.167	1.128	1.071
Biological Process	GO:2000142	5	regulation of DNA-templated transcription, initiation	0.0924284	F1SID4	Proteasome 26S subunit, ATPase 3 OS=Sus scrofa OX=9823 GN=PSMC3 PE=1 SV=2	0.801	Down	0.0045816	PSMC3	49.573	17.4	6	7	6	0.933	0.847	0.916	1.167	1.128	1.071
Biological Process	GO:2000144	6	positive regulation of DNA-templated transcription, initiation	0.0924284	F1SID4	Proteasome 26S subunit, ATPase 3 OS=Sus scrofa OX=9823 GN=PSMC3 PE=1 SV=2	0.801	Down	0.0045816	PSMC3	49.573	17.4	6	7	6	0.933	0.847	0.916	1.167	1.128	1.071
Biological Process	GO:0051603	5	proteolysis involved in cellular protein catabolic process	0.147209	F1SID4	Proteasome 26S subunit, ATPase 3 OS=Sus scrofa OX=9823 GN=PSMC3 PE=1 SV=2	0.801	Down	0.0045816	PSMC3	49.573	17.4	6	7	6	0.933	0.847	0.916	1.167	1.128	1.071
Biological Process	GO:0010498	5	proteasomal protein catabolic process	0.0948516	F1SID4	Proteasome 26S subunit, ATPase 3 OS=Sus scrofa OX=9823 GN=PSMC3 PE=1 SV=2	0.801	Down	0.0045816	PSMC3	49.573	17.4	6	7	6	0.933	0.847	0.916	1.167	1.128	1.071
Biological Process	GO:0043687	6	post-translational protein modification	0.0585062	F1SID4	Proteasome 26S subunit, ATPase 3 OS=Sus scrofa OX=9823 GN=PSMC3 PE=1 SV=2	0.801	Down	0.0045816	PSMC3	49.573	17.4	6	7	6	0.933	0.847	0.916	1.167	1.128	1.071
Biological Process	GO:0031334	5	positive regulation of protein complex assembly	0.136177	F1SID4	Proteasome 26S subunit, ATPase 3 OS=Sus scrofa OX=9823 GN=PSMC3 PE=1 SV=2	0.801	Down	0.0045816	PSMC3	49.573	17.4	6	7	6	0.933	0.847	0.916	1.167	1.128	1.071
Biological Process	GO:1901800	9	positive regulation of proteasomal protein catabolic process	0.3232	F1SID4	Proteasome 26S subunit, ATPase 3 OS=Sus scrofa OX=9823 GN=PSMC3 PE=1 SV=2	0.801	Down	0.0045816	PSMC3	49.573	17.4	6	7	6	0.933	0.847	0.916	1.167	1.128	1.071
Biological Process	GO:0044089	4	positive regulation of cellular component biogenesis	0.0896524	F1SID4	Proteasome 26S subunit, ATPase 3 OS=Sus scrofa OX=9823 GN=PSMC3 PE=1 SV=2	0.801	Down	0.0045816	PSMC3	49.573	17.4	6	7	6	0.933	0.847	0.916	1.167	1.128	1.071
Biological Process	GO:0043900	3	regulation of multi-organism process	0.0961233	F1SID4	Proteasome 26S subunit, ATPase 3 OS=Sus scrofa OX=9823 GN=PSMC3 PE=1 SV=2	0.801	Down	0.0045816	PSMC3	49.573	17.4	6	7	6	0.933	0.847	0.916	1.167	1.128	1.071
Biological Process	GO:0030433	4	ubiquitin-dependent ERAD pathway	0.100957	F1SID4	Proteasome 26S subunit, ATPase 3 OS=Sus scrofa OX=9823 GN=PSMC3 PE=1 SV=2	0.801	Down	0.0045816	PSMC3	49.573	17.4	6	7	6	0.933	0.847	0.916	1.167	1.128	1.071
Biological Process	GO:0006511	7	ubiquitin-dependent protein catabolic process	0.0218661	F1SID4	Proteasome 26S subunit, ATPase 3 OS=Sus scrofa OX=9823 GN=PSMC3 PE=1 SV=2	0.801	Down	0.0045816	PSMC3	49.573	17.4	6	7	6	0.933	0.847	0.916	1.167	1.128	1.071
Biological Process	GO:0019941	6	modification-dependent protein catabolic process	0.0255691	F1SID4	Proteasome 26S subunit, ATPase 3 OS=Sus scrofa OX=9823 GN=PSMC3 PE=1 SV=2	0.801	Down	0.0045816	PSMC3	49.573	17.4	6	7	6	0.933	0.847	0.916	1.167	1.128	1.071
Biological Process	GO:0045898	7	regulation of RNA polymerase II transcriptional preinitiation complex assembly	0.0924284	F1SID4	Proteasome 26S subunit, ATPase 3 OS=Sus scrofa OX=9823 GN=PSMC3 PE=1 SV=2	0.801	Down	0.0045816	PSMC3	49.573	17.4	6	7	6	0.933	0.847	0.916	1.167	1.128	1.071
Biological Process	GO:1903052	8	positive regulation of proteolysis involved in cellular protein catabolic process	0.3232	F1SID4	Proteasome 26S subunit, ATPase 3 OS=Sus scrofa OX=9823 GN=PSMC3 PE=1 SV=2	0.801	Down	0.0045816	PSMC3	49.573	17.4	6	7	6	0.933	0.847	0.916	1.167	1.128	1.071
Biological Process	GO:0009891	5	positive regulation of biosynthetic process	0.0474174	F1SID4	Proteasome 26S subunit, ATPase 3 OS=Sus scrofa OX=9823 GN=PSMC3 PE=1 SV=2	0.801	Down	0.0045816	PSMC3	49.573	17.4	6	7	6	0.933	0.847	0.916	1.167	1.128	1.071
Biological Process	GO:0043161	6	proteasome-mediated ubiquitin-dependent protein catabolic process	0.0633231	F1SID4	Proteasome 26S subunit, ATPase 3 OS=Sus scrofa OX=9823 GN=PSMC3 PE=1 SV=2	0.801	Down	0.0045816	PSMC3	49.573	17.4	6	7	6	0.933	0.847	0.916	1.167	1.128	1.071
Biological Process	GO:0044257	5	cellular protein catabolic process	0.115147	F1SID4	Proteasome 26S subunit, ATPase 3 OS=Sus scrofa OX=9823 GN=PSMC3 PE=1 SV=2	0.801	Down	0.0045816	PSMC3	49.573	17.4	6	7	6	0.933	0.847	0.916	1.167	1.128	1.071
Cellular Component	GO:0101002	7	ficolin-1-rich granule	0.0568755	I3LL55	Proteasome 26S subunit, non-ATPase 3 OS=Sus scrofa OX=9823 GN=PSMD3 PE=1 SV=2	0.799	Down	0.0031187	PSMD3	59.001	13.2	6	6	6	0.882	0.885	0.952	1.192	1.108	1.104
Cellular Component	GO:1905368	3	peptidase complex	0.18899	I3LL55	Proteasome 26S subunit, non-ATPase 3 OS=Sus scrofa OX=9823 GN=PSMD3 PE=1 SV=2	0.799	Down	0.0031187	PSMD3	59.001	13.2	6	6	6	0.882	0.885	0.952	1.192	1.108	1.104
Cellular Component	GO:1905369	4	endopeptidase complex	0.172974	I3LL55	Proteasome 26S subunit, non-ATPase 3 OS=Sus scrofa OX=9823 GN=PSMD3 PE=1 SV=2	0.799	Down	0.0031187	PSMD3	59.001	13.2	6	6	6	0.882	0.885	0.952	1.192	1.108	1.104
Cellular Component	GO:0000502	3	proteasome complex	0.172974	I3LL55	Proteasome 26S subunit, non-ATPase 3 OS=Sus scrofa OX=9823 GN=PSMD3 PE=1 SV=2	0.799	Down	0.0031187	PSMD3	59.001	13.2	6	6	6	0.882	0.885	0.952	1.192	1.108	1.104
Cellular Component	GO:0005838	3	proteasome regulatory particle	0.017942	I3LL55	Proteasome 26S subunit, non-ATPase 3 OS=Sus scrofa OX=9823 GN=PSMD3 PE=1 SV=2	0.799	Down	0.0031187	PSMD3	59.001	13.2	6	6	6	0.882	0.885	0.952	1.192	1.108	1.104
Cellular Component	GO:0022624	3	proteasome accessory complex	0.017942	I3LL55	Proteasome 26S subunit, non-ATPase 3 OS=Sus scrofa OX=9823 GN=PSMD3 PE=1 SV=2	0.799	Down	0.0031187	PSMD3	59.001	13.2	6	6	6	0.882	0.885	0.952	1.192	1.108	1.104
Biological Process	GO:0043632	5	modification-dependent macromolecule catabolic process	0.0255691	I3LL55	Proteasome 26S subunit, non-ATPase 3 OS=Sus scrofa OX=9823 GN=PSMD3 PE=1 SV=2	0.799	Down	0.0031187	PSMD3	59.001	13.2	6	6	6	0.882	0.885	0.952	1.192	1.108	1.104
Biological Process	GO:0044265	4	cellular macromolecule catabolic process	0.0947307	I3LL55	Proteasome 26S subunit, non-ATPase 3 OS=Sus scrofa OX=9823 GN=PSMD3 PE=1 SV=2	0.799	Down	0.0031187	PSMD3	59.001	13.2	6	6	6	0.882	0.885	0.952	1.192	1.108	1.104
Biological Process	GO:0051603	5	proteolysis involved in cellular protein catabolic process	0.147209	I3LL55	Proteasome 26S subunit, non-ATPase 3 OS=Sus scrofa OX=9823 GN=PSMD3 PE=1 SV=2	0.799	Down	0.0031187	PSMD3	59.001	13.2	6	6	6	0.882	0.885	0.952	1.192	1.108	1.104
Biological Process	GO:0043687	6	post-translational protein modification	0.0585062	I3LL55	Proteasome 26S subunit, non-ATPase 3 OS=Sus scrofa OX=9823 GN=PSMD3 PE=1 SV=2	0.799	Down	0.0031187	PSMD3	59.001	13.2	6	6	6	0.882	0.885	0.952	1.192	1.108	1.104
Biological Process	GO:0006511	7	ubiquitin-dependent protein catabolic process	0.0218661	I3LL55	Proteasome 26S subunit, non-ATPase 3 OS=Sus scrofa OX=9823 GN=PSMD3 PE=1 SV=2	0.799	Down	0.0031187	PSMD3	59.001	13.2	6	6	6	0.882	0.885	0.952	1.192	1.108	1.104
Biological Process	GO:0019941	6	modification-dependent protein catabolic process	0.0255691	I3LL55	Proteasome 26S subunit, non-ATPase 3 OS=Sus scrofa OX=9823 GN=PSMD3 PE=1 SV=2	0.799	Down	0.0031187	PSMD3	59.001	13.2	6	6	6	0.882	0.885	0.952	1.192	1.108	1.104
Biological Process	GO:0044257	5	cellular protein catabolic process	0.115147	I3LL55	Proteasome 26S subunit, non-ATPase 3 OS=Sus scrofa OX=9823 GN=PSMD3 PE=1 SV=2	0.799	Down	0.0031187	PSMD3	59.001	13.2	6	6	6	0.882	0.885	0.952	1.192	1.108	1.104
Cellular Component	GO:1905368	3	peptidase complex	0.18899	A0A286ZVU6	Proteasome 26S subunit, non-ATPase 7 OS=Sus scrofa OX=9823 GN=PSMD7 PE=1 SV=1	0.747	Down	0.00161614	PSMD7	28.283	4	1	1	1	0.909	0.813	0.893	1.203	1.136	1.16
Cellular Component	GO:1905369	4	endopeptidase complex	0.172974	A0A286ZVU6	Proteasome 26S subunit, non-ATPase 7 OS=Sus scrofa OX=9823 GN=PSMD7 PE=1 SV=1	0.747	Down	0.00161614	PSMD7	28.283	4	1	1	1	0.909	0.813	0.893	1.203	1.136	1.16
Cellular Component	GO:0000502	3	proteasome complex	0.172974	A0A286ZVU6	Proteasome 26S subunit, non-ATPase 7 OS=Sus scrofa OX=9823 GN=PSMD7 PE=1 SV=1	0.747	Down	0.00161614	PSMD7	28.283	4	1	1	1	0.909	0.813	0.893	1.203	1.136	1.16
Cellular Component	GO:0005838	3	proteasome regulatory particle	0.017942	A0A286ZVU6	Proteasome 26S subunit, non-ATPase 7 OS=Sus scrofa OX=9823 GN=PSMD7 PE=1 SV=1	0.747	Down	0.00161614	PSMD7	28.283	4	1	1	1	0.909	0.813	0.893	1.203	1.136	1.16
Cellular Component	GO:0022624	3	proteasome accessory complex	0.017942	A0A286ZVU6	Proteasome 26S subunit, non-ATPase 7 OS=Sus scrofa OX=9823 GN=PSMD7 PE=1 SV=1	0.747	Down	0.00161614	PSMD7	28.283	4	1	1	1	0.909	0.813	0.893	1.203	1.136	1.16
Biological Process	GO:0043632	5	modification-dependent macromolecule catabolic process	0.0255691	A0A286ZVU6	Proteasome 26S subunit, non-ATPase 7 OS=Sus scrofa OX=9823 GN=PSMD7 PE=1 SV=1	0.747	Down	0.00161614	PSMD7	28.283	4	1	1	1	0.909	0.813	0.893	1.203	1.136	1.16
Biological Process	GO:0044265	4	cellular macromolecule catabolic process	0.0947307	A0A286ZVU6	Proteasome 26S subunit, non-ATPase 7 OS=Sus scrofa OX=9823 GN=PSMD7 PE=1 SV=1	0.747	Down	0.00161614	PSMD7	28.283	4	1	1	1	0.909	0.813	0.893	1.203	1.136	1.16
Biological Process	GO:0051603	5	proteolysis involved in cellular protein catabolic process	0.147209	A0A286ZVU6	Proteasome 26S subunit, non-ATPase 7 OS=Sus scrofa OX=9823 GN=PSMD7 PE=1 SV=1	0.747	Down	0.00161614	PSMD7	28.283	4	1	1	1	0.909	0.813	0.893	1.203	1.136	1.16
Biological Process	GO:0010498	5	proteasomal protein catabolic process	0.0948516	A0A286ZVU6	Proteasome 26S subunit, non-ATPase 7 OS=Sus scrofa OX=9823 GN=PSMD7 PE=1 SV=1	0.747	Down	0.00161614	PSMD7	28.283	4	1	1	1	0.909	0.813	0.893	1.203	1.136	1.16
Biological Process	GO:0006511	7	ubiquitin-dependent protein catabolic process	0.0218661	A0A286ZVU6	Proteasome 26S subunit, non-ATPase 7 OS=Sus scrofa OX=9823 GN=PSMD7 PE=1 SV=1	0.747	Down	0.00161614	PSMD7	28.283	4	1	1	1	0.909	0.813	0.893	1.203	1.136	1.16
Biological Process	GO:0019941	6	modification-dependent protein catabolic process	0.0255691	A0A286ZVU6	Proteasome 26S subunit, non-ATPase 7 OS=Sus scrofa OX=9823 GN=PSMD7 PE=1 SV=1	0.747	Down	0.00161614	PSMD7	28.283	4	1	1	1	0.909	0.813	0.893	1.203	1.136	1.16
Biological Process	GO:0043161	6	proteasome-mediated ubiquitin-dependent protein catabolic process	0.0633231	A0A286ZVU6	Proteasome 26S subunit, non-ATPase 7 OS=Sus scrofa OX=9823 GN=PSMD7 PE=1 SV=1	0.747	Down	0.00161614	PSMD7	28.283	4	1	1	1	0.909	0.813	0.893	1.203	1.136	1.16
Biological Process	GO:0044257	5	cellular protein catabolic process	0.115147	A0A286ZVU6	Proteasome 26S subunit, non-ATPase 7 OS=Sus scrofa OX=9823 GN=PSMD7 PE=1 SV=1	0.747	Down	0.00161614	PSMD7	28.283	4	1	1	1	0.909	0.813	0.893	1.203	1.136	1.16
Molecular Function	GO:0001849	4	complement component C1q binding	0.123087	A0A287BKS2	Pentraxin-related protein PTX3 precursor OS=Sus scrofa OX=9823 GN=PTX3 PE=4 SV=1	0.772	Down	0.0095563	PTX3	35.023	33.3	10	13	10	0.859	0.857	0.946	1.052	1.176	1.221
Molecular Function	GO:0001846	3	opsonin binding	0.222053	A0A287BKS2	Pentraxin-related protein PTX3 precursor OS=Sus scrofa OX=9823 GN=PTX3 PE=4 SV=1	0.772	Down	0.0095563	PTX3	35.023	33.3	10	13	10	0.859	0.857	0.946	1.052	1.176	1.221
Biological Process	GO:2000377	5	regulation of reactive oxygen species metabolic process	0.133013	A0A287BKS2	Pentraxin-related protein PTX3 precursor OS=Sus scrofa OX=9823 GN=PTX3 PE=4 SV=1	0.772	Down	0.0095563	PTX3	35.023	33.3	10	13	10	0.859	0.857	0.946	1.052	1.176	1.221
Biological Process	GO:0051702	3	interaction with symbiont	0.234137	A0A287BKS2	Pentraxin-related protein PTX3 precursor OS=Sus scrofa OX=9823 GN=PTX3 PE=4 SV=1	0.772	Down	0.0095563	PTX3	35.023	33.3	10	13	10	0.859	0.857	0.946	1.052	1.176	1.221
Biological Process	GO:0051851	4	modification by host of symbiont morphology or physiology	0.209845	A0A287BKS2	Pentraxin-related protein PTX3 precursor OS=Sus scrofa OX=9823 GN=PTX3 PE=4 SV=1	0.772	Down	0.0095563	PTX3	35.023	33.3	10	13	10	0.859	0.857	0.946	1.052	1.176	1.221
Biological Process	GO:0043901	4	negative regulation of multi-organism process	0.13999	A0A287BKS2	Pentraxin-related protein PTX3 precursor OS=Sus scrofa OX=9823 GN=PTX3 PE=4 SV=1	0.772	Down	0.0095563	PTX3	35.023	33.3	10	13	10	0.859	0.857	0.946	1.052	1.176	1.221
Biological Process	GO:0001878	4	response to yeast	0.0653355	A0A287BKS2	Pentraxin-related protein PTX3 precursor OS=Sus scrofa OX=9823 GN=PTX3 PE=4 SV=1	0.772	Down	0.0095563	PTX3	35.023	33.3	10	13	10	0.859	0.857	0.946	1.052	1.176	1.221
Biological Process	GO:0043900	3	regulation of multi-organism process	0.0961233	A0A287BKS2	Pentraxin-related protein PTX3 precursor OS=Sus scrofa OX=9823 GN=PTX3 PE=4 SV=1	0.772	Down	0.0095563	PTX3	35.023	33.3	10	13	10	0.859	0.857	0.946	1.052	1.176	1.221
Biological Process	GO:0046596	6	regulation of viral entry into host cell	0.122095	A0A287BKS2	Pentraxin-related protein PTX3 precursor OS=Sus scrofa OX=9823 GN=PTX3 PE=4 SV=1	0.772	Down	0.0095563	PTX3	35.023	33.3	10	13	10	0.859	0.857	0.946	1.052	1.176	1.221
Biological Process	GO:1903426	5	regulation of reactive oxygen species biosynthetic process	0.289009	A0A287BKS2	Pentraxin-related protein PTX3 precursor OS=Sus scrofa OX=9823 GN=PTX3 PE=4 SV=1	0.772	Down	0.0095563	PTX3	35.023	33.3	10	13	10	0.859	0.857	0.946	1.052	1.176	1.221
Biological Process	GO:0045428	5	regulation of nitric oxide biosynthetic process	0.220394	A0A287BKS2	Pentraxin-related protein PTX3 precursor OS=Sus scrofa OX=9823 GN=PTX3 PE=4 SV=1	0.772	Down	0.0095563	PTX3	35.023	33.3	10	13	10	0.859	0.857	0.946	1.052	1.176	1.221
Biological Process	GO:0009891	5	positive regulation of biosynthetic process	0.0474174	A0A287BKS2	Pentraxin-related protein PTX3 precursor OS=Sus scrofa OX=9823 GN=PTX3 PE=4 SV=1	0.772	Down	0.0095563	PTX3	35.023	33.3	10	13	10	0.859	0.857	0.946	1.052	1.176	1.221
Cellular Component	GO:0005769	6	early endosome	0.188233	A0A287BNU5	RAB5B, member RAS oncogene family OS=Sus scrofa OX=9823 GN=RAB5B PE=1 SV=1	0.767	Down	0.0134581	RAB5B	23.721	11.6	2	3	2	0.854	0.874	0.927	1.043	1.271	1.146
Cellular Component	GO:0031901	4	early endosome membrane	0.298313	A0A287BNU5	RAB5B, member RAS oncogene family OS=Sus scrofa OX=9823 GN=RAB5B PE=1 SV=1	0.767	Down	0.0134581	RAB5B	23.721	11.6	2	3	2	0.854	0.874	0.927	1.043	1.271	1.146
Molecular Function	GO:0019001	5	guanyl nucleotide binding	0.228593	A0A287BNU5	RAB5B, member RAS oncogene family OS=Sus scrofa OX=9823 GN=RAB5B PE=1 SV=1	0.767	Down	0.0134581	RAB5B	23.721	11.6	2	3	2	0.854	0.874	0.927	1.043	1.271	1.146
Molecular Function	GO:0001882	3	nucleoside binding	0.103701	A0A287BNU5	RAB5B, member RAS oncogene family OS=Sus scrofa OX=9823 GN=RAB5B PE=1 SV=1	0.767	Down	0.0134581	RAB5B	23.721	11.6	2	3	2	0.854	0.874	0.927	1.043	1.271	1.146
Molecular Function	GO:0032549	4	ribonucleoside binding	0.211716	A0A287BNU5	RAB5B, member RAS oncogene family OS=Sus scrofa OX=9823 GN=RAB5B PE=1 SV=1	0.767	Down	0.0134581	RAB5B	23.721	11.6	2	3	2	0.854	0.874	0.927	1.043	1.271	1.146
Molecular Function	GO:0001883	4	purine nucleoside binding	0.211716	A0A287BNU5	RAB5B, member RAS oncogene family OS=Sus scrofa OX=9823 GN=RAB5B PE=1 SV=1	0.767	Down	0.0134581	RAB5B	23.721	11.6	2	3	2	0.854	0.874	0.927	1.043	1.271	1.146
Molecular Function	GO:0032550	5	purine ribonucleoside binding	0.211716	A0A287BNU5	RAB5B, member RAS oncogene family OS=Sus scrofa OX=9823 GN=RAB5B PE=1 SV=1	0.767	Down	0.0134581	RAB5B	23.721	11.6	2	3	2	0.854	0.874	0.927	1.043	1.271	1.146
Molecular Function	GO:0032561	5	guanyl ribonucleotide binding	0.228593	A0A287BNU5	RAB5B, member RAS oncogene family OS=Sus scrofa OX=9823 GN=RAB5B PE=1 SV=1	0.767	Down	0.0134581	RAB5B	23.721	11.6	2	3	2	0.854	0.874	0.927	1.043	1.271	1.146
Cellular Component	GO:0005635	4	nuclear envelope	0.100034	I3LKU0	Rac family small GTPase 2 OS=Sus scrofa OX=9823 GN=RAC2 PE=1 SV=1	0.803	Down	0.042897	RAC2	21.424	27.6	6	9	1	1.044	0.818	0.872	1.186	1.097	1.122
Cellular Component	GO:0031967	3	organelle envelope	0.0705173	I3LKU0	Rac family small GTPase 2 OS=Sus scrofa OX=9823 GN=RAC2 PE=1 SV=1	0.803	Down	0.042897	RAC2	21.424	27.6	6	9	1	1.044	0.818	0.872	1.186	1.097	1.122
Cellular Component	GO:0031975	2	envelope	0.0705173	I3LKU0	Rac family small GTPase 2 OS=Sus scrofa OX=9823 GN=RAC2 PE=1 SV=1	0.803	Down	0.042897	RAC2	21.424	27.6	6	9	1	1.044	0.818	0.872	1.186	1.097	1.122
Molecular Function	GO:0019001	5	guanyl nucleotide binding	0.228593	I3LKU0	Rac family small GTPase 2 OS=Sus scrofa OX=9823 GN=RAC2 PE=1 SV=1	0.803	Down	0.042897	RAC2	21.424	27.6	6	9	1	1.044	0.818	0.872	1.186	1.097	1.122
Molecular Function	GO:0001882	3	nucleoside binding	0.103701	I3LKU0	Rac family small GTPase 2 OS=Sus scrofa OX=9823 GN=RAC2 PE=1 SV=1	0.803	Down	0.042897	RAC2	21.424	27.6	6	9	1	1.044	0.818	0.872	1.186	1.097	1.122
Molecular Function	GO:0019207	3	kinase regulator activity	0.177021	I3LKU0	Rac family small GTPase 2 OS=Sus scrofa OX=9823 GN=RAC2 PE=1 SV=1	0.803	Down	0.042897	RAC2	21.424	27.6	6	9	1	1.044	0.818	0.872	1.186	1.097	1.122
Molecular Function	GO:0032549	4	ribonucleoside binding	0.211716	I3LKU0	Rac family small GTPase 2 OS=Sus scrofa OX=9823 GN=RAC2 PE=1 SV=1	0.803	Down	0.042897	RAC2	21.424	27.6	6	9	1	1.044	0.818	0.872	1.186	1.097	1.122
Molecular Function	GO:0001883	4	purine nucleoside binding	0.211716	I3LKU0	Rac family small GTPase 2 OS=Sus scrofa OX=9823 GN=RAC2 PE=1 SV=1	0.803	Down	0.042897	RAC2	21.424	27.6	6	9	1	1.044	0.818	0.872	1.186	1.097	1.122
Molecular Function	GO:0032550	5	purine ribonucleoside binding	0.211716	I3LKU0	Rac family small GTPase 2 OS=Sus scrofa OX=9823 GN=RAC2 PE=1 SV=1	0.803	Down	0.042897	RAC2	21.424	27.6	6	9	1	1.044	0.818	0.872	1.186	1.097	1.122
Molecular Function	GO:0032561	5	guanyl ribonucleotide binding	0.228593	I3LKU0	Rac family small GTPase 2 OS=Sus scrofa OX=9823 GN=RAC2 PE=1 SV=1	0.803	Down	0.042897	RAC2	21.424	27.6	6	9	1	1.044	0.818	0.872	1.186	1.097	1.122
Molecular Function	GO:0019887	4	protein kinase regulator activity	0.141671	I3LKU0	Rac family small GTPase 2 OS=Sus scrofa OX=9823 GN=RAC2 PE=1 SV=1	0.803	Down	0.042897	RAC2	21.424	27.6	6	9	1	1.044	0.818	0.872	1.186	1.097	1.122
Biological Process	GO:1902743	6	regulation of lamellipodium organization	0.3232	I3LKU0	Rac family small GTPase 2 OS=Sus scrofa OX=9823 GN=RAC2 PE=1 SV=1	0.803	Down	0.042897	RAC2	21.424	27.6	6	9	1	1.044	0.818	0.872	1.186	1.097	1.122
Biological Process	GO:2000377	5	regulation of reactive oxygen species metabolic process	0.133013	I3LKU0	Rac family small GTPase 2 OS=Sus scrofa OX=9823 GN=RAC2 PE=1 SV=1	0.803	Down	0.042897	RAC2	21.424	27.6	6	9	1	1.044	0.818	0.872	1.186	1.097	1.122
Biological Process	GO:0010592	5	positive regulation of lamellipodium assembly	0.122095	I3LKU0	Rac family small GTPase 2 OS=Sus scrofa OX=9823 GN=RAC2 PE=1 SV=1	0.803	Down	0.042897	RAC2	21.424	27.6	6	9	1	1.044	0.818	0.872	1.186	1.097	1.122
Biological Process	GO:0060491	4	regulation of cell projection assembly	0.0937673	I3LKU0	Rac family small GTPase 2 OS=Sus scrofa OX=9823 GN=RAC2 PE=1 SV=1	0.803	Down	0.042897	RAC2	21.424	27.6	6	9	1	1.044	0.818	0.872	1.186	1.097	1.122
Biological Process	GO:0051193	5	regulation of cofactor metabolic process	0.220394	I3LKU0	Rac family small GTPase 2 OS=Sus scrofa OX=9823 GN=RAC2 PE=1 SV=1	0.803	Down	0.042897	RAC2	21.424	27.6	6	9	1	1.044	0.818	0.872	1.186	1.097	1.122
Biological Process	GO:0006935	3	chemotaxis	0.0527766	I3LKU0	Rac family small GTPase 2 OS=Sus scrofa OX=9823 GN=RAC2 PE=1 SV=1	0.803	Down	0.042897	RAC2	21.424	27.6	6	9	1	1.044	0.818	0.872	1.186	1.097	1.122
Biological Process	GO:0097435	3	supramolecular fiber organization	0.0762637	I3LKU0	Rac family small GTPase 2 OS=Sus scrofa OX=9823 GN=RAC2 PE=1 SV=1	0.803	Down	0.042897	RAC2	21.424	27.6	6	9	1	1.044	0.818	0.872	1.186	1.097	1.122
Biological Process	GO:0032386	5	regulation of intracellular transport	0.136177	I3LKU0	Rac family small GTPase 2 OS=Sus scrofa OX=9823 GN=RAC2 PE=1 SV=1	0.803	Down	0.042897	RAC2	21.424	27.6	6	9	1	1.044	0.818	0.872	1.186	1.097	1.122
Biological Process	GO:0007159	4	leukocyte cell-cell adhesion	0.3232	I3LKU0	Rac family small GTPase 2 OS=Sus scrofa OX=9823 GN=RAC2 PE=1 SV=1	0.803	Down	0.042897	RAC2	21.424	27.6	6	9	1	1.044	0.818	0.872	1.186	1.097	1.122
Biological Process	GO:0044089	4	positive regulation of cellular component biogenesis	0.0896524	I3LKU0	Rac family small GTPase 2 OS=Sus scrofa OX=9823 GN=RAC2 PE=1 SV=1	0.803	Down	0.042897	RAC2	21.424	27.6	6	9	1	1.044	0.818	0.872	1.186	1.097	1.122
Biological Process	GO:0007015	4	actin filament organization	0.0789839	I3LKU0	Rac family small GTPase 2 OS=Sus scrofa OX=9823 GN=RAC2 PE=1 SV=1	0.803	Down	0.042897	RAC2	21.424	27.6	6	9	1	1.044	0.818	0.872	1.186	1.097	1.122
Biological Process	GO:0010310	6	regulation of hydrogen peroxide metabolic process	0.0415846	I3LKU0	Rac family small GTPase 2 OS=Sus scrofa OX=9823 GN=RAC2 PE=1 SV=1	0.803	Down	0.042897	RAC2	21.424	27.6	6	9	1	1.044	0.818	0.872	1.186	1.097	1.122
Biological Process	GO:0010591	5	regulation of lamellipodium assembly	0.254645	I3LKU0	Rac family small GTPase 2 OS=Sus scrofa OX=9823 GN=RAC2 PE=1 SV=1	0.803	Down	0.042897	RAC2	21.424	27.6	6	9	1	1.044	0.818	0.872	1.186	1.097	1.122
Biological Process	GO:1902745	7	positive regulation of lamellipodium organization	0.153674	I3LKU0	Rac family small GTPase 2 OS=Sus scrofa OX=9823 GN=RAC2 PE=1 SV=1	0.803	Down	0.042897	RAC2	21.424	27.6	6	9	1	1.044	0.818	0.872	1.186	1.097	1.122
Biological Process	GO:0060263	4	regulation of respiratory burst	0.0924284	I3LKU0	Rac family small GTPase 2 OS=Sus scrofa OX=9823 GN=RAC2 PE=1 SV=1	0.803	Down	0.042897	RAC2	21.424	27.6	6	9	1	1.044	0.818	0.872	1.186	1.097	1.122
Biological Process	GO:0042330	2	taxis	0.0527766	I3LKU0	Rac family small GTPase 2 OS=Sus scrofa OX=9823 GN=RAC2 PE=1 SV=1	0.803	Down	0.042897	RAC2	21.424	27.6	6	9	1	1.044	0.818	0.872	1.186	1.097	1.122
Cellular Component	GO:0030425	4	dendrite	0.137004	I3LVS7	Transforming protein RhoA OS=Sus scrofa OX=9823 GN=RHOA PE=1 SV=1	0.774	Down	0.039883	RHOA	21.768	19.2	3	4	3	0.898	0.906	0.782	0.989	1.095	1.259
Cellular Component	GO:0099568	4	cytoplasmic region	0.0960086	I3LVS7	Transforming protein RhoA OS=Sus scrofa OX=9823 GN=RHOA PE=1 SV=1	0.774	Down	0.039883	RHOA	21.768	19.2	3	4	3	0.898	0.906	0.782	0.989	1.095	1.259
Cellular Component	GO:0101002	7	ficolin-1-rich granule	0.0568755	I3LVS7	Transforming protein RhoA OS=Sus scrofa OX=9823 GN=RHOA PE=1 SV=1	0.774	Down	0.039883	RHOA	21.768	19.2	3	4	3	0.898	0.906	0.782	0.989	1.095	1.259
Cellular Component	GO:0044309	4	neuron spine	0.0857867	I3LVS7	Transforming protein RhoA OS=Sus scrofa OX=9823 GN=RHOA PE=1 SV=1	0.774	Down	0.039883	RHOA	21.768	19.2	3	4	3	0.898	0.906	0.782	0.989	1.095	1.259
Cellular Component	GO:0097447	3	dendritic tree	0.137004	I3LVS7	Transforming protein RhoA OS=Sus scrofa OX=9823 GN=RHOA PE=1 SV=1	0.774	Down	0.039883	RHOA	21.768	19.2	3	4	3	0.898	0.906	0.782	0.989	1.095	1.259
Cellular Component	GO:0019898	2	extrinsic component of membrane	0.111045	I3LVS7	Transforming protein RhoA OS=Sus scrofa OX=9823 GN=RHOA PE=1 SV=1	0.774	Down	0.039883	RHOA	21.768	19.2	3	4	3	0.898	0.906	0.782	0.989	1.095	1.259
Cellular Component	GO:0043197	3	dendritic spine	0.0857867	I3LVS7	Transforming protein RhoA OS=Sus scrofa OX=9823 GN=RHOA PE=1 SV=1	0.774	Down	0.039883	RHOA	21.768	19.2	3	4	3	0.898	0.906	0.782	0.989	1.095	1.259
Cellular Component	GO:0101003	4	ficolin-1-rich granule membrane	0.024136	I3LVS7	Transforming protein RhoA OS=Sus scrofa OX=9823 GN=RHOA PE=1 SV=1	0.774	Down	0.039883	RHOA	21.768	19.2	3	4	3	0.898	0.906	0.782	0.989	1.095	1.259
Cellular Component	GO:0005938	5	cell cortex	0.222525	I3LVS7	Transforming protein RhoA OS=Sus scrofa OX=9823 GN=RHOA PE=1 SV=1	0.774	Down	0.039883	RHOA	21.768	19.2	3	4	3	0.898	0.906	0.782	0.989	1.095	1.259
Molecular Function	GO:0019001	5	guanyl nucleotide binding	0.228593	I3LVS7	Transforming protein RhoA OS=Sus scrofa OX=9823 GN=RHOA PE=1 SV=1	0.774	Down	0.039883	RHOA	21.768	19.2	3	4	3	0.898	0.906	0.782	0.989	1.095	1.259
Molecular Function	GO:0001882	3	nucleoside binding	0.103701	I3LVS7	Transforming protein RhoA OS=Sus scrofa OX=9823 GN=RHOA PE=1 SV=1	0.774	Down	0.039883	RHOA	21.768	19.2	3	4	3	0.898	0.906	0.782	0.989	1.095	1.259
Molecular Function	GO:0032549	4	ribonucleoside binding	0.211716	I3LVS7	Transforming protein RhoA OS=Sus scrofa OX=9823 GN=RHOA PE=1 SV=1	0.774	Down	0.039883	RHOA	21.768	19.2	3	4	3	0.898	0.906	0.782	0.989	1.095	1.259
Molecular Function	GO:0001883	4	purine nucleoside binding	0.211716	I3LVS7	Transforming protein RhoA OS=Sus scrofa OX=9823 GN=RHOA PE=1 SV=1	0.774	Down	0.039883	RHOA	21.768	19.2	3	4	3	0.898	0.906	0.782	0.989	1.095	1.259
Molecular Function	GO:0032550	5	purine ribonucleoside binding	0.211716	I3LVS7	Transforming protein RhoA OS=Sus scrofa OX=9823 GN=RHOA PE=1 SV=1	0.774	Down	0.039883	RHOA	21.768	19.2	3	4	3	0.898	0.906	0.782	0.989	1.095	1.259
Molecular Function	GO:0032561	5	guanyl ribonucleotide binding	0.228593	I3LVS7	Transforming protein RhoA OS=Sus scrofa OX=9823 GN=RHOA PE=1 SV=1	0.774	Down	0.039883	RHOA	21.768	19.2	3	4	3	0.898	0.906	0.782	0.989	1.095	1.259
Biological Process	GO:1901224	7	positive regulation of NIK/NF-kappaB signaling	0.122095	I3LVS7	Transforming protein RhoA OS=Sus scrofa OX=9823 GN=RHOA PE=1 SV=1	0.774	Down	0.039883	RHOA	21.768	19.2	3	4	3	0.898	0.906	0.782	0.989	1.095	1.259
Biological Process	GO:0010721	6	negative regulation of cell development	0.177006	I3LVS7	Transforming protein RhoA OS=Sus scrofa OX=9823 GN=RHOA PE=1 SV=1	0.774	Down	0.039883	RHOA	21.768	19.2	3	4	3	0.898	0.906	0.782	0.989	1.095	1.259
Biological Process	GO:0060562	4	epithelial tube morphogenesis	0.19351	I3LVS7	Transforming protein RhoA OS=Sus scrofa OX=9823 GN=RHOA PE=1 SV=1	0.774	Down	0.039883	RHOA	21.768	19.2	3	4	3	0.898	0.906	0.782	0.989	1.095	1.259
Biological Process	GO:0051492	5	regulation of stress fiber assembly	0.186601	I3LVS7	Transforming protein RhoA OS=Sus scrofa OX=9823 GN=RHOA PE=1 SV=1	0.774	Down	0.039883	RHOA	21.768	19.2	3	4	3	0.898	0.906	0.782	0.989	1.095	1.259
Biological Process	GO:0000280	5	nuclear division	0.163297	I3LVS7	Transforming protein RhoA OS=Sus scrofa OX=9823 GN=RHOA PE=1 SV=1	0.774	Down	0.039883	RHOA	21.768	19.2	3	4	3	0.898	0.906	0.782	0.989	1.095	1.259
Biological Process	GO:0051301	3	cell division	0.0371858	I3LVS7	Transforming protein RhoA OS=Sus scrofa OX=9823 GN=RHOA PE=1 SV=1	0.774	Down	0.039883	RHOA	21.768	19.2	3	4	3	0.898	0.906	0.782	0.989	1.095	1.259
Biological Process	GO:0090068	6	positive regulation of cell cycle process	0.163297	I3LVS7	Transforming protein RhoA OS=Sus scrofa OX=9823 GN=RHOA PE=1 SV=1	0.774	Down	0.039883	RHOA	21.768	19.2	3	4	3	0.898	0.906	0.782	0.989	1.095	1.259
Biological Process	GO:0000278	4	mitotic cell cycle	0.087311	I3LVS7	Transforming protein RhoA OS=Sus scrofa OX=9823 GN=RHOA PE=1 SV=1	0.774	Down	0.039883	RHOA	21.768	19.2	3	4	3	0.898	0.906	0.782	0.989	1.095	1.259
Biological Process	GO:0060191	5	regulation of lipase activity	0.0937673	I3LVS7	Transforming protein RhoA OS=Sus scrofa OX=9823 GN=RHOA PE=1 SV=1	0.774	Down	0.039883	RHOA	21.768	19.2	3	4	3	0.898	0.906	0.782	0.989	1.095	1.259
Biological Process	GO:0007179	6	transforming growth factor beta receptor signaling pathway	0.234137	I3LVS7	Transforming protein RhoA OS=Sus scrofa OX=9823 GN=RHOA PE=1 SV=1	0.774	Down	0.039883	RHOA	21.768	19.2	3	4	3	0.898	0.906	0.782	0.989	1.095	1.259
Biological Process	GO:0048285	4	organelle fission	0.163297	I3LVS7	Transforming protein RhoA OS=Sus scrofa OX=9823 GN=RHOA PE=1 SV=1	0.774	Down	0.039883	RHOA	21.768	19.2	3	4	3	0.898	0.906	0.782	0.989	1.095	1.259
Biological Process	GO:0003158	5	endothelium development	0.3232	I3LVS7	Transforming protein RhoA OS=Sus scrofa OX=9823 GN=RHOA PE=1 SV=1	0.774	Down	0.039883	RHOA	21.768	19.2	3	4	3	0.898	0.906	0.782	0.989	1.095	1.259
Biological Process	GO:2000406	7	positive regulation of T cell migration	0.0653355	I3LVS7	Transforming protein RhoA OS=Sus scrofa OX=9823 GN=RHOA PE=1 SV=1	0.774	Down	0.039883	RHOA	21.768	19.2	3	4	3	0.898	0.906	0.782	0.989	1.095	1.259
Biological Process	GO:0048013	6	ephrin receptor signaling pathway	0.0828214	I3LVS7	Transforming protein RhoA OS=Sus scrofa OX=9823 GN=RHOA PE=1 SV=1	0.774	Down	0.039883	RHOA	21.768	19.2	3	4	3	0.898	0.906	0.782	0.989	1.095	1.259
Biological Process	GO:0032233	5	positive regulation of actin filament bundle assembly	0.254645	I3LVS7	Transforming protein RhoA OS=Sus scrofa OX=9823 GN=RHOA PE=1 SV=1	0.774	Down	0.039883	RHOA	21.768	19.2	3	4	3	0.898	0.906	0.782	0.989	1.095	1.259
Biological Process	GO:0051225	4	spindle assembly	0.011865	I3LVS7	Transforming protein RhoA OS=Sus scrofa OX=9823 GN=RHOA PE=1 SV=1	0.774	Down	0.039883	RHOA	21.768	19.2	3	4	3	0.898	0.906	0.782	0.989	1.095	1.259
Biological Process	GO:2000401	5	regulation of lymphocyte migration	0.153674	I3LVS7	Transforming protein RhoA OS=Sus scrofa OX=9823 GN=RHOA PE=1 SV=1	0.774	Down	0.039883	RHOA	21.768	19.2	3	4	3	0.898	0.906	0.782	0.989	1.095	1.259
Biological Process	GO:0050768	6	negative regulation of neurogenesis	0.232259	I3LVS7	Transforming protein RhoA OS=Sus scrofa OX=9823 GN=RHOA PE=1 SV=1	0.774	Down	0.039883	RHOA	21.768	19.2	3	4	3	0.898	0.906	0.782	0.989	1.095	1.259
Biological Process	GO:0061572	5	actin filament bundle organization	0.0371858	I3LVS7	Transforming protein RhoA OS=Sus scrofa OX=9823 GN=RHOA PE=1 SV=1	0.774	Down	0.039883	RHOA	21.768	19.2	3	4	3	0.898	0.906	0.782	0.989	1.095	1.259
Biological Process	GO:2000404	6	regulation of T cell migration	0.122095	I3LVS7	Transforming protein RhoA OS=Sus scrofa OX=9823 GN=RHOA PE=1 SV=1	0.774	Down	0.039883	RHOA	21.768	19.2	3	4	3	0.898	0.906	0.782	0.989	1.095	1.259
Biological Process	GO:0006935	3	chemotaxis	0.0527766	I3LVS7	Transforming protein RhoA OS=Sus scrofa OX=9823 GN=RHOA PE=1 SV=1	0.774	Down	0.039883	RHOA	21.768	19.2	3	4	3	0.898	0.906	0.782	0.989	1.095	1.259
Biological Process	GO:1902905	6	positive regulation of supramolecular fiber organization	0.161756	I3LVS7	Transforming protein RhoA OS=Sus scrofa OX=9823 GN=RHOA PE=1 SV=1	0.774	Down	0.039883	RHOA	21.768	19.2	3	4	3	0.898	0.906	0.782	0.989	1.095	1.259
Biological Process	GO:0097435	3	supramolecular fiber organization	0.0762637	I3LVS7	Transforming protein RhoA OS=Sus scrofa OX=9823 GN=RHOA PE=1 SV=1	0.774	Down	0.039883	RHOA	21.768	19.2	3	4	3	0.898	0.906	0.782	0.989	1.095	1.259
Biological Process	GO:1905330	5	regulation of morphogenesis of an epithelium	0.254645	I3LVS7	Transforming protein RhoA OS=Sus scrofa OX=9823 GN=RHOA PE=1 SV=1	0.774	Down	0.039883	RHOA	21.768	19.2	3	4	3	0.898	0.906	0.782	0.989	1.095	1.259
Biological Process	GO:0030038	5	contractile actin filament bundle assembly	0.0653355	I3LVS7	Transforming protein RhoA OS=Sus scrofa OX=9823 GN=RHOA PE=1 SV=1	0.774	Down	0.039883	RHOA	21.768	19.2	3	4	3	0.898	0.906	0.782	0.989	1.095	1.259
Biological Process	GO:0010564	5	regulation of cell cycle process	0.13609	I3LVS7	Transforming protein RhoA OS=Sus scrofa OX=9823 GN=RHOA PE=1 SV=1	0.774	Down	0.039883	RHOA	21.768	19.2	3	4	3	0.898	0.906	0.782	0.989	1.095	1.259
Biological Process	GO:0007051	3	spindle organization	0.0168089	I3LVS7	Transforming protein RhoA OS=Sus scrofa OX=9823 GN=RHOA PE=1 SV=1	0.774	Down	0.039883	RHOA	21.768	19.2	3	4	3	0.898	0.906	0.782	0.989	1.095	1.259
Biological Process	GO:2000403	6	positive regulation of lymphocyte migration	0.0653355	I3LVS7	Transforming protein RhoA OS=Sus scrofa OX=9823 GN=RHOA PE=1 SV=1	0.774	Down	0.039883	RHOA	21.768	19.2	3	4	3	0.898	0.906	0.782	0.989	1.095	1.259
Biological Process	GO:0044089	4	positive regulation of cellular component biogenesis	0.0896524	I3LVS7	Transforming protein RhoA OS=Sus scrofa OX=9823 GN=RHOA PE=1 SV=1	0.774	Down	0.039883	RHOA	21.768	19.2	3	4	3	0.898	0.906	0.782	0.989	1.095	1.259
Biological Process	GO:0045787	5	positive regulation of cell cycle	0.19351	I3LVS7	Transforming protein RhoA OS=Sus scrofa OX=9823 GN=RHOA PE=1 SV=1	0.774	Down	0.039883	RHOA	21.768	19.2	3	4	3	0.898	0.906	0.782	0.989	1.095	1.259
Biological Process	GO:0007015	4	actin filament organization	0.0789839	I3LVS7	Transforming protein RhoA OS=Sus scrofa OX=9823 GN=RHOA PE=1 SV=1	0.774	Down	0.039883	RHOA	21.768	19.2	3	4	3	0.898	0.906	0.782	0.989	1.095	1.259
Biological Process	GO:0051017	4	actin filament bundle assembly	0.0371858	I3LVS7	Transforming protein RhoA OS=Sus scrofa OX=9823 GN=RHOA PE=1 SV=1	0.774	Down	0.039883	RHOA	21.768	19.2	3	4	3	0.898	0.906	0.782	0.989	1.095	1.259
Biological Process	GO:1903047	3	mitotic cell cycle process	0.0569305	I3LVS7	Transforming protein RhoA OS=Sus scrofa OX=9823 GN=RHOA PE=1 SV=1	0.774	Down	0.039883	RHOA	21.768	19.2	3	4	3	0.898	0.906	0.782	0.989	1.095	1.259
Biological Process	GO:0050772	7	positive regulation of axonogenesis	0.254645	I3LVS7	Transforming protein RhoA OS=Sus scrofa OX=9823 GN=RHOA PE=1 SV=1	0.774	Down	0.039883	RHOA	21.768	19.2	3	4	3	0.898	0.906	0.782	0.989	1.095	1.259
Biological Process	GO:0001738	5	morphogenesis of a polarized epithelium	0.153674	I3LVS7	Transforming protein RhoA OS=Sus scrofa OX=9823 GN=RHOA PE=1 SV=1	0.774	Down	0.039883	RHOA	21.768	19.2	3	4	3	0.898	0.906	0.782	0.989	1.095	1.259
Biological Process	GO:0043297	6	apical junction assembly	0.0924284	I3LVS7	Transforming protein RhoA OS=Sus scrofa OX=9823 GN=RHOA PE=1 SV=1	0.774	Down	0.039883	RHOA	21.768	19.2	3	4	3	0.898	0.906	0.782	0.989	1.095	1.259
Biological Process	GO:1901222	6	regulation of NIK/NF-kappaB signaling	0.220394	I3LVS7	Transforming protein RhoA OS=Sus scrofa OX=9823 GN=RHOA PE=1 SV=1	0.774	Down	0.039883	RHOA	21.768	19.2	3	4	3	0.898	0.906	0.782	0.989	1.095	1.259
Biological Process	GO:0060193	6	positive regulation of lipase activity	0.254645	I3LVS7	Transforming protein RhoA OS=Sus scrofa OX=9823 GN=RHOA PE=1 SV=1	0.774	Down	0.039883	RHOA	21.768	19.2	3	4	3	0.898	0.906	0.782	0.989	1.095	1.259
Biological Process	GO:0007052	4	mitotic spindle organization	0.186601	I3LVS7	Transforming protein RhoA OS=Sus scrofa OX=9823 GN=RHOA PE=1 SV=1	0.774	Down	0.039883	RHOA	21.768	19.2	3	4	3	0.898	0.906	0.782	0.989	1.095	1.259
Biological Process	GO:0010771	6	negative regulation of cell morphogenesis involved in differentiation	0.186601	I3LVS7	Transforming protein RhoA OS=Sus scrofa OX=9823 GN=RHOA PE=1 SV=1	0.774	Down	0.039883	RHOA	21.768	19.2	3	4	3	0.898	0.906	0.782	0.989	1.095	1.259
Biological Process	GO:0043149	6	stress fiber assembly	0.0653355	I3LVS7	Transforming protein RhoA OS=Sus scrofa OX=9823 GN=RHOA PE=1 SV=1	0.774	Down	0.039883	RHOA	21.768	19.2	3	4	3	0.898	0.906	0.782	0.989	1.095	1.259
Biological Process	GO:0051495	7	positive regulation of cytoskeleton organization	0.161756	I3LVS7	Transforming protein RhoA OS=Sus scrofa OX=9823 GN=RHOA PE=1 SV=1	0.774	Down	0.039883	RHOA	21.768	19.2	3	4	3	0.898	0.906	0.782	0.989	1.095	1.259
Biological Process	GO:0051496	6	positive regulation of stress fiber assembly	0.186601	I3LVS7	Transforming protein RhoA OS=Sus scrofa OX=9823 GN=RHOA PE=1 SV=1	0.774	Down	0.039883	RHOA	21.768	19.2	3	4	3	0.898	0.906	0.782	0.989	1.095	1.259
Biological Process	GO:0045596	5	negative regulation of cell differentiation	0.113706	I3LVS7	Transforming protein RhoA OS=Sus scrofa OX=9823 GN=RHOA PE=1 SV=1	0.774	Down	0.039883	RHOA	21.768	19.2	3	4	3	0.898	0.906	0.782	0.989	1.095	1.259
Biological Process	GO:0034329	4	cell junction assembly	0.309334	I3LVS7	Transforming protein RhoA OS=Sus scrofa OX=9823 GN=RHOA PE=1 SV=1	0.774	Down	0.039883	RHOA	21.768	19.2	3	4	3	0.898	0.906	0.782	0.989	1.095	1.259
Biological Process	GO:0007043	5	cell-cell junction assembly	0.220394	I3LVS7	Transforming protein RhoA OS=Sus scrofa OX=9823 GN=RHOA PE=1 SV=1	0.774	Down	0.039883	RHOA	21.768	19.2	3	4	3	0.898	0.906	0.782	0.989	1.095	1.259
Biological Process	GO:0000226	3	microtubule cytoskeleton organization	0.106867	I3LVS7	Transforming protein RhoA OS=Sus scrofa OX=9823 GN=RHOA PE=1 SV=1	0.774	Down	0.039883	RHOA	21.768	19.2	3	4	3	0.898	0.906	0.782	0.989	1.095	1.259
Biological Process	GO:0090307	5	mitotic spindle assembly	0.0653355	I3LVS7	Transforming protein RhoA OS=Sus scrofa OX=9823 GN=RHOA PE=1 SV=1	0.774	Down	0.039883	RHOA	21.768	19.2	3	4	3	0.898	0.906	0.782	0.989	1.095	1.259
Biological Process	GO:1902850	4	microtubule cytoskeleton organization involved in mitosis	0.066266	I3LVS7	Transforming protein RhoA OS=Sus scrofa OX=9823 GN=RHOA PE=1 SV=1	0.774	Down	0.039883	RHOA	21.768	19.2	3	4	3	0.898	0.906	0.782	0.989	1.095	1.259
Biological Process	GO:0030010	4	establishment of cell polarity	0.3232	I3LVS7	Transforming protein RhoA OS=Sus scrofa OX=9823 GN=RHOA PE=1 SV=1	0.774	Down	0.039883	RHOA	21.768	19.2	3	4	3	0.898	0.906	0.782	0.989	1.095	1.259
Biological Process	GO:0042330	2	taxis	0.0527766	I3LVS7	Transforming protein RhoA OS=Sus scrofa OX=9823 GN=RHOA PE=1 SV=1	0.774	Down	0.039883	RHOA	21.768	19.2	3	4	3	0.898	0.906	0.782	0.989	1.095	1.259
Biological Process	GO:0032231	4	regulation of actin filament bundle assembly	0.289009	I3LVS7	Transforming protein RhoA OS=Sus scrofa OX=9823 GN=RHOA PE=1 SV=1	0.774	Down	0.039883	RHOA	21.768	19.2	3	4	3	0.898	0.906	0.782	0.989	1.095	1.259
Biological Process	GO:0007017	2	microtubule-based process	0.112945	I3LVS7	Transforming protein RhoA OS=Sus scrofa OX=9823 GN=RHOA PE=1 SV=1	0.774	Down	0.039883	RHOA	21.768	19.2	3	4	3	0.898	0.906	0.782	0.989	1.095	1.259
Molecular Function	GO:0003723	4	RNA binding	0.068954	Q29197	40S ribosomal protein S9 (Fragment) OS=Sus scrofa OX=9823 GN=RPS9 PE=2 SV=1	0.559	Down	0.0033227	RPS9	15.297	26.9	4	5	4	0.757	0.785	0.663	1.179	1.519	1.247
Biological Process	GO:0000184	8	nuclear-transcribed mRNA catabolic process, nonsense-mediated decay	0.0828214	Q29197	40S ribosomal protein S9 (Fragment) OS=Sus scrofa OX=9823 GN=RPS9 PE=2 SV=1	0.559	Down	0.0033227	RPS9	15.297	26.9	4	5	4	0.757	0.785	0.663	1.179	1.519	1.247
Biological Process	GO:0016071	5	mRNA metabolic process	0.0342223	Q29197	40S ribosomal protein S9 (Fragment) OS=Sus scrofa OX=9823 GN=RPS9 PE=2 SV=1	0.559	Down	0.0033227	RPS9	15.297	26.9	4	5	4	0.757	0.785	0.663	1.179	1.519	1.247
Biological Process	GO:0010467	4	gene expression	0.016623	Q29197	40S ribosomal protein S9 (Fragment) OS=Sus scrofa OX=9823 GN=RPS9 PE=2 SV=1	0.559	Down	0.0033227	RPS9	15.297	26.9	4	5	4	0.757	0.785	0.663	1.179	1.519	1.247
Biological Process	GO:0016070	4	RNA metabolic process	0.042704	Q29197	40S ribosomal protein S9 (Fragment) OS=Sus scrofa OX=9823 GN=RPS9 PE=2 SV=1	0.559	Down	0.0033227	RPS9	15.297	26.9	4	5	4	0.757	0.785	0.663	1.179	1.519	1.247
Biological Process	GO:0090304	4	nucleic acid metabolic process	0.0649217	Q29197	40S ribosomal protein S9 (Fragment) OS=Sus scrofa OX=9823 GN=RPS9 PE=2 SV=1	0.559	Down	0.0033227	RPS9	15.297	26.9	4	5	4	0.757	0.785	0.663	1.179	1.519	1.247
Biological Process	GO:0044265	4	cellular macromolecule catabolic process	0.0947307	Q29197	40S ribosomal protein S9 (Fragment) OS=Sus scrofa OX=9823 GN=RPS9 PE=2 SV=1	0.559	Down	0.0033227	RPS9	15.297	26.9	4	5	4	0.757	0.785	0.663	1.179	1.519	1.247
Biological Process	GO:0044271	4	cellular nitrogen compound biosynthetic process	0.00679605	Q29197	40S ribosomal protein S9 (Fragment) OS=Sus scrofa OX=9823 GN=RPS9 PE=2 SV=1	0.559	Down	0.0033227	RPS9	15.297	26.9	4	5	4	0.757	0.785	0.663	1.179	1.519	1.247
Biological Process	GO:0043604	5	amide biosynthetic process	0.0430489	Q29197	40S ribosomal protein S9 (Fragment) OS=Sus scrofa OX=9823 GN=RPS9 PE=2 SV=1	0.559	Down	0.0033227	RPS9	15.297	26.9	4	5	4	0.757	0.785	0.663	1.179	1.519	1.247
Biological Process	GO:0045727	7	positive regulation of translation	0.254645	Q29197	40S ribosomal protein S9 (Fragment) OS=Sus scrofa OX=9823 GN=RPS9 PE=2 SV=1	0.559	Down	0.0033227	RPS9	15.297	26.9	4	5	4	0.757	0.785	0.663	1.179	1.519	1.247
Biological Process	GO:0006402	6	mRNA catabolic process	0.284018	Q29197	40S ribosomal protein S9 (Fragment) OS=Sus scrofa OX=9823 GN=RPS9 PE=2 SV=1	0.559	Down	0.0033227	RPS9	15.297	26.9	4	5	4	0.757	0.785	0.663	1.179	1.519	1.247
Biological Process	GO:0034250	6	positive regulation of cellular amide metabolic process	0.141357	Q29197	40S ribosomal protein S9 (Fragment) OS=Sus scrofa OX=9823 GN=RPS9 PE=2 SV=1	0.559	Down	0.0033227	RPS9	15.297	26.9	4	5	4	0.757	0.785	0.663	1.179	1.519	1.247
Biological Process	GO:0006396	5	RNA processing	0.19351	Q29197	40S ribosomal protein S9 (Fragment) OS=Sus scrofa OX=9823 GN=RPS9 PE=2 SV=1	0.559	Down	0.0033227	RPS9	15.297	26.9	4	5	4	0.757	0.785	0.663	1.179	1.519	1.247
Biological Process	GO:0006412	5	translation	0.0711449	Q29197	40S ribosomal protein S9 (Fragment) OS=Sus scrofa OX=9823 GN=RPS9 PE=2 SV=1	0.559	Down	0.0033227	RPS9	15.297	26.9	4	5	4	0.757	0.785	0.663	1.179	1.519	1.247
Biological Process	GO:0009891	5	positive regulation of biosynthetic process	0.0474174	Q29197	40S ribosomal protein S9 (Fragment) OS=Sus scrofa OX=9823 GN=RPS9 PE=2 SV=1	0.559	Down	0.0033227	RPS9	15.297	26.9	4	5	4	0.757	0.785	0.663	1.179	1.519	1.247
Biological Process	GO:0043043	5	peptide biosynthetic process	0.0789839	Q29197	40S ribosomal protein S9 (Fragment) OS=Sus scrofa OX=9823 GN=RPS9 PE=2 SV=1	0.559	Down	0.0033227	RPS9	15.297	26.9	4	5	4	0.757	0.785	0.663	1.179	1.519	1.247
Biological Process	GO:0000956	7	nuclear-transcribed mRNA catabolic process	0.209845	Q29197	40S ribosomal protein S9 (Fragment) OS=Sus scrofa OX=9823 GN=RPS9 PE=2 SV=1	0.559	Down	0.0033227	RPS9	15.297	26.9	4	5	4	0.757	0.785	0.663	1.179	1.519	1.247
Biological Process	GO:0043687	6	post-translational protein modification	0.0585062	F1RYP7	Secretogranin III OS=Sus scrofa OX=9823 GN=SCG3 PE=1 SV=3	0.749	Down	0.00075862	SCG3	53.47	16.8	5	7	5	0.896	0.872	0.82	1.19	1.135	1.128
Cellular Component	GO:0000151	3	ubiquitin ligase complex	0.15942	A0A287ARU4	Uncharacterized protein OS=Sus scrofa OX=9823 GN=SKP1 PE=3 SV=1	0.688	Down	0.00088239	SKP1	18.658	10.4	2	2	2	0.883	0.836	0.769	1.183	1.198	1.236
Cellular Component	GO:0005813	4	centrosome	0.185253	A0A287ARU4	Uncharacterized protein OS=Sus scrofa OX=9823 GN=SKP1 PE=3 SV=1	0.688	Down	0.00088239	SKP1	18.658	10.4	2	2	2	0.883	0.836	0.769	1.183	1.198	1.236
Cellular Component	GO:0005815	4	microtubule organizing center	0.222525	A0A287ARU4	Uncharacterized protein OS=Sus scrofa OX=9823 GN=SKP1 PE=3 SV=1	0.688	Down	0.00088239	SKP1	18.658	10.4	2	2	2	0.883	0.836	0.769	1.183	1.198	1.236
Molecular Function	GO:0019787	3	ubiquitin-like protein transferase activity	0.222053	A0A287ARU4	Uncharacterized protein OS=Sus scrofa OX=9823 GN=SKP1 PE=3 SV=1	0.688	Down	0.00088239	SKP1	18.658	10.4	2	2	2	0.883	0.836	0.769	1.183	1.198	1.236
Molecular Function	GO:0004842	4	ubiquitin-protein transferase activity	0.188043	A0A287ARU4	Uncharacterized protein OS=Sus scrofa OX=9823 GN=SKP1 PE=3 SV=1	0.688	Down	0.00088239	SKP1	18.658	10.4	2	2	2	0.883	0.836	0.769	1.183	1.198	1.236
Biological Process	GO:0043632	5	modification-dependent macromolecule catabolic process	0.0255691	A0A287ARU4	Uncharacterized protein OS=Sus scrofa OX=9823 GN=SKP1 PE=3 SV=1	0.688	Down	0.00088239	SKP1	18.658	10.4	2	2	2	0.883	0.836	0.769	1.183	1.198	1.236
Biological Process	GO:0044265	4	cellular macromolecule catabolic process	0.0947307	A0A287ARU4	Uncharacterized protein OS=Sus scrofa OX=9823 GN=SKP1 PE=3 SV=1	0.688	Down	0.00088239	SKP1	18.658	10.4	2	2	2	0.883	0.836	0.769	1.183	1.198	1.236
Biological Process	GO:0006325	3	chromatin organization	0.0371858	A0A287ARU4	Uncharacterized protein OS=Sus scrofa OX=9823 GN=SKP1 PE=3 SV=1	0.688	Down	0.00088239	SKP1	18.658	10.4	2	2	2	0.883	0.836	0.769	1.183	1.198	1.236
Biological Process	GO:0051603	5	proteolysis involved in cellular protein catabolic process	0.147209	A0A287ARU4	Uncharacterized protein OS=Sus scrofa OX=9823 GN=SKP1 PE=3 SV=1	0.688	Down	0.00088239	SKP1	18.658	10.4	2	2	2	0.883	0.836	0.769	1.183	1.198	1.236
Biological Process	GO:0010498	5	proteasomal protein catabolic process	0.0948516	A0A287ARU4	Uncharacterized protein OS=Sus scrofa OX=9823 GN=SKP1 PE=3 SV=1	0.688	Down	0.00088239	SKP1	18.658	10.4	2	2	2	0.883	0.836	0.769	1.183	1.198	1.236
Biological Process	GO:0051276	4	chromosome organization	0.102161	A0A287ARU4	Uncharacterized protein OS=Sus scrofa OX=9823 GN=SKP1 PE=3 SV=1	0.688	Down	0.00088239	SKP1	18.658	10.4	2	2	2	0.883	0.836	0.769	1.183	1.198	1.236
Biological Process	GO:0006511	7	ubiquitin-dependent protein catabolic process	0.0218661	A0A287ARU4	Uncharacterized protein OS=Sus scrofa OX=9823 GN=SKP1 PE=3 SV=1	0.688	Down	0.00088239	SKP1	18.658	10.4	2	2	2	0.883	0.836	0.769	1.183	1.198	1.236
Biological Process	GO:0016570	5	histone modification	0.0273567	A0A287ARU4	Uncharacterized protein OS=Sus scrofa OX=9823 GN=SKP1 PE=3 SV=1	0.688	Down	0.00088239	SKP1	18.658	10.4	2	2	2	0.883	0.836	0.769	1.183	1.198	1.236
Biological Process	GO:0019941	6	modification-dependent protein catabolic process	0.0255691	A0A287ARU4	Uncharacterized protein OS=Sus scrofa OX=9823 GN=SKP1 PE=3 SV=1	0.688	Down	0.00088239	SKP1	18.658	10.4	2	2	2	0.883	0.836	0.769	1.183	1.198	1.236
Biological Process	GO:0043161	6	proteasome-mediated ubiquitin-dependent protein catabolic process	0.0633231	A0A287ARU4	Uncharacterized protein OS=Sus scrofa OX=9823 GN=SKP1 PE=3 SV=1	0.688	Down	0.00088239	SKP1	18.658	10.4	2	2	2	0.883	0.836	0.769	1.183	1.198	1.236
Biological Process	GO:0044257	5	cellular protein catabolic process	0.115147	A0A287ARU4	Uncharacterized protein OS=Sus scrofa OX=9823 GN=SKP1 PE=3 SV=1	0.688	Down	0.00088239	SKP1	18.658	10.4	2	2	2	0.883	0.836	0.769	1.183	1.198	1.236
Biological Process	GO:0016569	4	covalent chromatin modification	0.0273567	A0A287ARU4	Uncharacterized protein OS=Sus scrofa OX=9823 GN=SKP1 PE=3 SV=1	0.688	Down	0.00088239	SKP1	18.658	10.4	2	2	2	0.883	0.836	0.769	1.183	1.198	1.236
Cellular Component	GO:0005743	4	mitochondrial inner membrane	0.193328	A0A287ALB9	Solute carrier family 25 member 13 OS=Sus scrofa OX=9823 GN=SLC25A13 PE=1 SV=1	1.637	Up	0.0045179	SLC25A13	65.299	3.5	1	1	1	1.434	1.375	1.152	0.727	0.823	0.869
Cellular Component	GO:0019866	3	organelle inner membrane	0.193328	A0A287ALB9	Solute carrier family 25 member 13 OS=Sus scrofa OX=9823 GN=SLC25A13 PE=1 SV=1	1.637	Up	0.0045179	SLC25A13	65.299	3.5	1	1	1	1.434	1.375	1.152	0.727	0.823	0.869
Cellular Component	GO:0005739	4	mitochondrion	0.0934224	A0A287ALB9	Solute carrier family 25 member 13 OS=Sus scrofa OX=9823 GN=SLC25A13 PE=1 SV=1	1.637	Up	0.0045179	SLC25A13	65.299	3.5	1	1	1	1.434	1.375	1.152	0.727	0.823	0.869
Cellular Component	GO:0031967	3	organelle envelope	0.0705173	A0A287ALB9	Solute carrier family 25 member 13 OS=Sus scrofa OX=9823 GN=SLC25A13 PE=1 SV=1	1.637	Up	0.0045179	SLC25A13	65.299	3.5	1	1	1	1.434	1.375	1.152	0.727	0.823	0.869
Cellular Component	GO:0031975	2	envelope	0.0705173	A0A287ALB9	Solute carrier family 25 member 13 OS=Sus scrofa OX=9823 GN=SLC25A13 PE=1 SV=1	1.637	Up	0.0045179	SLC25A13	65.299	3.5	1	1	1	1.434	1.375	1.152	0.727	0.823	0.869
Cellular Component	GO:0005740	4	mitochondrial envelope	0.295967	A0A287ALB9	Solute carrier family 25 member 13 OS=Sus scrofa OX=9823 GN=SLC25A13 PE=1 SV=1	1.637	Up	0.0045179	SLC25A13	65.299	3.5	1	1	1	1.434	1.375	1.152	0.727	0.823	0.869
Biological Process	GO:0018130	4	heterocycle biosynthetic process	0.0596958	A0A287ALB9	Solute carrier family 25 member 13 OS=Sus scrofa OX=9823 GN=SLC25A13 PE=1 SV=1	1.637	Up	0.0045179	SLC25A13	65.299	3.5	1	1	1	1.434	1.375	1.152	0.727	0.823	0.869
Biological Process	GO:0072522	5	purine-containing compound biosynthetic process	0.232259	A0A287ALB9	Solute carrier family 25 member 13 OS=Sus scrofa OX=9823 GN=SLC25A13 PE=1 SV=1	1.637	Up	0.0045179	SLC25A13	65.299	3.5	1	1	1	1.434	1.375	1.152	0.727	0.823	0.869
Biological Process	GO:0003333	6	amino acid transmembrane transport	0.00780945	A0A287ALB9	Solute carrier family 25 member 13 OS=Sus scrofa OX=9823 GN=SLC25A13 PE=1 SV=1	1.637	Up	0.0045179	SLC25A13	65.299	3.5	1	1	1	1.434	1.375	1.152	0.727	0.823	0.869
Biological Process	GO:1901362	4	organic cyclic compound biosynthetic process	0.0399362	A0A287ALB9	Solute carrier family 25 member 13 OS=Sus scrofa OX=9823 GN=SLC25A13 PE=1 SV=1	1.637	Up	0.0045179	SLC25A13	65.299	3.5	1	1	1	1.434	1.375	1.152	0.727	0.823	0.869
Biological Process	GO:0006835	6	dicarboxylic acid transport	0.0220662	A0A287ALB9	Solute carrier family 25 member 13 OS=Sus scrofa OX=9823 GN=SLC25A13 PE=1 SV=1	1.637	Up	0.0045179	SLC25A13	65.299	3.5	1	1	1	1.434	1.375	1.152	0.727	0.823	0.869
Biological Process	GO:0044271	4	cellular nitrogen compound biosynthetic process	0.00679605	A0A287ALB9	Solute carrier family 25 member 13 OS=Sus scrofa OX=9823 GN=SLC25A13 PE=1 SV=1	1.637	Up	0.0045179	SLC25A13	65.299	3.5	1	1	1	1.434	1.375	1.152	0.727	0.823	0.869
Biological Process	GO:0022900	3	electron transport chain	0.0924284	A0A287ALB9	Solute carrier family 25 member 13 OS=Sus scrofa OX=9823 GN=SLC25A13 PE=1 SV=1	1.637	Up	0.0045179	SLC25A13	65.299	3.5	1	1	1	1.434	1.375	1.152	0.727	0.823	0.869
Biological Process	GO:0006865	5	amino acid transport	0.00780945	A0A287ALB9	Solute carrier family 25 member 13 OS=Sus scrofa OX=9823 GN=SLC25A13 PE=1 SV=1	1.637	Up	0.0045179	SLC25A13	65.299	3.5	1	1	1	1.434	1.375	1.152	0.727	0.823	0.869
Biological Process	GO:0034654	4	nucleobase-containing compound biosynthetic process	0.0902189	A0A287ALB9	Solute carrier family 25 member 13 OS=Sus scrofa OX=9823 GN=SLC25A13 PE=1 SV=1	1.637	Up	0.0045179	SLC25A13	65.299	3.5	1	1	1	1.434	1.375	1.152	0.727	0.823	0.869
Biological Process	GO:0006820	5	anion transport	0.19351	A0A287ALB9	Solute carrier family 25 member 13 OS=Sus scrofa OX=9823 GN=SLC25A13 PE=1 SV=1	1.637	Up	0.0045179	SLC25A13	65.299	3.5	1	1	1	1.434	1.375	1.152	0.727	0.823	0.869
Biological Process	GO:0072521	4	purine-containing compound metabolic process	0.136177	A0A287ALB9	Solute carrier family 25 member 13 OS=Sus scrofa OX=9823 GN=SLC25A13 PE=1 SV=1	1.637	Up	0.0045179	SLC25A13	65.299	3.5	1	1	1	1.434	1.375	1.152	0.727	0.823	0.869
Biological Process	GO:0046942	5	carboxylic acid transport	0.153674	A0A287ALB9	Solute carrier family 25 member 13 OS=Sus scrofa OX=9823 GN=SLC25A13 PE=1 SV=1	1.637	Up	0.0045179	SLC25A13	65.299	3.5	1	1	1	1.434	1.375	1.152	0.727	0.823	0.869
Biological Process	GO:0006164	6	purine nucleotide biosynthetic process	0.212629	A0A287ALB9	Solute carrier family 25 member 13 OS=Sus scrofa OX=9823 GN=SLC25A13 PE=1 SV=1	1.637	Up	0.0045179	SLC25A13	65.299	3.5	1	1	1	1.434	1.375	1.152	0.727	0.823	0.869
Biological Process	GO:0017144	3	drug metabolic process	0.0513867	A0A287ALB9	Solute carrier family 25 member 13 OS=Sus scrofa OX=9823 GN=SLC25A13 PE=1 SV=1	1.637	Up	0.0045179	SLC25A13	65.299	3.5	1	1	1	1.434	1.375	1.152	0.727	0.823	0.869
Biological Process	GO:0015740	7	C4-dicarboxylate transport	0.00780945	A0A287ALB9	Solute carrier family 25 member 13 OS=Sus scrofa OX=9823 GN=SLC25A13 PE=1 SV=1	1.637	Up	0.0045179	SLC25A13	65.299	3.5	1	1	1	1.434	1.375	1.152	0.727	0.823	0.869
Biological Process	GO:0015849	4	organic acid transport	0.153674	A0A287ALB9	Solute carrier family 25 member 13 OS=Sus scrofa OX=9823 GN=SLC25A13 PE=1 SV=1	1.637	Up	0.0045179	SLC25A13	65.299	3.5	1	1	1	1.434	1.375	1.152	0.727	0.823	0.869
Biological Process	GO:1905039	6	carboxylic acid transmembrane transport	0.0220662	A0A287ALB9	Solute carrier family 25 member 13 OS=Sus scrofa OX=9823 GN=SLC25A13 PE=1 SV=1	1.637	Up	0.0045179	SLC25A13	65.299	3.5	1	1	1	1.434	1.375	1.152	0.727	0.823	0.869
Biological Process	GO:0019438	4	aromatic compound biosynthetic process	0.0596958	A0A287ALB9	Solute carrier family 25 member 13 OS=Sus scrofa OX=9823 GN=SLC25A13 PE=1 SV=1	1.637	Up	0.0045179	SLC25A13	65.299	3.5	1	1	1	1.434	1.375	1.152	0.727	0.823	0.869
Biological Process	GO:0015711	5	organic anion transport	0.0937673	A0A287ALB9	Solute carrier family 25 member 13 OS=Sus scrofa OX=9823 GN=SLC25A13 PE=1 SV=1	1.637	Up	0.0045179	SLC25A13	65.299	3.5	1	1	1	1.434	1.375	1.152	0.727	0.823	0.869
Biological Process	GO:0098656	6	anion transmembrane transport	0.254645	A0A287ALB9	Solute carrier family 25 member 13 OS=Sus scrofa OX=9823 GN=SLC25A13 PE=1 SV=1	1.637	Up	0.0045179	SLC25A13	65.299	3.5	1	1	1	1.434	1.375	1.152	0.727	0.823	0.869
Biological Process	GO:1903825	5	organic acid transmembrane transport	0.0220662	A0A287ALB9	Solute carrier family 25 member 13 OS=Sus scrofa OX=9823 GN=SLC25A13 PE=1 SV=1	1.637	Up	0.0045179	SLC25A13	65.299	3.5	1	1	1	1.434	1.375	1.152	0.727	0.823	0.869
Cellular Component	GO:0030425	4	dendrite	0.137004	F1S0A3	Uncharacterized protein OS=Sus scrofa OX=9823 GN=SNX1 PE=1 SV=2	0.776	Down	0.0156603	SNX1	54.645	2.1	1	1	1	0.906	0.961	0.818	1.059	1.204	1.196
Cellular Component	GO:0005769	6	early endosome	0.188233	F1S0A3	Uncharacterized protein OS=Sus scrofa OX=9823 GN=SNX1 PE=1 SV=2	0.776	Down	0.0156603	SNX1	54.645	2.1	1	1	1	0.906	0.961	0.818	1.059	1.204	1.196
Cellular Component	GO:0044309	4	neuron spine	0.0857867	F1S0A3	Uncharacterized protein OS=Sus scrofa OX=9823 GN=SNX1 PE=1 SV=2	0.776	Down	0.0156603	SNX1	54.645	2.1	1	1	1	0.906	0.961	0.818	1.059	1.204	1.196
Cellular Component	GO:0097447	3	dendritic tree	0.137004	F1S0A3	Uncharacterized protein OS=Sus scrofa OX=9823 GN=SNX1 PE=1 SV=2	0.776	Down	0.0156603	SNX1	54.645	2.1	1	1	1	0.906	0.961	0.818	1.059	1.204	1.196
Cellular Component	GO:0031901	4	early endosome membrane	0.298313	F1S0A3	Uncharacterized protein OS=Sus scrofa OX=9823 GN=SNX1 PE=1 SV=2	0.776	Down	0.0156603	SNX1	54.645	2.1	1	1	1	0.906	0.961	0.818	1.059	1.204	1.196
Cellular Component	GO:0019898	2	extrinsic component of membrane	0.111045	F1S0A3	Uncharacterized protein OS=Sus scrofa OX=9823 GN=SNX1 PE=1 SV=2	0.776	Down	0.0156603	SNX1	54.645	2.1	1	1	1	0.906	0.961	0.818	1.059	1.204	1.196
Cellular Component	GO:0043197	3	dendritic spine	0.0857867	F1S0A3	Uncharacterized protein OS=Sus scrofa OX=9823 GN=SNX1 PE=1 SV=2	0.776	Down	0.0156603	SNX1	54.645	2.1	1	1	1	0.906	0.961	0.818	1.059	1.204	1.196
Molecular Function	GO:0046982	4	protein heterodimerization activity	0.228593	F1S0A3	Uncharacterized protein OS=Sus scrofa OX=9823 GN=SNX1 PE=1 SV=2	0.776	Down	0.0156603	SNX1	54.645	2.1	1	1	1	0.906	0.961	0.818	1.059	1.204	1.196
Molecular Function	GO:0035091	4	phosphatidylinositol binding	0.359385	F1S0A3	Uncharacterized protein OS=Sus scrofa OX=9823 GN=SNX1 PE=1 SV=2	0.776	Down	0.0156603	SNX1	54.645	2.1	1	1	1	0.906	0.961	0.818	1.059	1.204	1.196
Molecular Function	GO:0005154	5	epidermal growth factor receptor binding	0.0931978	F1S0A3	Uncharacterized protein OS=Sus scrofa OX=9823 GN=SNX1 PE=1 SV=2	0.776	Down	0.0156603	SNX1	54.645	2.1	1	1	1	0.906	0.961	0.818	1.059	1.204	1.196
Molecular Function	GO:0070851	4	growth factor receptor binding	0.359385	F1S0A3	Uncharacterized protein OS=Sus scrofa OX=9823 GN=SNX1 PE=1 SV=2	0.776	Down	0.0156603	SNX1	54.645	2.1	1	1	1	0.906	0.961	0.818	1.059	1.204	1.196
Molecular Function	GO:0001012	7	RNA polymerase II regulatory region DNA binding	0.359385	Q9TUZ0	Signal transducer and activator of transcription 5B OS=Sus scrofa OX=9823 GN=STAT5B PE=2 SV=1	0.765	Down	0.0408	STAT5B	89.901	1.8	1	1	1	0.785	0.98	0.894	1.025	1.18	1.269
Molecular Function	GO:0008134	3	transcription factor binding	0.126135	Q9TUZ0	Signal transducer and activator of transcription 5B OS=Sus scrofa OX=9823 GN=STAT5B PE=2 SV=1	0.765	Down	0.0408	STAT5B	89.901	1.8	1	1	1	0.785	0.98	0.894	1.025	1.18	1.269
Molecular Function	GO:0004713	6	protein tyrosine kinase activity	0.359385	Q9TUZ0	Signal transducer and activator of transcription 5B OS=Sus scrofa OX=9823 GN=STAT5B PE=2 SV=1	0.765	Down	0.0408	STAT5B	89.901	1.8	1	1	1	0.785	0.98	0.894	1.025	1.18	1.269
Molecular Function	GO:0051427	4	hormone receptor binding	0.222053	Q9TUZ0	Signal transducer and activator of transcription 5B OS=Sus scrofa OX=9823 GN=STAT5B PE=2 SV=1	0.765	Down	0.0408	STAT5B	89.901	1.8	1	1	1	0.785	0.98	0.894	1.025	1.18	1.269
Molecular Function	GO:0003700	2	transcription factor activity, sequence-specific DNA binding	0.0468762	Q9TUZ0	Signal transducer and activator of transcription 5B OS=Sus scrofa OX=9823 GN=STAT5B PE=2 SV=1	0.765	Down	0.0408	STAT5B	89.901	1.8	1	1	1	0.785	0.98	0.894	1.025	1.18	1.269
Molecular Function	GO:0001228	4	transcriptional activator activity, RNA polymerase II transcription regulatory region sequence-specific binding	0.0419472	Q9TUZ0	Signal transducer and activator of transcription 5B OS=Sus scrofa OX=9823 GN=STAT5B PE=2 SV=1	0.765	Down	0.0408	STAT5B	89.901	1.8	1	1	1	0.785	0.98	0.894	1.025	1.18	1.269
Molecular Function	GO:0000976	7	transcription regulatory region sequence-specific DNA binding	0.359385	Q9TUZ0	Signal transducer and activator of transcription 5B OS=Sus scrofa OX=9823 GN=STAT5B PE=2 SV=1	0.765	Down	0.0408	STAT5B	89.901	1.8	1	1	1	0.785	0.98	0.894	1.025	1.18	1.269
Molecular Function	GO:1990837	6	sequence-specific double-stranded DNA binding	0.142804	Q9TUZ0	Signal transducer and activator of transcription 5B OS=Sus scrofa OX=9823 GN=STAT5B PE=2 SV=1	0.765	Down	0.0408	STAT5B	89.901	1.8	1	1	1	0.785	0.98	0.894	1.025	1.18	1.269
Molecular Function	GO:0003690	5	double-stranded DNA binding	0.0813011	Q9TUZ0	Signal transducer and activator of transcription 5B OS=Sus scrofa OX=9823 GN=STAT5B PE=2 SV=1	0.765	Down	0.0408	STAT5B	89.901	1.8	1	1	1	0.785	0.98	0.894	1.025	1.18	1.269
Molecular Function	GO:0000977	8	RNA polymerase II regulatory region sequence-specific DNA binding	0.359385	Q9TUZ0	Signal transducer and activator of transcription 5B OS=Sus scrofa OX=9823 GN=STAT5B PE=2 SV=1	0.765	Down	0.0408	STAT5B	89.901	1.8	1	1	1	0.785	0.98	0.894	1.025	1.18	1.269
Molecular Function	GO:0043565	5	sequence-specific DNA binding	0.164938	Q9TUZ0	Signal transducer and activator of transcription 5B OS=Sus scrofa OX=9823 GN=STAT5B PE=2 SV=1	0.765	Down	0.0408	STAT5B	89.901	1.8	1	1	1	0.785	0.98	0.894	1.025	1.18	1.269
Molecular Function	GO:0000981	3	RNA polymerase II transcription factor activity, sequence-specific DNA binding	0.0572422	Q9TUZ0	Signal transducer and activator of transcription 5B OS=Sus scrofa OX=9823 GN=STAT5B PE=2 SV=1	0.765	Down	0.0408	STAT5B	89.901	1.8	1	1	1	0.785	0.98	0.894	1.025	1.18	1.269
Molecular Function	GO:0035257	5	nuclear hormone receptor binding	0.154892	Q9TUZ0	Signal transducer and activator of transcription 5B OS=Sus scrofa OX=9823 GN=STAT5B PE=2 SV=1	0.765	Down	0.0408	STAT5B	89.901	1.8	1	1	1	0.785	0.98	0.894	1.025	1.18	1.269
Biological Process	GO:0018130	4	heterocycle biosynthetic process	0.0596958	Q9TUZ0	Signal transducer and activator of transcription 5B OS=Sus scrofa OX=9823 GN=STAT5B PE=2 SV=1	0.765	Down	0.0408	STAT5B	89.901	1.8	1	1	1	0.785	0.98	0.894	1.025	1.18	1.269
Biological Process	GO:1901605	4	alpha-amino acid metabolic process	0.000653917	Q9TUZ0	Signal transducer and activator of transcription 5B OS=Sus scrofa OX=9823 GN=STAT5B PE=2 SV=1	0.765	Down	0.0408	STAT5B	89.901	1.8	1	1	1	0.785	0.98	0.894	1.025	1.18	1.269
Biological Process	GO:0071375	5	cellular response to peptide hormone stimulus	0.177006	Q9TUZ0	Signal transducer and activator of transcription 5B OS=Sus scrofa OX=9823 GN=STAT5B PE=2 SV=1	0.765	Down	0.0408	STAT5B	89.901	1.8	1	1	1	0.785	0.98	0.894	1.025	1.18	1.269
Biological Process	GO:0019530	3	taurine metabolic process	0.00780945	Q9TUZ0	Signal transducer and activator of transcription 5B OS=Sus scrofa OX=9823 GN=STAT5B PE=2 SV=1	0.765	Down	0.0408	STAT5B	89.901	1.8	1	1	1	0.785	0.98	0.894	1.025	1.18	1.269
Biological Process	GO:0006575	3	cellular modified amino acid metabolic process	0.0108727	Q9TUZ0	Signal transducer and activator of transcription 5B OS=Sus scrofa OX=9823 GN=STAT5B PE=2 SV=1	0.765	Down	0.0408	STAT5B	89.901	1.8	1	1	1	0.785	0.98	0.894	1.025	1.18	1.269
Biological Process	GO:0010467	4	gene expression	0.016623	Q9TUZ0	Signal transducer and activator of transcription 5B OS=Sus scrofa OX=9823 GN=STAT5B PE=2 SV=1	0.765	Down	0.0408	STAT5B	89.901	1.8	1	1	1	0.785	0.98	0.894	1.025	1.18	1.269
Biological Process	GO:0032774	5	RNA biosynthetic process	0.0388214	Q9TUZ0	Signal transducer and activator of transcription 5B OS=Sus scrofa OX=9823 GN=STAT5B PE=2 SV=1	0.765	Down	0.0408	STAT5B	89.901	1.8	1	1	1	0.785	0.98	0.894	1.025	1.18	1.269
Biological Process	GO:1901362	4	organic cyclic compound biosynthetic process	0.0399362	Q9TUZ0	Signal transducer and activator of transcription 5B OS=Sus scrofa OX=9823 GN=STAT5B PE=2 SV=1	0.765	Down	0.0408	STAT5B	89.901	1.8	1	1	1	0.785	0.98	0.894	1.025	1.18	1.269
Biological Process	GO:0016070	4	RNA metabolic process	0.042704	Q9TUZ0	Signal transducer and activator of transcription 5B OS=Sus scrofa OX=9823 GN=STAT5B PE=2 SV=1	0.765	Down	0.0408	STAT5B	89.901	1.8	1	1	1	0.785	0.98	0.894	1.025	1.18	1.269
Biological Process	GO:0090304	4	nucleic acid metabolic process	0.0649217	Q9TUZ0	Signal transducer and activator of transcription 5B OS=Sus scrofa OX=9823 GN=STAT5B PE=2 SV=1	0.765	Down	0.0408	STAT5B	89.901	1.8	1	1	1	0.785	0.98	0.894	1.025	1.18	1.269
Biological Process	GO:0046661	4	male sex differentiation	0.163297	Q9TUZ0	Signal transducer and activator of transcription 5B OS=Sus scrofa OX=9823 GN=STAT5B PE=2 SV=1	0.765	Down	0.0408	STAT5B	89.901	1.8	1	1	1	0.785	0.98	0.894	1.025	1.18	1.269
Biological Process	GO:0045931	6	positive regulation of mitotic cell cycle	0.254645	Q9TUZ0	Signal transducer and activator of transcription 5B OS=Sus scrofa OX=9823 GN=STAT5B PE=2 SV=1	0.765	Down	0.0408	STAT5B	89.901	1.8	1	1	1	0.785	0.98	0.894	1.025	1.18	1.269
Biological Process	GO:0019694	3	alkanesulfonate metabolic process	0.00780945	Q9TUZ0	Signal transducer and activator of transcription 5B OS=Sus scrofa OX=9823 GN=STAT5B PE=2 SV=1	0.765	Down	0.0408	STAT5B	89.901	1.8	1	1	1	0.785	0.98	0.894	1.025	1.18	1.269
Biological Process	GO:0006351	5	transcription, DNA-templated	0.0388214	Q9TUZ0	Signal transducer and activator of transcription 5B OS=Sus scrofa OX=9823 GN=STAT5B PE=2 SV=1	0.765	Down	0.0408	STAT5B	89.901	1.8	1	1	1	0.785	0.98	0.894	1.025	1.18	1.269
Biological Process	GO:0006805	3	xenobiotic metabolic process	0.186601	Q9TUZ0	Signal transducer and activator of transcription 5B OS=Sus scrofa OX=9823 GN=STAT5B PE=2 SV=1	0.765	Down	0.0408	STAT5B	89.901	1.8	1	1	1	0.785	0.98	0.894	1.025	1.18	1.269
Biological Process	GO:0044271	4	cellular nitrogen compound biosynthetic process	0.00679605	Q9TUZ0	Signal transducer and activator of transcription 5B OS=Sus scrofa OX=9823 GN=STAT5B PE=2 SV=1	0.765	Down	0.0408	STAT5B	89.901	1.8	1	1	1	0.785	0.98	0.894	1.025	1.18	1.269
Biological Process	GO:0097659	6	nucleic acid-templated transcription	0.0388214	Q9TUZ0	Signal transducer and activator of transcription 5B OS=Sus scrofa OX=9823 GN=STAT5B PE=2 SV=1	0.765	Down	0.0408	STAT5B	89.901	1.8	1	1	1	0.785	0.98	0.894	1.025	1.18	1.269
Biological Process	GO:0030856	5	regulation of epithelial cell differentiation	0.254645	Q9TUZ0	Signal transducer and activator of transcription 5B OS=Sus scrofa OX=9823 GN=STAT5B PE=2 SV=1	0.765	Down	0.0408	STAT5B	89.901	1.8	1	1	1	0.785	0.98	0.894	1.025	1.18	1.269
Biological Process	GO:0030879	4	mammary gland development	0.3232	Q9TUZ0	Signal transducer and activator of transcription 5B OS=Sus scrofa OX=9823 GN=STAT5B PE=2 SV=1	0.765	Down	0.0408	STAT5B	89.901	1.8	1	1	1	0.785	0.98	0.894	1.025	1.18	1.269
Biological Process	GO:0070670	5	response to interleukin-4	0.153674	Q9TUZ0	Signal transducer and activator of transcription 5B OS=Sus scrofa OX=9823 GN=STAT5B PE=2 SV=1	0.765	Down	0.0408	STAT5B	89.901	1.8	1	1	1	0.785	0.98	0.894	1.025	1.18	1.269
Biological Process	GO:0034654	4	nucleobase-containing compound biosynthetic process	0.0902189	Q9TUZ0	Signal transducer and activator of transcription 5B OS=Sus scrofa OX=9823 GN=STAT5B PE=2 SV=1	0.765	Down	0.0408	STAT5B	89.901	1.8	1	1	1	0.785	0.98	0.894	1.025	1.18	1.269
Biological Process	GO:0070482	3	response to oxygen levels	0.13415	Q9TUZ0	Signal transducer and activator of transcription 5B OS=Sus scrofa OX=9823 GN=STAT5B PE=2 SV=1	0.765	Down	0.0408	STAT5B	89.901	1.8	1	1	1	0.785	0.98	0.894	1.025	1.18	1.269
Biological Process	GO:0016999	4	antibiotic metabolic process	0.212629	Q9TUZ0	Signal transducer and activator of transcription 5B OS=Sus scrofa OX=9823 GN=STAT5B PE=2 SV=1	0.765	Down	0.0408	STAT5B	89.901	1.8	1	1	1	0.785	0.98	0.894	1.025	1.18	1.269
Biological Process	GO:0006600	4	creatine metabolic process	0.0415846	Q9TUZ0	Signal transducer and activator of transcription 5B OS=Sus scrofa OX=9823 GN=STAT5B PE=2 SV=1	0.765	Down	0.0408	STAT5B	89.901	1.8	1	1	1	0.785	0.98	0.894	1.025	1.18	1.269
Biological Process	GO:0036293	4	response to decreased oxygen levels	0.0896288	Q9TUZ0	Signal transducer and activator of transcription 5B OS=Sus scrofa OX=9823 GN=STAT5B PE=2 SV=1	0.765	Down	0.0408	STAT5B	89.901	1.8	1	1	1	0.785	0.98	0.894	1.025	1.18	1.269
Biological Process	GO:0007595	5	lactation	0.0653355	Q9TUZ0	Signal transducer and activator of transcription 5B OS=Sus scrofa OX=9823 GN=STAT5B PE=2 SV=1	0.765	Down	0.0408	STAT5B	89.901	1.8	1	1	1	0.785	0.98	0.894	1.025	1.18	1.269
Biological Process	GO:0017144	3	drug metabolic process	0.0513867	Q9TUZ0	Signal transducer and activator of transcription 5B OS=Sus scrofa OX=9823 GN=STAT5B PE=2 SV=1	0.765	Down	0.0408	STAT5B	89.901	1.8	1	1	1	0.785	0.98	0.894	1.025	1.18	1.269
Biological Process	GO:0034754	3	cellular hormone metabolic process	0.153674	Q9TUZ0	Signal transducer and activator of transcription 5B OS=Sus scrofa OX=9823 GN=STAT5B PE=2 SV=1	0.765	Down	0.0408	STAT5B	89.901	1.8	1	1	1	0.785	0.98	0.894	1.025	1.18	1.269
Biological Process	GO:0006520	3	cellular amino acid metabolic process	0.00625255	Q9TUZ0	Signal transducer and activator of transcription 5B OS=Sus scrofa OX=9823 GN=STAT5B PE=2 SV=1	0.765	Down	0.0408	STAT5B	89.901	1.8	1	1	1	0.785	0.98	0.894	1.025	1.18	1.269
Biological Process	GO:0001666	3	response to hypoxia	0.1707	Q9TUZ0	Signal transducer and activator of transcription 5B OS=Sus scrofa OX=9823 GN=STAT5B PE=2 SV=1	0.765	Down	0.0408	STAT5B	89.901	1.8	1	1	1	0.785	0.98	0.894	1.025	1.18	1.269
Biological Process	GO:0045619	6	regulation of lymphocyte differentiation	0.35698	Q9TUZ0	Signal transducer and activator of transcription 5B OS=Sus scrofa OX=9823 GN=STAT5B PE=2 SV=1	0.765	Down	0.0408	STAT5B	89.901	1.8	1	1	1	0.785	0.98	0.894	1.025	1.18	1.269
Biological Process	GO:0006366	6	transcription from RNA polymerase II promoter	0.0565104	Q9TUZ0	Signal transducer and activator of transcription 5B OS=Sus scrofa OX=9823 GN=STAT5B PE=2 SV=1	0.765	Down	0.0408	STAT5B	89.901	1.8	1	1	1	0.785	0.98	0.894	1.025	1.18	1.269
Biological Process	GO:0045787	5	positive regulation of cell cycle	0.19351	Q9TUZ0	Signal transducer and activator of transcription 5B OS=Sus scrofa OX=9823 GN=STAT5B PE=2 SV=1	0.765	Down	0.0408	STAT5B	89.901	1.8	1	1	1	0.785	0.98	0.894	1.025	1.18	1.269
Biological Process	GO:0001776	2	leukocyte homeostasis	0.186601	Q9TUZ0	Signal transducer and activator of transcription 5B OS=Sus scrofa OX=9823 GN=STAT5B PE=2 SV=1	0.765	Down	0.0408	STAT5B	89.901	1.8	1	1	1	0.785	0.98	0.894	1.025	1.18	1.269
Biological Process	GO:0051186	3	cofactor metabolic process	0.0354158	Q9TUZ0	Signal transducer and activator of transcription 5B OS=Sus scrofa OX=9823 GN=STAT5B PE=2 SV=1	0.765	Down	0.0408	STAT5B	89.901	1.8	1	1	1	0.785	0.98	0.894	1.025	1.18	1.269
Biological Process	GO:0070849	3	response to epidermal growth factor	0.153674	Q9TUZ0	Signal transducer and activator of transcription 5B OS=Sus scrofa OX=9823 GN=STAT5B PE=2 SV=1	0.765	Down	0.0408	STAT5B	89.901	1.8	1	1	1	0.785	0.98	0.894	1.025	1.18	1.269
Biological Process	GO:0008202	4	steroid metabolic process	0.0570599	Q9TUZ0	Signal transducer and activator of transcription 5B OS=Sus scrofa OX=9823 GN=STAT5B PE=2 SV=1	0.765	Down	0.0408	STAT5B	89.901	1.8	1	1	1	0.785	0.98	0.894	1.025	1.18	1.269
Biological Process	GO:0007589	4	body fluid secretion	0.122095	Q9TUZ0	Signal transducer and activator of transcription 5B OS=Sus scrofa OX=9823 GN=STAT5B PE=2 SV=1	0.765	Down	0.0408	STAT5B	89.901	1.8	1	1	1	0.785	0.98	0.894	1.025	1.18	1.269
Biological Process	GO:0019438	4	aromatic compound biosynthetic process	0.0596958	Q9TUZ0	Signal transducer and activator of transcription 5B OS=Sus scrofa OX=9823 GN=STAT5B PE=2 SV=1	0.765	Down	0.0408	STAT5B	89.901	1.8	1	1	1	0.785	0.98	0.894	1.025	1.18	1.269
Biological Process	GO:0042445	2	hormone metabolic process	0.309334	Q9TUZ0	Signal transducer and activator of transcription 5B OS=Sus scrofa OX=9823 GN=STAT5B PE=2 SV=1	0.765	Down	0.0408	STAT5B	89.901	1.8	1	1	1	0.785	0.98	0.894	1.025	1.18	1.269
Biological Process	GO:0006953	6	acute-phase response	0.120522	Q9TUZ0	Signal transducer and activator of transcription 5B OS=Sus scrofa OX=9823 GN=STAT5B PE=2 SV=1	0.765	Down	0.0408	STAT5B	89.901	1.8	1	1	1	0.785	0.98	0.894	1.025	1.18	1.269
Biological Process	GO:0043648	6	dicarboxylic acid metabolic process	0.254645	Q9TUZ0	Signal transducer and activator of transcription 5B OS=Sus scrofa OX=9823 GN=STAT5B PE=2 SV=1	0.765	Down	0.0408	STAT5B	89.901	1.8	1	1	1	0.785	0.98	0.894	1.025	1.18	1.269
Biological Process	GO:0006790	3	sulfur compound metabolic process	0.038675	Q9TUZ0	Signal transducer and activator of transcription 5B OS=Sus scrofa OX=9823 GN=STAT5B PE=2 SV=1	0.765	Down	0.0408	STAT5B	89.901	1.8	1	1	1	0.785	0.98	0.894	1.025	1.18	1.269
Biological Process	GO:0048872	4	homeostasis of number of cells	0.106867	Q9TUZ0	Signal transducer and activator of transcription 5B OS=Sus scrofa OX=9823 GN=STAT5B PE=2 SV=1	0.765	Down	0.0408	STAT5B	89.901	1.8	1	1	1	0.785	0.98	0.894	1.025	1.18	1.269
Biological Process	GO:0071364	4	cellular response to epidermal growth factor stimulus	0.0924284	Q9TUZ0	Signal transducer and activator of transcription 5B OS=Sus scrofa OX=9823 GN=STAT5B PE=2 SV=1	0.765	Down	0.0408	STAT5B	89.901	1.8	1	1	1	0.785	0.98	0.894	1.025	1.18	1.269
Biological Process	GO:0045596	5	negative regulation of cell differentiation	0.113706	Q9TUZ0	Signal transducer and activator of transcription 5B OS=Sus scrofa OX=9823 GN=STAT5B PE=2 SV=1	0.765	Down	0.0408	STAT5B	89.901	1.8	1	1	1	0.785	0.98	0.894	1.025	1.18	1.269
Biological Process	GO:0009891	5	positive regulation of biosynthetic process	0.0474174	Q9TUZ0	Signal transducer and activator of transcription 5B OS=Sus scrofa OX=9823 GN=STAT5B PE=2 SV=1	0.765	Down	0.0408	STAT5B	89.901	1.8	1	1	1	0.785	0.98	0.894	1.025	1.18	1.269
Biological Process	GO:0045580	7	regulation of T cell differentiation	0.220394	Q9TUZ0	Signal transducer and activator of transcription 5B OS=Sus scrofa OX=9823 GN=STAT5B PE=2 SV=1	0.765	Down	0.0408	STAT5B	89.901	1.8	1	1	1	0.785	0.98	0.894	1.025	1.18	1.269
Molecular Function	GO:0005507	6	copper ion binding	0.188015	A0A287BGG1	Sulfatase-modifying factor 1 precursor OS=Sus scrofa OX=9823 GN=SUMF1 PE=4 SV=1	1.265	Up	0.030738	SUMF1	35.962	9.5	2	2	2	1.156	1.267	1.094	0.951	1.004	0.826
Biological Process	GO:0043687	6	post-translational protein modification	0.0585062	A0A287BGG1	Sulfatase-modifying factor 1 precursor OS=Sus scrofa OX=9823 GN=SUMF1 PE=4 SV=1	1.265	Up	0.030738	SUMF1	35.962	9.5	2	2	2	1.156	1.267	1.094	0.951	1.004	0.826
Molecular Function	GO:0003700	2	transcription factor activity, sequence-specific DNA binding	0.0468762	K7GS80	Transcription elongation factor A like 1 OS=Sus scrofa OX=9823 GN=TCEAL1 PE=4 SV=1	0.7	Down	0.0097757	TCEAL1	18.692	11.3	1	1	1	0.804	0.891	0.818	1.115	1.368	1.108
Cellular Component	GO:0005635	4	nuclear envelope	0.100034	Q767L7	Tubulin beta chain OS=Sus scrofa OX=9823 GN=TUBB PE=2 SV=1	0.645	Down	0.02584	TUBB	49.67	41.7	13	22	3	0.863	0.739	0.743	1.049	1.498	1.09
Cellular Component	GO:0031967	3	organelle envelope	0.0705173	Q767L7	Tubulin beta chain OS=Sus scrofa OX=9823 GN=TUBB PE=2 SV=1	0.645	Down	0.02584	TUBB	49.67	41.7	13	22	3	0.863	0.739	0.743	1.049	1.498	1.09
Cellular Component	GO:0031975	2	envelope	0.0705173	Q767L7	Tubulin beta chain OS=Sus scrofa OX=9823 GN=TUBB PE=2 SV=1	0.645	Down	0.02584	TUBB	49.67	41.7	13	22	3	0.863	0.739	0.743	1.049	1.498	1.09
Cellular Component	GO:0031970	3	organelle envelope lumen	0.0961409	Q767L7	Tubulin beta chain OS=Sus scrofa OX=9823 GN=TUBB PE=2 SV=1	0.645	Down	0.02584	TUBB	49.67	41.7	13	22	3	0.863	0.739	0.743	1.049	1.498	1.09
Molecular Function	GO:0019001	5	guanyl nucleotide binding	0.228593	Q767L7	Tubulin beta chain OS=Sus scrofa OX=9823 GN=TUBB PE=2 SV=1	0.645	Down	0.02584	TUBB	49.67	41.7	13	22	3	0.863	0.739	0.743	1.049	1.498	1.09
[truncated: 28 more rows]
